# Supplementary material for: Single-cell transcriptomes of the human skin reveal age-related loss of fibroblast priming
Source: Commun Biol. 2020 Apr 23;3:188. doi: 10.1038/s42003-020-0922-4 (PMC7181753; doi:10.1038/s42003-020-0922-4)
Supplement: Supplementary file 3 — Supplementary Data 1 [file 42003_2020_922_MOESM3_ESM.xlsx]

## Sheet: Hoja1
Supplementary Data 1. Gene expression in each cell cluster identified by Seurat in healthy human skin.
p_val	avg_logFC	Fold-Change	pct.1	pct.2	p_val_adj	cluster	gene
0	3.22829	25.2364	0.879	0.403	0	0	IL8
0	2.84173	17.1455	0.877	0.12	0	0	LYZ
0	2.83402	17.0137	0.995	0.549	0	0	HLA-DRA
0	2.74673	15.5916	0.987	0.368	0	0	HLA-DRB1
0	2.60556	13.5389	0.98	0.416	0	0	HLA-DPB1
0	2.59047	13.336	0.95	0.155	0	0	HLA-DQA1
0	2.50337	12.2237	0.982	0.346	0	0	HLA-DPA1
0	2.48203	11.9655	0.954	0.217	0	0	HLA-DQB1
0	2.42812	11.3376	0.715	0.065	0	0	RP11-1143G9.4
0	2.42688	11.3235	0.995	0.593	0	0	CD74
0	2.36638	10.6587	0.934	0.123	0	0	TYROBP
0	2.3636	10.6292	0.639	0.128	0	0	C15orf48
0	2.34126	10.3943	0.87	0.176	0	0	GPR183
0	2.3344	10.3233	0.734	0.079	0	0	FCER1A
0	2.32164	10.1924	0.909	0.234	0	0	HLA-DRB5
0	2.22042	9.21116	0.868	0.379	0	0	INSIG1
0	2.16973	8.75594	0.961	0.401	0	0	SRGN
0	2.15672	8.64278	0.592	0.063	0	0	IL1B
0	2.12816	8.39937	0.836	0.106	0	0	FCER1G
0	2.09815	8.15106	0.788	0.086	0	0	AIF1
0	1.98492	7.27844	0.796	0.083	0	0	LST1
0	1.97182	7.18373	0.7	0.16	0	0	SERPINB9
0	1.88358	6.57703	0.751	0.14	0	0	CD83
0	1.87913	6.54778	0.719	0.343	0	0	G0S2
0	1.84635	6.33664	0.575	0.076	0	0	HLA-DQA2
0	1.81542	6.14368	0.71	0.11	0	0	IL1R2
0	1.79453	6.01667	0.695	0.058	0	0	LGALS2
0	1.773	5.88848	0.813	0.259	0	0	PLAUR
0	1.74245	5.71132	0.639	0.072	0	0	AGPAT9
0	1.7349	5.66837	0.825	0.175	0	0	HLA-DMA
0	1.65572	5.23683	0.561	0.056	0	0	HLA-DQB2
0	1.62403	5.07348	0.99	0.836	0	0	CST3
0	1.61956	5.05087	0.604	0.045	0	0	CLEC10A
0	1.53272	4.63074	0.565	0.087	0	0	ATP1B1
0	1.50142	4.48804	0.963	0.779	0	0	SAT1
0	1.49142	4.44338	0.475	0.026	0	0	CD1E
0	1.48929	4.43393	0.999	0.99	0	0	FTH1
0	1.48832	4.42963	0.403	0.072	0	0	MMP9
0	1.48564	4.41778	0.626	0.23	0	0	SGK1
0	1.42237	4.14692	0.753	0.234	0	0	CTSZ
0	1.4056	4.07799	0.504	0.125	0	0	RGS1
0	1.38359	3.98921	0.442	0.039	0	0	BCL2A1
0	1.35636	3.88202	0.327	0.022	0	0	CCR7
0	1.35153	3.86333	0.572	0.038	0	0	SPI1
0	1.34623	3.84289	0.5	0.038	0	0	MS4A6A
0	1.33259	3.79085	0.854	0.492	0	0	REL
0	1.29195	3.63987	0.447	0.033	0	0	CD1C
0	1.28837	3.62688	0.611	0.161	0	0	BID
0	1.24889	3.48647	0.464	0.032	0	0	PLEK
0	1.24343	3.46749	0.702	0.213	0	0	COTL1
0	1.21831	3.38148	0.631	0.243	0	0	LPAR6
0	1.20994	3.35328	0.736	0.275	0	0	CMTM6
0	1.19315	3.29746	0.495	0.059	0	0	HLA-DMB
0	1.18327	3.26505	0.519	0.098	0	0	CST7
0	1.18123	3.25837	0.481	0.028	0	0	CSF2RA
0	1.1616	3.19505	0.306	0.045	0	0	C1QA
0	1.15126	3.16218	0.431	0.032	0	0	FCGR2A
8.71896e-266	1.13257	3.10362	0.744	0.446	1.86167e-261	0	ID2
0	1.12688	3.08603	0.276	0.04	0	0	MIR155HG
0	1.05777	2.87995	0.569	0.184	0	0	GNA13
0	1.05626	2.87558	0.621	0.131	0	0	HCST
0	1.04642	2.84743	1	0.992	0	0	TMSB4X
0	1.04219	2.83543	0.641	0.297	0	0	NINJ1
0	1.03323	2.81012	0.391	0.054	0	0	CPVL
0	1.01854	2.76916	0.454	0.112	0	0	CXCL16
0	1.01813	2.76803	0.324	0.033	0	0	IL4I1
0	1.0096	2.74451	0.592	0.181	0	0	STK4
0	1.00847	2.74141	0.464	0.086	0	0	GLIPR1
0	1.0049	2.73164	0.395	0.049	0	0	TRAF1
5.80163e-68	1.00472	2.73115	0.538	0.394	1.23876e-63	0	CXCL3
0	1.00206	2.72388	0.613	0.196	0	0	DUSP2
0	0.996445	2.70864	0.35	0.015	0	0	FPR3
2.70787e-275	0.984523	2.67653	0.651	0.32	5.78185e-271	0	LITAF
0	0.981286	2.66788	0.449	0.083	0	0	CD68
0	0.97087	2.64024	0.837	0.449	0	0	CYBA
0	0.969518	2.63667	0.384	0.056	0	0	FAM49A
3.74366e-171	0.969478	2.63657	0.478	0.219	7.99345e-167	0	FABP5
0	0.963646	2.62124	0.36	0.033	0	0	BCAT1
1.93318e-210	0.96182	2.61645	0.454	0.176	4.12773e-206	0	RGS2
0	0.959347	2.60999	0.342	0.016	0	0	FCGR2B
0	0.9591	2.60935	0.475	0.129	0	0	NFKBID
0	0.954671	2.59782	0.445	0.116	0	0	ETV3
0	0.941247	2.56318	0.6	0.236	0	0	CFLAR
0	0.940295	2.56074	0.311	0.038	0	0	GPR157
1.63725e-123	0.932263	2.54025	0.797	0.642	3.49585e-119	0	TIMP1
0	0.932244	2.5402	0.513	0.115	0	0	CYTIP
0	0.927846	2.52906	0.599	0.234	0	0	AP1S2
0	0.915466	2.49794	0.359	0.021	0	0	CLEC7A
0	0.911131	2.48714	0.998	0.986	0	0	FTL
1.34078e-196	0.903865	2.46913	0.297	0.081	2.86283e-192	0	RASGEF1B
1.19632e-281	0.897602	2.45371	0.521	0.182	2.55439e-277	0	ARL4C
0	0.897055	2.45237	0.319	0.036	0	0	PKIB
3.71624e-279	0.893846	2.44451	0.356	0.087	7.93493e-275	0	PPIF
0	0.882821	2.41771	0.423	0.1	0	0	CARD16
0	0.879497	2.40969	0.422	0.107	0	0	PTPRE
9.46709e-232	0.877291	2.40438	0.482	0.185	2.02141e-227	0	ATP13A3
6.04647e-174	0.873207	2.39458	0.803	0.649	1.29104e-169	0	SELK
0	0.864644	2.37416	0.297	0.036	0	0	OPN3
0	0.849962	2.33956	0.911	0.626	0	0	EMP3
4.02562e-233	0.845394	2.32889	0.764	0.509	8.59551e-229	0	CSTB
1.06802e-279	0.839868	2.31606	0.325	0.069	2.28043e-275	0	IRF8
3.59081e-214	0.838526	2.31295	0.32	0.087	7.6671e-210	0	OTUD1
6.55369e-110	0.832754	2.29964	0.452	0.253	1.39934e-105	0	ISG20
1.48076e-237	0.8302	2.29378	0.707	0.375	3.16171e-233	0	BIRC3
0	0.82922	2.29153	0.37	0.058	0	0	DOK2
1.02534e-227	0.828528	2.28994	0.761	0.481	2.1893e-223	0	NAMPT
0	0.819652	2.26971	0.506	0.136	0	0	LAPTM5
0	0.817757	2.26541	0.294	0.017	0	0	KYNU
0	0.817459	2.26474	0.415	0.106	0	0	CTSS
1.27544e-130	0.817146	2.26403	0.449	0.224	2.72332e-126	0	CTSB
2.36756e-207	0.806409	2.23985	0.597	0.298	5.05521e-203	0	NFKB1
1.07345e-267	0.793554	2.21124	0.369	0.095	2.29203e-263	0	TNFRSF1B
2.92241e-177	0.768576	2.15669	0.533	0.251	6.23993e-173	0	FGL2
0	0.759948	2.13817	0.363	0.057	0	0	AMICA1
0	0.759533	2.13728	0.337	0.056	0	0	TNFSF13B
2.62071e-144	0.743491	2.10327	0.367	0.15	5.59574e-140	0	FNIP2
0	0.739372	2.09462	0.439	0.097	0	0	CD37
0	0.737625	2.09096	0.383	0.071	0	0	LCP1
1.73066e-133	0.73674	2.08911	0.472	0.229	3.69531e-129	0	BASP1
1.28173e-211	0.73493	2.08534	0.478	0.19	2.73675e-207	0	RHOG
0	0.72725	2.06938	0.32	0.053	0	0	RHOF
4.05134e-200	0.727052	2.06897	0.681	0.391	8.65041e-196	0	LRRFIP1
1.0918e-295	0.721842	2.05822	0.443	0.118	2.33122e-291	0	ALOX5AP
0	0.720598	2.05566	0.258	0.02	0	0	RNASE6
9.50404e-199	0.711609	2.03727	0.739	0.488	2.0293e-194	0	GPX1
6.56971e-168	0.709447	2.03287	0.422	0.179	1.40276e-163	0	SYNGR2
1.4304e-110	0.707492	2.0289	0.321	0.138	3.05419e-106	0	IL1RN
1.43073e-170	0.707358	2.02862	0.323	0.106	3.05488e-166	0	MAP4K4
2.25447e-115	0.706417	2.02672	0.411	0.207	4.81374e-111	0	PTTG1
1.72989e-176	0.705554	2.02497	0.634	0.386	3.69367e-172	0	ARPC3
1.44069e-179	0.701651	2.01708	0.466	0.193	3.07616e-175	0	FNBP1
2.98432e-166	0.693964	2.00163	0.296	0.092	6.37211e-162	0	RB1
2.37845e-191	0.69145	1.99661	0.524	0.238	5.07847e-187	0	VAMP8
0	0.674511	1.96307	0.252	0.014	0	0	CFP
1.06411e-125	0.672988	1.96008	0.409	0.194	2.2721e-121	0	TNFAIP8
1.35138e-186	0.671711	1.95758	0.372	0.127	2.88546e-182	0	NABP1
0	0.671455	1.95708	0.319	0.049	0	0	ITGB2
6.86803e-126	0.667922	1.95018	0.495	0.272	1.46646e-121	0	ATP2B1
5.19024e-101	0.667111	1.9486	0.729	0.562	1.10822e-96	0	PPP1CB
0	0.663265	1.94112	0.95	0.794	0	0	ATP5E
2.87427e-94	0.662477	1.93959	0.387	0.202	6.13715e-90	0	NR4A3
1.96475e-245	0.658885	1.93264	0.251	0.046	4.19514e-241	0	ARID3A
2.81602e-191	0.657934	1.9308	0.385	0.134	6.01276e-187	0	PPT1
0	0.649047	1.91372	0.291	0.045	0	0	C1orf162
7.27497e-219	0.644841	1.90568	0.433	0.145	1.55335e-214	0	GMFG
4.87082e-201	0.642726	1.90166	0.361	0.107	1.04002e-196	0	SAMSN1
1.87514e-158	0.642518	1.90126	0.374	0.146	4.0038e-154	0	STX11
1.67022e-252	0.639928	1.89634	0.299	0.063	3.56626e-248	0	PDE4A
0	0.635672	1.88829	0.282	0.041	0	0	ARRB2
2.56645e-82	0.63265	1.88259	0.313	0.152	5.47988e-78	0	SERPINB1
3.53737e-132	0.630625	1.87879	0.349	0.139	7.55299e-128	0	GLRX
1.23019e-168	0.625794	1.86973	0.349	0.122	2.62669e-164	0	GRB2
1.29334e-180	0.625656	1.86947	0.682	0.404	2.76154e-176	0	CREM
2.45238e-148	0.625178	1.86858	0.525	0.267	5.23633e-144	0	LSP1
3.19538e-144	0.622572	1.86371	0.644	0.386	6.82277e-140	0	EZR
7.52673e-145	0.615099	1.84984	0.274	0.087	1.60711e-140	0	MXD1
4.07382e-222	0.612286	1.84464	0.275	0.059	8.69842e-218	0	PTGIR
4.15396e-100	0.607544	1.83592	0.338	0.157	8.86954e-96	0	SYAP1
8.09088e-174	0.606628	1.83424	0.416	0.158	1.72756e-169	0	RGS10
7.82094e-149	0.605397	1.83198	0.691	0.474	1.66993e-144	0	ARPC5
4.61582e-102	0.603877	1.8292	0.376	0.185	9.85569e-98	0	AVPI1
2.01109e-186	0.601959	1.82569	0.29	0.08	4.29408e-182	0	CD58
4.4183e-199	0.593818	1.81089	0.273	0.067	9.43396e-195	0	EDEM1
2.32281e-65	0.591785	1.80721	0.379	0.224	4.95967e-61	0	MARCKSL1
7.30021e-100	0.591214	1.80618	0.387	0.2	1.55874e-95	0	RALA
6.02604e-240	0.590672	1.8052	0.275	0.056	1.28668e-235	0	ALCAM
5.30781e-180	0.587195	1.79893	0.258	0.064	1.13332e-175	0	PDE4B
9.34433e-95	0.584732	1.79451	0.33	0.151	1.9952e-90	0	PTGS2
1.40841e-104	0.578934	1.78413	0.367	0.175	3.00724e-100	0	MAP2K1
4.53621e-122	0.573554	1.77456	0.312	0.121	9.68572e-118	0	CDC42EP3
5.97348e-144	0.566981	1.76294	0.313	0.107	1.27546e-139	0	GLIPR2
2.57542e-107	0.566589	1.76225	0.263	0.1	5.49904e-103	0	PTPN1
2.64105e-58	0.565026	1.75949	0.307	0.171	5.63917e-54	0	IER5
3.47717e-87	0.564343	1.75829	0.69	0.529	7.42446e-83	0	DBI
4.93622e-74	0.562288	1.75468	0.574	0.408	1.05398e-69	0	ATP1B3
1.85077e-118	0.559916	1.75053	0.353	0.152	3.95176e-114	0	BEST1
1.80548e-251	0.558609	1.74824	0.975	0.858	3.85506e-247	0	S100A4
1.15022e-109	0.557972	1.74713	0.453	0.247	2.45596e-105	0	H2AFY
2.94587e-155	0.556407	1.74439	0.318	0.104	6.29002e-151	0	PID1
2.02739e-138	0.555037	1.74201	0.366	0.146	4.32888e-134	0	CTSH
3.64432e-61	0.548783	1.73114	0.34	0.196	7.78135e-57	0	DUSP5
9.85124e-222	0.543251	1.72159	0.328	0.083	2.10344e-217	0	GPSM3
4.61101e-106	0.534921	1.70731	0.373	0.179	9.84543e-102	0	PYCARD
9.11667e-115	0.534591	1.70675	0.355	0.157	1.94659e-110	0	FAM49B
5.66693e-91	0.532392	1.703	0.533	0.344	1.21e-86	0	TMEM123
1.80889e-100	0.522567	1.68635	0.683	0.517	3.86233e-96	0	MCL1
8.00858e-43	0.519387	1.681	0.446	0.317	1.70999e-38	0	CHMP1B
5.80412e-54	0.517677	1.67812	0.679	0.59	1.2393e-49	0	PRDX1
7.26983e-125	0.516613	1.67634	0.269	0.094	1.55225e-120	0	GNA15
5.21073e-176	0.514294	1.67246	0.44	0.168	1.11259e-171	0	CXCR4
1.58952e-76	0.514236	1.67236	0.353	0.188	3.39394e-72	0	CCND2
8.05517e-70	0.512289	1.66911	0.367	0.211	1.71994e-65	0	ARL8B
1.36278e-48	0.511685	1.6681	0.308	0.177	2.90982e-44	0	C1orf56
1.18568e-136	0.510858	1.66672	0.881	0.741	2.53166e-132	0	CD44
9.53034e-98	0.510732	1.66651	0.306	0.131	2.03492e-93	0	RNASET2
1.8304e-86	0.510238	1.66569	0.272	0.118	3.90827e-82	0	CD40
1.12652e-90	0.508813	1.66332	0.432	0.237	2.40533e-86	0	CAPG
1.18998e-221	0.502408	1.6527	0.253	0.049	2.54084e-217	0	EVI2B
3.42696e-93	0.497841	1.64517	0.276	0.11	7.31725e-89	0	F13A1
8.88135e-186	0.495287	1.64097	0.91	0.759	1.89635e-181	0	SH3BGRL3
2.62826e-94	0.494742	1.64008	0.473	0.267	5.61185e-90	0	TYMP
2.09557e-220	0.492826	1.63693	0.959	0.887	4.47446e-216	0	OAZ1
6.42054e-63	0.485396	1.62482	0.612	0.451	1.37091e-58	0	MARCKS
5.8428e-79	0.482979	1.6209	0.635	0.472	1.24756e-74	0	GPBP1
6.58029e-179	0.482309	1.61981	0.987	0.964	1.40502e-174	0	ACTB
3.13386e-100	0.482184	1.61961	0.311	0.131	6.69141e-96	0	RAB31
2.00414e-58	0.481681	1.61879	0.267	0.132	4.27923e-54	0	PRDM1
8.07743e-27	0.481243	1.61809	0.353	0.266	1.72469e-22	0	ARL5B
4.1689e-215	0.480501	1.61688	0.263	0.054	8.90143e-211	0	CD53
2.15735e-74	0.479934	1.61597	0.282	0.135	4.60637e-70	0	JARID2
2.98818e-41	0.477948	1.61276	0.843	0.818	6.38037e-37	0	HSP90AA1
2.27725e-81	0.477004	1.61124	0.42	0.238	4.86238e-77	0	ACTR2
2.94607e-25	0.467003	1.59521	0.49	0.416	6.29045e-21	0	GLUL
1.65214e-79	0.466957	1.59513	0.301	0.14	3.52765e-75	0	VEGFA
1.68633e-193	0.465498	1.59281	0.939	0.852	3.60065e-189	0	PFN1
1.3857e-88	0.454475	1.57535	0.309	0.138	2.95875e-84	0	CKLF
1.58442e-48	0.452343	1.57199	0.277	0.153	3.38305e-44	0	ATP6V1B2
3.69771e-76	0.449751	1.56792	0.334	0.172	7.89534e-72	0	VASP
1.91439e-32	0.445812	1.56176	0.279	0.176	4.0876e-28	0	CDC42SE1
8.98441e-53	0.445179	1.56077	0.362	0.222	1.91835e-48	0	RNF145
6.14824e-82	0.443715	1.55849	0.331	0.159	1.31277e-77	0	TGFBI
4.35971e-60	0.441544	1.55511	0.289	0.151	9.30885e-56	0	EFHD2
6.37771e-74	0.438624	1.55057	0.265	0.119	1.36177e-69	0	LY96
2.86581e-67	0.438118	1.54979	0.299	0.15	6.11909e-63	0	GLA
4.16121e-50	0.436896	1.5479	0.47	0.324	8.88501e-46	0	CAPZA1
4.91745e-106	0.432198	1.54064	0.801	0.661	1.04997e-101	0	ARPC2
1.30177e-43	0.432026	1.54037	0.347	0.224	2.77953e-39	0	IVNS1ABP
7.67184e-79	0.43091	1.53866	0.559	0.368	1.63809e-74	0	TPM3
8.71219e-73	0.430498	1.53802	0.46	0.279	1.86023e-68	0	ARPC1B
1.73035e-105	0.416006	1.5159	0.289	0.112	3.69464e-101	0	RNF130
2.77652e-56	0.415781	1.51555	0.287	0.151	5.92842e-52	0	RAB8B
1.19349e-203	0.411897	1.50968	0.997	0.97	2.54834e-199	0	TMSB10
6.18385e-62	0.411172	1.50858	0.515	0.351	1.32038e-57	0	RBPJ
5.35916e-157	0.405591	1.50019	0.459	0.189	1.14429e-152	0	CD52
3.95064e-55	0.405191	1.49959	0.703	0.577	8.43541e-51	0	DNAJB6
1.36593e-60	0.403797	1.4975	0.726	0.601	2.91654e-56	0	PCBP1
1.1269e-64	0.403659	1.49729	0.365	0.206	2.40616e-60	0	SUPT4H1
1.22225e-44	0.403575	1.49717	0.464	0.33	2.60975e-40	0	KDM6B
1.05625e-46	0.399085	1.49046	0.359	0.228	2.2553e-42	0	LIMS1
8.84008e-23	0.394547	1.48371	0.416	0.331	1.88753e-18	0	CKS2
7.39814e-138	0.39224	1.48029	0.324	0.11	1.57965e-133	0	PTPRC
3.54928e-35	0.390564	1.47781	0.378	0.263	7.57842e-31	0	COX17
8.68216e-58	0.384134	1.46834	0.499	0.343	1.85381e-53	0	AP2S1
3.27234e-40	0.380815	1.46348	0.593	0.466	6.98709e-36	0	CRIP1
3.3683e-102	0.377467	1.45859	0.85	0.744	7.192e-98	0	CLIC1
8.61047e-116	0.374227	1.45387	0.489	0.247	1.83851e-111	0	ARHGDIB
2.5173e-49	0.371682	1.45017	0.435	0.288	5.37493e-45	0	GRN
1.40281e-48	0.369112	1.44645	0.361	0.224	2.99528e-44	0	SSR1
1.85448e-37	0.368506	1.44557	0.276	0.166	3.95969e-33	0	MIR24-2
2.73136e-48	0.365536	1.44129	0.337	0.206	5.832e-44	0	PEA15
4.44187e-53	0.364983	1.44049	0.407	0.245	9.48429e-49	0	ZEB2
2.96041e-43	0.361185	1.43503	0.536	0.405	6.32106e-39	0	ATP6V0B
1.68551e-62	0.359409	1.43248	0.252	0.116	3.5989e-58	0	PLEKHO1
1.17592e-35	0.353643	1.42425	0.277	0.169	2.51082e-31	0	SMS
1.32858e-29	0.351272	1.42087	0.252	0.16	2.83678e-25	0	CASC7
1.86968e-43	0.34771	1.41582	0.342	0.209	3.99213e-39	0	MTHFD2
1.79676e-43	0.346147	1.41361	0.522	0.397	3.83644e-39	0	GNG5
5.10774e-37	0.34614	1.4136	0.37	0.253	1.0906e-32	0	MOB1A
1.70591e-43	0.345758	1.41306	0.659	0.544	3.64246e-39	0	POMP
1.00929e-35	0.345401	1.41256	0.278	0.171	2.15505e-31	0	GNAQ
1.44224e-111	0.341625	1.40723	0.93	0.856	3.07947e-107	0	YBX1
9.15192e-39	0.334799	1.39766	0.577	0.465	1.95412e-34	0	NFE2L2
1.63418e-11	0.334503	1.39725	0.712	0.707	3.4893e-07	0	HSPA1A
2.99513e-37	0.331696	1.39333	0.739	0.634	6.39521e-33	0	CDC42
7.30721e-37	0.329482	1.39025	0.255	0.15	1.56024e-32	0	ASAP1
4.94709e-28	0.326693	1.38638	0.321	0.223	1.0563e-23	0	PICALM
3.43152e-40	0.325138	1.38422	0.758	0.65	7.32698e-36	0	SDCBP
5.49708e-41	0.323818	1.3824	0.288	0.167	1.17374e-36	0	IL1R1
9.66071e-32	0.322678	1.38082	0.284	0.183	2.06275e-27	0	TIMM17A
1.06366e-31	0.317674	1.37393	0.657	0.565	2.27112e-27	0	NPC2
6.87242e-28	0.313191	1.36778	0.874	0.844	1.4674e-23	0	BTG1
1.06448e-20	0.311724	1.36578	0.322	0.241	2.27287e-16	0	IFNGR1
3.92215e-17	0.308387	1.36123	0.285	0.215	8.37458e-13	0	SDF2L1
9.85599e-32	0.305768	1.35767	0.293	0.189	2.10445e-27	0	ATP6V0D1
3.10119e-36	0.305653	1.35751	0.399	0.274	6.62166e-32	0	GNAI2
6.50587e-34	0.299646	1.34938	0.349	0.231	1.38913e-29	0	GSTO1
9.07841e-29	0.29803	1.3472	0.65	0.558	1.93842e-24	0	ATP6V0E1
1.79105e-08	0.293482	1.34109	0.412	0.37	0.000382424	0	HSPH1
1.65721e-73	0.291381	1.33827	0.899	0.806	3.53848e-69	0	S100A11
3.94742e-41	0.288961	1.33504	0.527	0.392	8.42854e-37	0	SH3BGRL
5.25529e-18	0.282341	1.32623	0.335	0.26	1.12211e-13	0	MTPN
1.59632e-16	0.280332	1.32357	0.381	0.307	3.40845e-12	0	BNIP3L
6.32045e-36	0.275754	1.31752	0.65	0.538	1.34954e-31	0	ANXA5
2.66291e-28	0.27496	1.31648	0.299	0.198	5.68585e-24	0	TANK
1.99635e-27	0.273405	1.31443	0.327	0.226	4.2626e-23	0	SSR3
0.00172467	0.272364	1.31307	0.267	0.245	1	0	ISG15
2.13719e-19	0.27173	1.31223	0.283	0.205	4.56332e-15	0	SFT2D1
1.6973e-21	0.268529	1.30804	0.487	0.403	3.62408e-17	0	PTP4A2
1.43999e-25	0.26824	1.30766	0.419	0.32	3.07467e-21	0	CAP1
3.99262e-31	0.267098	1.30617	0.649	0.543	8.52504e-27	0	ARF6
1.96246e-17	0.26552	1.30411	0.278	0.205	4.19025e-13	0	FOXN3
1.649e-13	0.263483	1.30145	0.346	0.283	3.52094e-09	0	GLS
4.11747e-26	0.260794	1.29796	0.635	0.555	8.79162e-22	0	CXCL2
2.93616e-21	0.257299	1.29343	0.367	0.275	6.26928e-17	0	AKAP13
7.53641e-15	0.25638	1.29224	0.266	0.204	1.60917e-10	0	MAP3K13
2.98963e-23	0.254742	1.29013	0.297	0.207	6.38347e-19	0	OSTF1
1.13421e-15	0.254678	1.29005	0.39	0.318	2.42178e-11	0	CHD2
2.83644e-32	0.253564	1.28861	0.294	0.184	6.05637e-28	0	CDC42SE2
6.54341e-41	0.252089	1.28671	0.755	0.665	1.39715e-36	0	PABPC1
6.42385e-15	0.250976	1.28528	0.481	0.416	1.37162e-10	0	ATP6V1F
0	2.58272	13.2331	0.843	0.157	0	1	SLPI
0	2.13188	8.43071	0.992	0.422	0	1	FBLN1
0	2.10305	8.1911	0.879	0.28	0	1	IGFBP6
0	2.09589	8.13265	0.8	0.123	0	1	WISP2
0	2.032	7.62933	0.978	0.527	0	1	COL1A2
0	1.98562	7.28357	1	0.711	0	1	DCN
0	1.96636	7.14461	0.999	0.768	0	1	CFD
0	1.96597	7.14181	0.923	0.482	0	1	COL1A1
0	1.85808	6.41139	0.782	0.108	0	1	MFAP5
0	1.77452	5.89746	0.926	0.369	0	1	IGFBP5
0	1.74171	5.70707	0.949	0.383	0	1	MMP2
0	1.69148	5.4275	0.899	0.324	0	1	SFRP2
0	1.65756	5.24652	0.848	0.444	0	1	COL3A1
0	1.62264	5.06644	0.731	0.168	0	1	CTHRC1
0	1.60084	4.95719	0.995	0.698	0	1	GSN
0	1.5906	4.9067	0.94	0.396	0	1	TIMP2
0	1.5753	4.83219	0.983	0.482	0	1	PLAC9
0	1.56512	4.78325	0.653	0.099	0	1	PI16
0	1.52794	4.60869	0.928	0.407	0	1	SERPINF1
0	1.51411	4.54536	0.905	0.32	0	1	CTSK
0	1.49569	4.46242	0.535	0.09	0	1	TSPAN8
0	1.41614	4.12118	0.862	0.462	0	1	SPARC
0	1.41136	4.10152	0.928	0.389	0	1	LUM
0	1.39224	4.02384	0.783	0.214	0	1	FBLN2
0	1.35255	3.86727	0.904	0.35	0	1	CCDC80
0	1.34933	3.85482	0.852	0.333	0	1	FSTL1
2.35396e-184	1.31529	3.72585	0.298	0.084	5.02618e-180	1	PLA2G2A
0	1.31203	3.7137	0.822	0.291	0	1	CYBRD1
0	1.28322	3.60822	0.981	0.699	0	1	CXCL14
0	1.26176	3.53163	0.808	0.404	0	1	CD81
0	1.24841	3.48479	0.576	0.09	0	1	LOX
0	1.24757	3.48188	0.698	0.325	0	1	CRYAB
0	1.21475	3.36946	0.933	0.468	0	1	MGP
0	1.2141	3.36727	0.611	0.173	0	1	TNXB
0	1.20954	3.35194	0.599	0.114	0	1	MGST1
0	1.19299	3.29693	0.317	0.054	0	1	PCSK1N
0	1.1905	3.28874	0.694	0.208	0	1	AEBP1
0	1.18529	3.27165	0.661	0.219	0	1	PPIC
0	1.15333	3.16873	0.732	0.226	0	1	THBS2
0	1.14276	3.1354	0.695	0.244	0	1	PCOLCE
0	1.12137	3.06906	0.581	0.132	0	1	RP11-572C15.6
0	1.10986	3.03392	0.724	0.229	0	1	HTRA1
0	1.09761	2.997	0.81	0.305	0	1	MFAP4
0	1.08535	2.96048	0.489	0.098	0	1	ELN
0	1.07744	2.93716	0.588	0.168	0	1	FBN1
0	1.07202	2.92128	0.962	0.508	0	1	COL6A2
0	1.07202	2.92127	0.475	0.08	0	1	PDGFRL
0	1.02067	2.77504	0.739	0.277	0	1	C1R
0	0.992259	2.69732	0.305	0.015	0	1	MATN4
0	0.986551	2.68197	0.539	0.14	0	1	QPCT
0	0.981726	2.66906	0.742	0.349	0	1	NBL1
0	0.97384	2.64809	0.766	0.431	0	1	FCGRT
0	0.967971	2.6326	0.437	0.066	0	1	SCARA5
0	0.959192	2.60959	0.73	0.356	0	1	CYB5R3
0	0.956694	2.60308	0.754	0.362	0	1	GPNMB
0	0.954251	2.59673	0.52	0.134	0	1	OLFML3
0	0.92676	2.52631	0.623	0.208	0	1	PAM
0	0.925891	2.52412	0.354	0.048	0	1	CLEC3B
0	0.92416	2.51975	0.344	0.054	0	1	SEMA3C
0	0.921254	2.51244	0.69	0.295	0	1	TPM1
0	0.918992	2.50676	0.324	0.026	0	1	C1QTNF3
0	0.911095	2.48704	0.92	0.67	0	1	CD99
0	0.907246	2.47749	0.873	0.567	0	1	PSAP
0	0.885842	2.42503	0.607	0.21	0	1	LEPR
2.80536e-224	0.885528	2.42426	0.575	0.255	5.99e-220	1	THBS1
0	0.883651	2.41972	0.595	0.216	0	1	MAP1B
1.1146e-285	0.883339	2.41896	0.69	0.31	2.3799e-281	1	AXL
0	0.883028	2.41821	0.477	0.136	0	1	CTSF
0	0.881675	2.41494	0.354	0.039	0	1	FAM180B
0	0.874645	2.39802	0.301	0.043	0	1	CILP
0	0.872838	2.39369	0.697	0.272	0	1	VCAN
0	0.869555	2.38585	0.413	0.102	0	1	COL12A1
0	0.866779	2.37924	0.339	0.052	0	1	PCOLCE2
2.94767e-297	0.861774	2.36736	0.458	0.137	6.29387e-293	1	PIGT
7.80268e-162	0.85335	2.3475	0.373	0.145	1.66603e-157	1	GPX3
0	0.849347	2.33812	0.382	0.081	0	1	SGCA
0	0.84836	2.33581	0.369	0.06	0	1	CERCAM
0	0.845032	2.32805	0.845	0.416	0	1	SOD3
0	0.842399	2.32193	1	0.95	0	1	S100A6
6.02046e-183	0.834324	2.30326	0.326	0.101	1.28549e-178	1	CLDN11
2.68708e-257	0.834169	2.3029	0.662	0.31	5.73746e-253	1	PPAP2B
6.27175e-261	0.832703	2.29953	0.616	0.262	1.33914e-256	1	FN1
9.87629e-214	0.828941	2.29089	0.318	0.084	2.10879e-209	1	AKR1C1
0	0.82478	2.28138	0.774	0.374	0	1	SERPING1
6.82399e-255	0.824284	2.28025	0.663	0.317	1.45706e-250	1	CLU
0	0.8216	2.27414	0.433	0.114	0	1	ABI3BP
4.77972e-255	0.820358	2.27131	0.472	0.164	1.02057e-250	1	PLD3
7.26608e-261	0.818662	2.26746	0.717	0.368	1.55145e-256	1	TIMP3
5.46935e-260	0.813219	2.25516	0.366	0.095	1.16782e-255	1	CES1
0	0.808843	2.24531	0.785	0.348	0	1	C1S
3.12415e-268	0.806875	2.24089	0.6	0.249	6.67069e-264	1	CRABP2
3.08001e-239	0.797737	2.22051	0.538	0.222	6.57643e-235	1	TSPAN4
8.34429e-220	0.794619	2.2136	0.858	0.666	1.78167e-215	1	MTRNR2L8
1.06821e-306	0.792803	2.20958	0.741	0.34	2.28084e-302	1	CXCL12
2.77847e-303	0.792547	2.20902	0.376	0.086	5.93259e-299	1	ISLR
0	0.792408	2.20871	0.356	0.061	0	1	ANGPTL5
6.02581e-207	0.790803	2.20517	0.496	0.203	1.28663e-202	1	LTBP4
1.41042e-209	0.790111	2.20364	0.582	0.293	3.01152e-205	1	REXO2
1.07052e-194	0.788696	2.20052	0.448	0.176	2.28578e-190	1	TGFBR3
7.69975e-120	0.782952	2.18792	0.391	0.187	1.64405e-115	1	ADM
1.34671e-225	0.782703	2.18738	0.572	0.267	2.87549e-221	1	VKORC1
3.07136e-294	0.780588	2.18276	0.331	0.068	6.55796e-290	1	CD248
0	0.779523	2.18043	0.309	0.047	0	1	OGN
7.31486e-231	0.776092	2.17296	0.441	0.148	1.56187e-226	1	F10
1.47986e-203	0.774445	2.16939	0.722	0.453	3.15979e-199	1	CD55
4.23913e-261	0.768242	2.15597	0.414	0.117	9.05139e-257	1	VASN
5.21036e-263	0.767669	2.15474	0.374	0.097	1.11252e-258	1	MMP23B
9.00617e-254	0.755541	2.12876	0.457	0.146	1.923e-249	1	LRP1
3.64583e-242	0.754848	2.12729	0.375	0.108	7.78458e-238	1	PLTP
5.57548e-206	0.751202	2.11955	0.552	0.242	1.19048e-201	1	TNFAIP2
1.13051e-237	0.741739	2.09958	0.623	0.272	2.41387e-233	1	CFH
2.70368e-252	0.74044	2.09686	0.384	0.105	5.7729e-248	1	EFEMP2
6.52942e-186	0.735373	2.08626	0.417	0.16	1.39416e-181	1	FKBP9
1.09735e-161	0.73528	2.08607	0.745	0.509	2.34306e-157	1	ID3
0	0.732979	2.08127	0.268	0.026	0	1	CD70
1.5244e-143	0.732686	2.08066	0.492	0.256	3.2549e-139	1	SERPINH1
1.22007e-156	0.73084	2.07682	0.639	0.375	2.60509e-152	1	TPPP3
3.41729e-187	0.730622	2.07637	0.691	0.455	7.2966e-183	1	PPIB
2.15754e-252	0.72839	2.07174	0.521	0.185	4.60677e-248	1	CPE
5.81058e-197	0.72412	2.06292	0.724	0.453	1.24067e-192	1	NUPR1
2.83387e-211	0.723805	2.06227	0.687	0.39	6.05087e-207	1	S100A13
1.26173e-250	0.712922	2.03994	0.337	0.081	2.69404e-246	1	ECM1
1.6646e-219	0.711543	2.03713	0.536	0.222	3.55425e-215	1	MFGE8
0	0.710544	2.0351	0.299	0.049	0	1	PODN
2.52293e-201	0.702954	2.01971	0.355	0.108	5.38696e-197	1	DCLK1
2.99936e-187	0.701674	2.01713	0.347	0.109	6.40423e-183	1	OSR2
5.16273e-185	0.686666	1.98708	0.27	0.069	1.10235e-180	1	ACKR3
6.06382e-186	0.685439	1.98464	0.652	0.391	1.29475e-181	1	NENF
1.9589e-200	0.680459	1.97478	0.459	0.173	4.18264e-196	1	SLIT3
2.57672e-185	0.677633	1.96921	0.265	0.066	5.5018e-181	1	GPRC5A
1.36282e-175	0.676298	1.96658	0.529	0.248	2.90988e-171	1	COX7A1
2.46636e-231	0.675781	1.96557	0.389	0.113	5.26618e-227	1	FBLN5
6.29083e-102	0.674538	1.96313	0.437	0.237	1.34322e-97	1	BGN
0	0.671292	1.95676	0.964	0.808	0	1	CD63
6.90313e-200	0.669621	1.9535	0.343	0.102	1.47396e-195	1	RCN3
7.58614e-172	0.66914	1.95256	0.355	0.124	1.61979e-167	1	COPZ2
6.69407e-140	0.665537	1.94554	0.389	0.167	1.42932e-135	1	UGDH
4.2794e-136	0.660271	1.93532	0.393	0.176	9.13737e-132	1	PRDX4
1.46061e-236	0.659352	1.93354	0.26	0.05	3.1187e-232	1	CADM3
1.44881e-132	0.656974	1.92895	0.41	0.191	3.0935e-128	1	GAS6
7.26273e-188	0.652261	1.91988	0.32	0.092	1.55074e-183	1	MEDAG
8.33324e-169	0.650113	1.91576	0.356	0.12	1.77931e-164	1	ADH1B
7.49799e-139	0.647912	1.91155	0.515	0.284	1.60097e-134	1	ATRAID
3.68489e-169	0.646796	1.90941	0.663	0.42	7.86797e-165	1	RABAC1
7.97712e-237	0.645135	1.90624	0.253	0.047	1.70328e-232	1	HTRA3
1.9412e-85	0.64204	1.90035	0.729	0.591	4.14486e-81	1	WTAP
1.03821e-198	0.640255	1.89697	0.75	0.429	2.21678e-194	1	NNMT
2.56192e-242	0.634653	1.88637	0.916	0.752	5.4702e-238	1	GPX4
6.81145e-149	0.631802	1.881	0.44	0.196	1.45438e-144	1	ADD3
1.95966e-245	0.63047	1.87849	0.278	0.055	4.18427e-241	1	MRC2
2.53101e-204	0.629583	1.87683	0.347	0.1	5.4042e-200	1	PRELP
1.93003e-167	0.629393	1.87647	0.485	0.213	4.12099e-163	1	FGFR1
9.96482e-119	0.628854	1.87546	0.493	0.281	2.12769e-114	1	GRN
2.04147e-212	0.628299	1.87442	0.322	0.084	4.35895e-208	1	NOVA1
3.72821e-134	0.627846	1.87357	0.405	0.185	7.96048e-130	1	HEXB
5.27267e-91	0.627836	1.87355	0.298	0.131	1.12582e-86	1	PTPRS
6.3206e-151	0.626747	1.87151	0.585	0.332	1.34957e-146	1	DDAH2
0	0.617058	1.85347	0.908	0.627	0	1	TIMP1
7.76344e-176	0.615768	1.85108	0.337	0.105	1.65765e-171	1	ANK2
7.36263e-230	0.615631	1.85082	0.845	0.562	1.57207e-225	1	SELM
3.56979e-158	0.614425	1.84859	0.501	0.234	7.62222e-154	1	LHFP
5.09189e-178	0.614039	1.84788	0.369	0.123	1.08722e-173	1	MXRA8
2.60381e-139	0.613965	1.84774	0.483	0.244	5.55966e-135	1	CALU
2.04173e-126	0.612626	1.84527	0.607	0.393	4.3595e-122	1	AP3S1
4.10664e-205	0.611808	1.84376	0.871	0.621	8.76849e-201	1	CEBPB
1.0456e-122	0.611691	1.84355	0.514	0.3	2.23256e-118	1	C19orf10
8.28987e-126	0.609571	1.83964	0.562	0.344	1.77005e-121	1	NDFIP1
3.0131e-166	0.609493	1.8395	0.592	0.293	6.43357e-162	1	TNFAIP6
2.08234e-219	0.605655	1.83245	0.277	0.062	4.44621e-215	1	KDELR3
3.39145e-155	0.604329	1.83002	0.516	0.244	7.24143e-151	1	FXYD1
1.87855e-255	0.604041	1.8295	0.858	0.518	4.01108e-251	1	SEPP1
4.23019e-181	0.600614	1.82324	0.441	0.163	9.0323e-177	1	TWIST1
2.30098e-110	0.598961	1.82023	0.537	0.314	4.91306e-106	1	MTRNR2L12
1.01035e-142	0.594528	1.81218	0.339	0.128	2.1573e-138	1	NUCB2
3.08347e-303	0.592316	1.80817	0.976	0.92	6.58383e-299	1	SERF2
1.54219e-132	0.591799	1.80724	0.351	0.139	3.29289e-128	1	SLC39A14
3.79152e-193	0.590343	1.80461	0.571	0.245	8.09565e-189	1	MEG3
1.65115e-205	0.588823	1.80187	0.878	0.711	3.52554e-201	1	POLR2L
1.68595e-158	0.587051	1.79868	0.314	0.102	3.59983e-154	1	LTBP1
1.01496e-126	0.580971	1.78777	0.553	0.316	2.16715e-122	1	MYADM
5.79059e-149	0.580303	1.78658	0.692	0.449	1.23641e-144	1	LY6E
1.04985e-124	0.577629	1.78181	0.495	0.258	2.24164e-120	1	FHL1
0	0.571692	1.77126	0.998	0.835	0	1	CST3
8.24581e-154	0.569952	1.76818	0.384	0.145	1.76064e-149	1	PRRX2
2.81423e-159	0.567569	1.76397	0.292	0.088	6.00895e-155	1	COL14A1
1.71724e-189	0.567037	1.76304	0.709	0.395	3.66666e-185	1	COL6A1
3.77579e-105	0.564683	1.75889	0.474	0.277	8.06206e-101	1	P4HB
6.7551e-107	0.562827	1.75563	0.335	0.146	1.44235e-102	1	LAMB2
1.60024e-128	0.560972	1.75238	0.317	0.122	3.41683e-124	1	VAT1
9.57076e-179	0.557237	1.74584	0.263	0.066	2.04355e-174	1	XG
0	0.556899	1.74525	1	0.986	0	1	FTL
9.46626e-105	0.556119	1.74389	0.573	0.371	2.02124e-100	1	BRI3
1.00227e-157	0.555641	1.74306	0.674	0.402	2.14004e-153	1	PMP22
1.21633e-118	0.554654	1.74134	0.569	0.347	2.59711e-114	1	APP
2.65432e-153	0.553626	1.73955	0.749	0.513	5.66751e-149	1	CD59
1.44217e-155	0.552589	1.73775	0.283	0.085	3.07933e-151	1	FKBP10
1.95757e-106	0.551235	1.7354	0.585	0.4	4.1798e-102	1	BSG
8.52981e-160	0.550349	1.73386	0.312	0.098	1.82128e-155	1	ECM2
1.19391e-124	0.550131	1.73348	0.326	0.126	2.54924e-120	1	CD34
2.61179e-132	0.549067	1.73164	0.317	0.117	5.5767e-128	1	CPQ
3.08996e-114	0.54841	1.7305	0.315	0.127	6.59769e-110	1	MMP14
1.43323e-138	0.548358	1.73041	0.286	0.096	3.06024e-134	1	RP11-14N7.2
2.77498e-103	0.547651	1.72919	0.569	0.387	5.92513e-99	1	KDELR2
3.23838e-125	0.546681	1.72751	0.356	0.144	6.91459e-121	1	COL5A2
1.23549e-133	0.54347	1.72197	0.431	0.194	2.63803e-129	1	MAN1A1
1.75371e-305	0.539409	1.71499	0.999	0.895	3.74452e-301	1	LGALS1
9.52968e-92	0.538369	1.71321	0.374	0.193	2.03478e-87	1	CTSD
3.24332e-149	0.538308	1.71311	0.89	0.74	6.92514e-145	1	SOD2
2.57054e-118	0.532828	1.70374	0.452	0.217	5.48862e-114	1	DPT
4.99549e-125	0.52957	1.6982	0.32	0.123	1.06664e-120	1	PBX1
2.47603e-156	0.528583	1.69653	0.252	0.069	5.28683e-152	1	ITGB5
3.03151e-105	0.525852	1.6919	0.286	0.114	6.47288e-101	1	HEXA
1.07674e-114	0.521721	1.68492	0.533	0.294	2.29905e-110	1	SDC2
2.46565e-111	0.519701	1.68153	0.339	0.144	5.26467e-107	1	PPAP2A
3.99619e-122	0.519683	1.68149	0.475	0.238	8.53267e-118	1	GYPC
3.93548e-90	0.516532	1.67621	0.467	0.283	8.40304e-86	1	LAMP1
3.27217e-90	0.51593	1.6752	0.436	0.251	6.98673e-86	1	PDLIM2
4.69242e-124	0.51491	1.67349	0.737	0.555	1.00192e-119	1	NPC2
1.18398e-69	0.512692	1.66978	0.372	0.213	2.52803e-65	1	ABL2
6.80642e-121	0.51	1.66529	0.708	0.526	1.45331e-116	1	TMEM258
1.52579e-92	0.50805	1.66205	0.421	0.228	3.25787e-88	1	CTSB
7.16403e-92	0.501988	1.652	0.512	0.313	1.52966e-87	1	PRKCDBP
4.09534e-56	0.499422	1.64777	0.529	0.397	8.74437e-52	1	SAR1A
3.1628e-67	0.499413	1.64775	0.611	0.464	6.75322e-63	1	CRIP1
9.87629e-132	0.496459	1.64289	0.832	0.638	2.10879e-127	1	EMP3
2.52443e-109	0.495146	1.64074	0.353	0.15	5.39015e-105	1	THY1
1.89749e-108	0.494513	1.6397	0.294	0.116	4.05153e-104	1	PROS1
1.03154e-86	0.491731	1.63514	0.359	0.178	2.20254e-82	1	CXXC5
3.57519e-199	0.49137	1.63455	0.981	0.896	7.63374e-195	1	S100A10
3.21744e-59	0.490754	1.63355	0.307	0.168	6.86988e-55	1	FAM46A
1.06043e-86	0.488486	1.62985	0.658	0.514	2.26422e-82	1	SSR4
3.80997e-68	0.486167	1.62607	0.376	0.221	8.13504e-64	1	NUCB1
1.10687e-109	0.483397	1.62157	0.595	0.357	2.3634e-105	1	IGFBP4
2.03716e-27	0.482123	1.61951	0.322	0.231	4.34974e-23	1	PLIN2
1.09951e-89	0.480924	1.61757	0.388	0.198	2.34768e-85	1	CTSL
3.65073e-71	0.479313	1.61496	0.373	0.211	7.79504e-67	1	LRPAP1
6.47262e-73	0.477246	1.61163	0.307	0.154	1.38203e-68	1	TCF7L2
1.52513e-44	0.476944	1.61114	0.332	0.205	3.25646e-40	1	RARRES2
7.1528e-86	0.476405	1.61028	0.448	0.259	1.52727e-81	1	DPYSL2
5.55159e-63	0.475083	1.60815	0.349	0.203	1.18538e-58	1	DPP7
3.67478e-66	0.473656	1.60585	0.348	0.198	7.84638e-62	1	TAX1BP3
1.05932e-57	0.467641	1.59622	0.318	0.177	2.26186e-53	1	GOLIM4
5.22979e-104	0.466122	1.5938	0.737	0.592	1.11666e-99	1	SEC61G
2.59849e-142	0.465204	1.59234	0.596	0.314	5.5483e-138	1	COL6A3
1.56892e-78	0.462811	1.58853	0.709	0.552	3.34995e-74	1	HSPA1B
3.14587e-68	0.461822	1.58696	0.504	0.36	6.71706e-64	1	JTB
7.1985e-82	0.460246	1.58446	0.686	0.563	1.53702e-77	1	RHOA
1.55187e-83	0.456225	1.5781	0.287	0.126	3.31355e-79	1	PTGES
1.44216e-162	0.449789	1.56798	0.934	0.775	3.0793e-158	1	LAPTM4A
4.71259e-64	0.449422	1.56741	0.446	0.287	1.00623e-59	1	WBP5
3.26651e-86	0.448855	1.56652	0.34	0.159	6.97466e-82	1	C3
6.44075e-75	0.447379	1.56421	0.487	0.31	1.37523e-70	1	IL6ST
1.53298e-62	0.447337	1.56414	0.387	0.236	3.27321e-58	1	CD151
1.12232e-70	0.447311	1.5641	0.425	0.256	2.39638e-66	1	UAP1
2.5817e-169	0.442229	1.55617	0.963	0.858	5.51245e-165	1	ANXA2
4.10677e-54	0.440862	1.55405	0.388	0.249	8.76878e-50	1	UGP2
1.23527e-91	0.440812	1.55397	0.647	0.459	2.63755e-87	1	PTRF
2.65113e-67	0.439968	1.55266	0.396	0.235	5.66069e-63	1	HCFC1R1
1.71983e-92	0.43268	1.54138	0.261	0.102	3.67218e-88	1	ITIH5
2.38463e-87	0.430648	1.53825	0.74	0.593	5.09167e-83	1	TMED2
1.43527e-53	0.428803	1.53542	0.432	0.295	3.06459e-49	1	SDF4
4.15802e-79	0.426852	1.53243	0.344	0.169	8.8782e-75	1	DAB2
8.96074e-46	0.425773	1.53077	0.314	0.193	1.9133e-41	1	OS9
6.59624e-63	0.421508	1.52426	0.752	0.636	1.40843e-58	1	KLF6
3.53945e-269	0.421198	1.52379	0.767	0.411	7.55744e-265	1	APOD
2.15098e-99	0.414168	1.51311	0.805	0.697	4.59277e-95	1	CCNI
8.13136e-70	0.413123	1.51153	0.57	0.401	1.73621e-65	1	ARL6IP5
1.13282e-44	0.412724	1.51093	0.31	0.182	2.4188e-40	1	EFEMP1
8.05592e-31	0.411945	1.50975	0.304	0.202	1.7201e-26	1	LINC00152
3.79978e-68	0.411813	1.50955	0.466	0.292	8.1133e-64	1	NFIA
5.00102e-89	0.40909	1.50545	0.739	0.598	1.06782e-84	1	TMEM59
5.32113e-46	0.408466	1.50451	0.348	0.222	1.13617e-41	1	RRBP1
9.90087e-66	0.408311	1.50427	0.302	0.155	2.11403e-61	1	LAMC1
1.81571e-33	0.407683	1.50333	0.353	0.247	3.8769e-29	1	SLC25A37
4.58306e-62	0.404946	1.49922	0.317	0.17	9.78575e-58	1	RCN1
9.33081e-61	0.404105	1.49796	0.518	0.368	1.99231e-56	1	TRAM1
6.24667e-51	0.400309	1.49229	0.36	0.226	1.33379e-46	1	ITGB1BP1
4.66158e-56	0.399774	1.49149	0.341	0.201	9.95341e-52	1	ANXA4
1.30566e-52	0.399522	1.49111	0.457	0.313	2.78785e-48	1	TMEM230
5.13543e-49	0.397321	1.48783	0.293	0.167	1.09652e-44	1	NOTCH2
4.06547e-70	0.396556	1.4867	0.443	0.264	8.68058e-66	1	FGL2
2.31731e-53	0.395231	1.48473	0.477	0.338	4.94793e-49	1	TMBIM4.1
2.81835e-47	0.393867	1.4827	0.457	0.327	6.01773e-43	1	KRTCAP2
6.0182e-41	0.392478	1.48064	0.286	0.169	1.28501e-36	1	MIR4435-1HG
7.24404e-41	0.392078	1.48005	0.39	0.27	1.54675e-36	1	CTTN
5.29771e-45	0.391358	1.47899	0.396	0.267	1.13117e-40	1	RBMS1
2.30026e-56	0.391254	1.47883	0.607	0.468	4.91151e-52	1	KLF4
2.93496e-82	0.390847	1.47823	0.794	0.695	6.26673e-78	1	LGALS3
1.94584e-44	0.390433	1.47762	0.337	0.214	4.15475e-40	1	UBL3
4.14975e-60	0.38988	1.4768	0.27	0.135	8.86054e-56	1	NFIX
6.92092e-79	0.389809	1.4767	0.384	0.195	1.47776e-74	1	PDGFRB
2.05406e-54	0.389215	1.47582	0.318	0.178	4.38583e-50	1	CLEC11A
1.08974e-75	0.389113	1.47567	0.677	0.534	2.32681e-71	1	ANXA5
4.35764e-68	0.38853	1.47481	0.251	0.112	9.30442e-64	1	SNX7
3.62784e-46	0.3878	1.47374	0.495	0.366	7.74616e-42	1	CD47
3.27181e-77	0.385506	1.47036	0.252	0.106	6.98596e-73	1	TMEM98
1.56632e-44	0.385104	1.46977	0.45	0.329	3.34441e-40	1	OSTC
2.85737e-44	0.384862	1.46941	0.427	0.307	6.10105e-40	1	MTCH1
1.20111e-48	0.384045	1.46821	0.291	0.168	2.56461e-44	1	TMED3
5.19376e-30	0.383466	1.46736	0.463	0.371	1.10897e-25	1	CHIC2
8.41223e-53	0.381377	1.4643	0.306	0.169	1.79618e-48	1	IFI6
1.80565e-41	0.379916	1.46216	0.332	0.215	3.85543e-37	1	KDELR1
2.76273e-51	0.37921	1.46113	0.265	0.141	5.89897e-47	1	CHPT1
7.45793e-68	0.377362	1.45843	0.81	0.693	1.59242e-63	1	HSPA1A
2.38324e-37	0.37492	1.45488	0.267	0.162	5.0887e-33	1	SMIM14
1.35367e-58	0.374048	1.45361	0.659	0.532	2.89035e-54	1	SQSTM1
8.45826e-79	0.373143	1.45229	0.346	0.166	1.80601e-74	1	PDGFRA
2.06047e-56	0.373009	1.4521	0.358	0.206	4.39952e-52	1	CELF2
2.76418e-27	0.370835	1.44894	0.309	0.221	5.90207e-23	1	SERTAD2
1.63708e-56	0.370301	1.44817	0.619	0.491	3.4955e-52	1	ARF4
7.76198e-45	0.369545	1.44708	0.461	0.332	1.65734e-40	1	APLP2
2.09072e-48	0.36488	1.44034	0.363	0.229	4.46411e-44	1	NFIC
1.30357e-42	0.362342	1.43669	0.259	0.146	2.78338e-38	1	PXDC1
1.78595e-47	0.360747	1.4344	0.459	0.327	3.81336e-43	1	TUBA1A
1.82721e-42	0.352925	1.42322	0.301	0.184	3.90147e-38	1	HDLBP
2.71597e-32	0.352834	1.42309	0.269	0.168	5.79914e-28	1	RUNX1
6.61784e-37	0.351332	1.42096	0.277	0.17	1.41304e-32	1	FNDC3B
9.85255e-36	0.351285	1.42089	0.504	0.41	2.10372e-31	1	RNH1
1.21287e-33	0.347656	1.41575	0.405	0.301	2.58972e-29	1	TMED10
7.4221e-52	0.345928	1.4133	0.661	0.558	1.58477e-47	1	TSPO
2.24643e-39	0.340895	1.40621	0.257	0.149	4.79657e-35	1	LRP10
5.13819e-53	0.339208	1.40384	0.696	0.578	1.09711e-48	1	JUND
4.72238e-40	0.337555	1.40152	0.355	0.234	1.00832e-35	1	NGFRAP1
3.55877e-34	0.337433	1.40135	0.319	0.21	7.59868e-30	1	TTC3
7.64889e-54	0.334861	1.39775	0.7	0.593	1.63319e-49	1	AHNAK
9.69325e-41	0.334374	1.39706	0.38	0.249	2.0697e-36	1	ZEB2
1.32094e-35	0.329099	1.38972	0.527	0.43	2.82048e-31	1	NDUFA11
4.42132e-35	0.328864	1.38939	0.489	0.395	9.4404e-31	1	SEPT15
1.37948e-29	0.326908	1.38667	0.309	0.21	2.94547e-25	1	LAMTOR1
2.50955e-44	0.325627	1.3849	0.593	0.495	5.35839e-40	1	SSR2
1.75774e-36	0.32311	1.38142	0.37	0.252	3.75312e-32	1	IFI27L2
4.08406e-38	0.321679	1.37944	0.588	0.491	8.72029e-34	1	MGST3
6.51253e-43	0.320366	1.37763	0.424	0.286	1.39056e-38	1	SPTBN1
2.78545e-29	0.319765	1.3768	0.26	0.167	5.9475e-25	1	ASPH
3.33756e-32	0.318209	1.37466	0.288	0.184	7.12636e-28	1	MAF
3.81355e-31	0.314885	1.3701	0.4	0.297	8.14268e-27	1	GLUD1
1.10205e-26	0.314749	1.36992	0.312	0.221	2.35309e-22	1	GSTM3
2.45408e-26	0.314535	1.36962	0.451	0.365	5.23995e-22	1	HSPH1
1.7406e-32	0.313808	1.36863	0.353	0.246	3.71652e-28	1	CAPN2
2.1428e-24	0.31348	1.36818	0.301	0.215	4.57531e-20	1	AES
1.73807e-49	0.312483	1.36682	0.659	0.557	3.71113e-45	1	ATP6V0E1
4.47259e-36	0.312453	1.36677	0.394	0.278	9.54987e-32	1	ARL2
3.24653e-57	0.312433	1.36675	0.75	0.667	6.93199e-53	1	TUBB
1.96012e-51	0.312267	1.36652	0.341	0.191	4.18524e-47	1	PRRX1
7.20315e-24	0.312076	1.36626	0.252	0.17	1.53802e-19	1	PRCP
5.11329e-69	0.310251	1.36377	0.294	0.135	1.09179e-64	1	BICC1
2.9219e-24	0.309991	1.36341	0.46	0.387	6.23884e-20	1	PDIA3
1.84755e-37	0.307563	1.36011	0.494	0.371	3.94488e-33	1	C11orf96
2.39407e-61	0.307177	1.35958	0.802	0.692	5.11182e-57	1	GSTP1
1.71276e-56	0.306921	1.35923	0.38	0.215	3.65708e-52	1	MT1M
6.3824e-26	0.306451	1.35859	0.278	0.19	1.36277e-21	1	ADI1
3.88894e-61	0.304339	1.35573	0.786	0.692	8.30366e-57	1	MORF4L1
4.47314e-23	0.303877	1.3551	0.284	0.201	9.55105e-19	1	TMEM167A
2.63436e-97	0.303765	1.35495	0.965	0.859	5.62489e-93	1	S100A4
9.52368e-24	0.302841	1.3537	0.283	0.2	2.0335e-19	1	LAMP2
4.56852e-24	0.302558	1.35332	0.39	0.304	9.75471e-20	1	REEP5
7.24898e-50	0.300412	1.35041	0.654	0.529	1.5478e-45	1	EID1
8.75571e-22	0.298903	1.34838	0.302	0.22	1.86952e-17	1	C12orf75
1.42674e-24	0.297341	1.34627	0.266	0.181	3.04637e-20	1	PGRMC2
2.21733e-55	0.293677	1.34135	0.724	0.617	4.73444e-51	1	DNAJB1
3.13157e-30	0.292708	1.34005	0.501	0.407	6.68652e-26	1	CD164
1.35381e-30	0.291342	1.33822	0.266	0.165	2.89065e-26	1	EBF1
4.10758e-56	0.29053	1.33714	0.863	0.766	8.7705e-52	1	SH3BGRL3
1.12992e-16	0.288101	1.33389	0.342	0.278	2.41261e-12	1	CYB5A
3.87596e-18	0.287008	1.33243	0.389	0.315	8.27595e-14	1	PPP3CA
5.36091e-48	0.285367	1.33025	0.476	0.32	1.14466e-43	1	AQP1
5.22079e-26	0.284535	1.32914	0.414	0.325	1.11474e-21	1	FKBP8
5.41284e-22	0.282907	1.32698	0.293	0.211	1.15575e-17	1	TRIP10
1.50996e-11	0.279654	1.32267	0.298	0.249	3.22407e-07	1	PPP1R14B
1.04915e-47	0.278607	1.32129	0.742	0.673	2.24015e-43	1	TCEB2
1.94736e-21	0.278171	1.32071	0.418	0.343	4.15801e-17	1	FKBP2
7.35162e-18	0.277203	1.31943	0.256	0.186	1.56972e-13	1	ASAH1
8.3569e-21	0.276686	1.31875	0.326	0.248	1.78437e-16	1	BAD
9.02461e-18	0.276382	1.31835	0.284	0.214	1.92694e-13	1	BAG3
8.29376e-54	0.275394	1.31705	0.868	0.791	1.77088e-49	1	ITM2B
1.97856e-21	0.275391	1.31705	0.477	0.406	4.22461e-17	1	CAST
3.74438e-14	0.27535	1.31699	0.277	0.218	7.995e-10	1	TSC22D2
2.14e-25	0.273417	1.31445	0.563	0.503	4.56933e-21	1	RPS27L
4.05457e-18	0.272253	1.31292	0.413	0.346	8.65732e-14	1	NDUFA13
1.97476e-24	0.271465	1.31188	0.297	0.208	4.21652e-20	1	MGAT1
2.39067e-67	0.270267	1.31031	0.781	0.615	5.10456e-63	1	EMP1
5.50561e-26	0.26837	1.30783	0.363	0.265	1.17556e-21	1	CLIC4
1.12739e-20	0.268215	1.30763	0.464	0.396	2.4072e-16	1	MINOS1
5.46689e-18	0.267975	1.30731	0.291	0.219	1.16729e-13	1	COMT
3.09338e-23	0.267301	1.30643	0.26	0.175	6.60498e-19	1	TMEM14A
2.17591e-67	0.266859	1.30586	0.825	0.682	4.646e-63	1	CEBPD
4.79985e-28	0.266608	1.30553	0.282	0.182	1.02486e-23	1	REV3L
1.72806e-20	0.264437	1.3027	0.348	0.267	3.68976e-16	1	BLOC1S1
9.03519e-58	0.262813	1.30058	0.524	0.346	1.92919e-53	1	RGCC
1.25395e-18	0.261396	1.29874	0.27	0.197	2.67743e-14	1	AK3
1.27391e-37	0.261166	1.29844	0.7	0.628	2.72005e-33	1	SNX3
9.83638e-31	0.260705	1.29785	0.546	0.453	2.10026e-26	1	C12orf57
1.67142e-22	0.259789	1.29666	0.447	0.363	3.56882e-18	1	ROMO1
1.35788e-23	0.259694	1.29653	0.268	0.181	2.89936e-19	1	RAB34
1.37042e-42	0.257467	1.29365	0.759	0.655	2.92611e-38	1	RTN4
6.96663e-18	0.257203	1.29331	0.311	0.237	1.48752e-13	1	OAT
3.23148e-24	0.256922	1.29294	0.512	0.439	6.89985e-20	1	DAD1
6.77497e-26	0.255972	1.29172	0.326	0.224	1.44659e-21	1	MT1E
3.89532e-30	0.255911	1.29164	0.631	0.555	8.31728e-26	1	SEC61B
1.81221e-24	0.254981	1.29044	0.451	0.36	3.86944e-20	1	RBPJ
4.98187e-50	0.253367	1.28836	0.735	0.626	1.06373e-45	1	IER3
1.7943e-18	0.252468	1.2872	0.258	0.186	3.83118e-14	1	LMAN2
8.80702e-15	0.251341	1.28575	0.356	0.298	1.88047e-10	1	ZNHIT1
6.49472e-14	0.250445	1.2846	0.343	0.284	1.38675e-09	1	MAP3K8
9.93014e-23	0.250184	1.28426	0.582	0.511	2.12028e-18	1	SEC62
4.73205e-181	2.25105	9.49768	0.378	0.145	1.01039e-176	2	CCL19
5.73807e-251	1.96311	7.12147	0.732	0.418	1.22519e-246	2	APOD
0	1.8147	6.1392	0.878	0.44	0	2	APOE
2.12447e-213	1.66391	5.27991	0.591	0.307	4.53617e-209	2	CXCL1
0	1.60524	4.97905	0.842	0.329	0	2	CXCL12
2.72898e-250	1.42301	4.14959	0.558	0.238	5.82691e-246	2	PTGDS
9.28641e-271	1.32278	3.75386	0.804	0.534	1.98283e-266	2	CXCL2
4.07167e-210	1.29715	3.65885	0.66	0.38	8.69384e-206	2	CXCL3
0	1.27073	3.56346	0.958	0.617	0	2	IGFBP7
4.28571e-241	1.18506	3.27088	0.621	0.291	9.15085e-237	2	TNFAIP6
0	1.1419	3.13271	0.761	0.352	0	2	GEM
0	1.12953	3.09421	0.92	0.737	0	2	SOD2
0	1.11923	3.06249	0.869	0.48	0	2	MGP
0	1.10218	3.01073	0.484	0.141	0	2	C3
0	1.06035	2.88739	0.673	0.267	0	2	CFH
6.55682e-269	1.04692	2.84886	0.798	0.507	1.40001e-264	2	CCL2
0	1.02708	2.7929	0.572	0.203	0	2	DPT
0	0.99796	2.71274	0.784	0.351	0	2	C1S
1.68463e-222	0.967116	2.63035	0.666	0.349	3.59701e-218	2	C11orf96
1.0681e-293	0.93286	2.54177	0.779	0.428	2.2806e-289	2	NNMT
3.54199e-191	0.931742	2.53893	0.397	0.137	7.56286e-187	2	CYP1B1
1.29249e-303	0.93108	2.53725	0.539	0.179	2.75972e-299	2	RARRES2
4.8582e-226	0.887859	2.42992	0.457	0.164	1.03732e-221	2	EFEMP1
5.69269e-296	0.881306	2.41405	0.258	0.038	1.2155e-291	2	APOC1
4.09479e-138	0.873235	2.39464	0.759	0.588	8.7432e-134	2	WTAP
6.14313e-177	0.860149	2.36351	0.371	0.126	1.31168e-172	2	HAS2
3.15408e-272	0.855036	2.35146	0.886	0.621	6.73459e-268	2	CEBPB
1.83687e-298	0.84665	2.33182	0.929	0.709	3.92208e-294	2	GSN
2.52014e-277	0.837698	2.31104	0.95	0.705	5.381e-273	2	CXCL14
0	0.835486	2.30594	0.789	0.368	0	2	CCDC80
2.82945e-235	0.824285	2.28025	0.373	0.104	6.04144e-231	2	FGF7
1.22811e-216	0.764848	2.14867	0.629	0.295	2.62227e-212	2	C1R
4.6213e-227	0.747078	2.11082	0.716	0.384	9.86739e-223	2	SERPING1
1.58997e-220	0.742202	2.10056	0.634	0.283	3.3949e-216	2	VCAN
2.2298e-252	0.740291	2.09655	0.795	0.425	4.76107e-248	2	SOD3
2.33765e-241	0.724977	2.06468	0.284	0.059	4.99135e-237	2	CYGB
8.32584e-151	0.717278	2.04885	0.554	0.292	1.77773e-146	2	SDC2
4.03631e-128	0.710197	2.03439	0.517	0.287	8.61832e-124	2	NFIA
1.28553e-136	0.706795	2.02748	0.332	0.122	2.74487e-132	2	PTN
3.6855e-283	0.703633	2.02108	0.819	0.407	7.86927e-279	2	LUM
1.7885e-291	0.700235	2.01423	0.959	0.775	3.8188e-287	2	CFD
5.09207e-172	0.700197	2.01415	0.372	0.126	1.08726e-167	2	BICC1
5.63578e-176	0.696717	2.00715	0.349	0.112	1.20335e-171	2	TMEM176B
1.68486e-139	0.694608	2.00292	0.519	0.254	3.59752e-135	2	MEG3
2.3263e-175	0.692517	1.99874	0.668	0.394	4.96712e-171	2	S100A13
1.45469e-117	0.679634	1.97316	0.587	0.371	3.10606e-113	2	IRF1
7.77256e-116	0.670645	1.9555	0.759	0.592	1.6596e-111	2	ARID5B
5.06592e-152	0.66818	1.95068	0.431	0.181	1.08168e-147	2	PRRX1
1.86414e-84	0.66714	1.94866	0.508	0.319	3.98032e-80	2	HES1
2.8956e-95	0.657563	1.93008	0.442	0.255	6.18268e-91	2	UAP1
7.00404e-94	0.633267	1.88376	0.336	0.161	1.4955e-89	2	SPSB1
6.0506e-172	0.627626	1.87316	0.797	0.57	1.29192e-167	2	SELM
3.82459e-220	0.625157	1.86854	0.926	0.777	8.16627e-216	2	LAPTM4A
4.14247e-178	0.6247	1.86769	0.875	0.677	8.845e-174	2	CEBPD
7.08851e-72	0.61851	1.85616	0.473	0.311	1.51354e-67	2	EGR1
1.03331e-156	0.617813	1.85487	0.26	0.071	2.20633e-152	2	TMEM176A
5.87055e-184	0.61723	1.85379	0.79	0.529	1.25348e-179	2	SEPP1
5.35074e-95	0.614975	1.84961	0.326	0.148	1.14249e-90	2	LAMA4
1.40152e-71	0.614526	1.84878	0.365	0.203	2.99253e-67	2	CTSL
1.42357e-93	0.606118	1.8333	0.261	0.101	3.0396e-89	2	MEDAG
1.298e-96	0.583501	1.7923	0.762	0.624	2.77148e-92	2	IER3
4.37579e-103	0.574422	1.7761	0.306	0.125	9.34318e-99	2	PTGES
3.14817e-109	0.572882	1.77337	0.355	0.152	6.72197e-105	2	THY1
3.38472e-81	0.563955	1.75761	0.693	0.555	7.22705e-77	2	HSPA1B
6.52539e-53	0.552911	1.73831	0.365	0.218	1.3933e-48	2	MT1M
1.01926e-85	0.544892	1.72442	0.275	0.115	2.17632e-81	2	SERPINE2
4.04997e-98	0.541478	1.71855	0.283	0.112	8.64751e-94	2	IL11RA
2.03812e-74	0.540812	1.7174	0.286	0.131	4.3518e-70	2	ADH1B
5.87743e-80	0.540158	1.71628	0.356	0.176	1.25495e-75	2	TWIST1
7.14067e-43	0.53924	1.7147	0.337	0.22	1.52468e-38	2	UGCG
0	0.528238	1.69594	0.983	0.715	0	2	DCN
6.82257e-118	0.527719	1.69506	0.599	0.336	1.45676e-113	2	MFAP4
4.74024e-82	0.52416	1.68904	0.345	0.17	1.01214e-77	2	DAB2
8.04596e-223	0.519614	1.68138	0.989	0.889	1.71797e-218	2	VIM
1.13046e-71	0.51908	1.68048	0.441	0.259	2.41376e-67	2	TNFAIP2
1.99441e-80	0.518791	1.67999	0.549	0.365	4.25846e-76	2	ICAM1
5.24523e-83	0.512931	1.67018	0.323	0.154	1.11996e-78	2	EPHX1
1.07808e-92	0.50112	1.65057	0.358	0.164	2.30191e-88	2	RP11-572C15.6
3.30476e-70	0.488939	1.63059	0.252	0.111	7.05632e-66	2	LTBP1
9.32819e-64	0.486273	1.62624	0.388	0.227	1.99175e-59	2	FGFR1
3.10599e-55	0.475428	1.6087	0.577	0.437	6.63191e-51	2	SOCS3
2.16508e-56	0.47519	1.60832	0.522	0.374	4.62288e-52	2	CNN3
6.26803e-30	0.473168	1.60507	0.45	0.347	1.33835e-25	2	CLU
1.22803e-42	0.472713	1.60434	0.289	0.171	2.62209e-38	2	FILIP1L
2.77916e-84	0.468214	1.59714	0.352	0.166	5.93406e-80	2	PDGFRA
1.72446e-63	0.4586	1.58186	0.819	0.723	3.68207e-59	2	MT2A
6.48395e-33	0.455874	1.57755	0.323	0.224	1.38445e-28	2	PPP1R15B
3.64838e-63	0.454657	1.57563	0.31	0.16	7.79003e-59	2	EBF1
1.68312e-38	0.453109	1.5732	0.413	0.303	3.5938e-34	2	NFIB
1.1505e-77	0.44833	1.5657	0.543	0.332	2.45654e-73	2	AXL
1.30003e-78	0.444134	1.55914	0.587	0.387	2.77582e-74	2	RND3
6.74483e-106	0.440908	1.55412	0.953	0.88	1.44016e-101	2	NFKBIA
4.19975e-42	0.439001	1.55116	0.424	0.305	8.9673e-38	2	MYLIP
1.11647e-37	0.437807	1.54931	0.279	0.168	2.38388e-33	2	RUNX1
7.13094e-39	0.437483	1.5488	0.31	0.199	1.5226e-34	2	SNAI2
3.3594e-63	0.437052	1.54814	0.429	0.257	7.17299e-59	2	FXYD1
2.21932e-41	0.436287	1.54695	0.373	0.252	4.7387e-37	2	IFI27L2
1.20925e-40	0.436054	1.54659	0.438	0.323	2.58199e-36	2	IFI16
1.88339e-15	0.428217	1.53452	0.296	0.235	4.02141e-11	2	PLIN2
1.38697e-52	0.425768	1.53077	0.369	0.222	2.96147e-48	2	LTBP4
1.03493e-80	0.424981	1.52956	0.48	0.275	2.20977e-76	2	PCOLCE
2.14243e-42	0.424405	1.52868	0.38	0.247	4.57451e-38	2	MAP1B
5.30447e-45	0.42216	1.52525	0.272	0.151	1.13261e-40	2	SLC39A14
8.18768e-93	0.421468	1.5242	0.815	0.693	1.74823e-88	2	HSPA1A
4.50261e-37	0.420244	1.52233	0.498	0.382	9.61398e-33	2	CYR61
2.44507e-46	0.414486	1.51359	0.409	0.27	5.22071e-42	2	FHL1
1.1727e-59	0.412768	1.51099	0.707	0.62	2.50395e-55	2	DNAJB1
1.03226e-41	0.407622	1.50324	0.28	0.161	2.20409e-37	2	PRRX2
5.91851e-124	0.405911	1.50067	0.709	0.439	1.26372e-119	2	SERPINF1
1.06758e-32	0.404856	1.49909	0.326	0.224	2.27951e-28	2	LMO4
6.94389e-114	0.400227	1.49216	0.851	0.665	1.48266e-109	2	IFITM3
9.08712e-58	0.399005	1.49034	0.317	0.167	1.94028e-53	2	LRP1
3.26556e-32	0.396554	1.48669	0.505	0.395	6.97262e-28	2	TPPP3
9.2913e-21	0.395221	1.48471	0.298	0.224	1.98388e-16	2	SPATS2L
3.70286e-57	0.394733	1.48399	0.649	0.53	7.90634e-53	2	EID1
1.63972e-36	0.394397	1.48349	0.329	0.213	3.50113e-32	2	ADD3
5.38664e-79	0.393775	1.48257	0.779	0.698	1.15016e-74	2	LGALS3
3.56735e-129	0.392067	1.48004	0.917	0.815	7.617e-125	2	CD63
1.26335e-57	0.388786	1.47519	0.256	0.122	2.6975e-53	2	DCLK1
2.01157e-28	0.386465	1.47177	0.384	0.28	4.29511e-24	2	CRABP2
1.00002e-90	0.383484	1.46739	0.949	0.897	2.13523e-86	2	JUNB
1.68718e-30	0.381076	1.46386	0.439	0.331	3.60246e-26	2	SOX4
1.45278e-56	0.378916	1.4607	0.887	0.83	3.10197e-52	2	ZFP36
1.75568e-22	0.378883	1.46065	0.291	0.212	3.74872e-18	2	TRIP10
1.86021e-29	0.37691	1.45777	0.549	0.443	3.97193e-25	2	MYC
1.83292e-32	0.374932	1.45489	0.388	0.28	3.91364e-28	2	TYMP
6.75912e-63	0.370169	1.44798	0.508	0.327	1.44321e-58	2	COL6A3
2.18721e-33	0.369584	1.44713	0.569	0.505	4.67014e-29	2	DNAJA1
3.08024e-131	0.36874	1.44591	0.8	0.509	6.57694e-127	2	PLAC9
6.39606e-42	0.365374	1.44105	0.262	0.146	1.36569e-37	2	COL15A1
1.85149e-62	0.358423	1.43107	0.863	0.82	3.95331e-58	2	PNRC1
3.51122e-25	0.356743	1.42867	0.342	0.245	7.49715e-21	2	ITM2A
1.81876e-20	0.356015	1.42763	0.262	0.186	3.88342e-16	2	UGDH
4.07402e-26	0.351224	1.42081	0.282	0.189	8.69885e-22	2	CXXC5
4.02531e-26	0.348933	1.41755	0.389	0.296	8.59484e-22	2	WBP5
3.20242e-146	0.34871	1.41724	0.996	0.951	6.83781e-142	2	S100A6
2.92144e-61	0.347335	1.41529	0.474	0.281	6.23785e-57	2	IFITM1
1.75805e-95	0.346299	1.41383	0.922	0.864	3.75379e-91	2	UBB
1.49554e-17	0.343258	1.40953	0.423	0.369	3.19328e-13	2	HSPH1
5.35549e-65	0.342478	1.40843	0.811	0.731	1.1435e-60	2	CIRBP
1.697e-26	0.339566	1.40434	0.388	0.292	3.62343e-22	2	SPTBN1
6.29295e-09	0.339208	1.40383	0.284	0.251	0.000134367	2	UBE2D1
1.61073e-27	0.339024	1.40358	0.447	0.352	3.43922e-23	2	DDAH2
1.56514e-43	0.334918	1.39783	0.747	0.682	3.34188e-39	2	MTRNR2L8
1.06709e-07	0.334479	1.39721	0.322	0.287	0.00227845	2	B4GALT1
1.42894e-25	0.333329	1.39561	0.516	0.448	3.05107e-21	2	C6orf48
3.45732e-53	0.332268	1.39413	0.747	0.669	7.38207e-49	2	PPP1R15A
2.54686e-33	0.3314	1.39292	0.271	0.16	5.43806e-29	2	MGST1
5.34299e-27	0.327167	1.38703	0.588	0.543	1.14084e-22	2	SQSTM1
2.76367e-17	0.325685	1.38498	0.668	0.633	5.90098e-13	2	JUN
9.30776e-22	0.322323	1.38033	0.536	0.477	1.98739e-17	2	NUCKS1
3.49265e-34	0.318082	1.37449	0.322	0.205	7.45752e-30	2	PDGFRB
2.12096e-26	0.316977	1.37297	0.781	0.757	4.52867e-22	2	FOS
9.7594e-20	0.314862	1.37007	0.451	0.386	2.08383e-15	2	VMP1
5.34282e-18	0.311508	1.36548	0.373	0.306	1.1408e-13	2	REEP5
1.06239e-19	0.305803	1.35772	0.411	0.332	2.26842e-15	2	MTRNR2L12
5.34794e-59	0.305325	1.35707	0.447	0.262	1.14189e-54	2	FBLN2
1.43857e-14	0.303401	1.35446	0.408	0.364	3.07163e-10	2	EIF1B
6.02628e-38	0.300773	1.3509	0.641	0.524	1.28673e-33	2	ID3
4.7846e-05	0.298663	1.34806	0.277	0.26	1	2	UBE2S
8.07569e-34	0.297296	1.34621	0.285	0.171	1.72432e-29	2	F10
7.45898e-30	0.295623	1.34396	0.365	0.254	1.59264e-25	2	LHFP
6.50722e-12	0.295605	1.34394	0.46	0.421	1.38942e-07	2	FOSB
1.06754e-15	0.295222	1.34342	0.503	0.464	2.27941e-11	2	CCNL1
1.66109e-12	0.293975	1.34175	0.457	0.426	3.54675e-08	2	AMD1
1.83131e-18	0.288877	1.33493	0.268	0.194	3.9102e-14	2	PLSCR1
2.87442e-20	0.287679	1.33333	0.518	0.466	6.13746e-16	2	SNHG8
3.10955e-48	0.285504	1.33043	0.845	0.815	6.63951e-44	2	HSP90AB1
2.15571e-18	0.284556	1.32917	0.56	0.51	4.60286e-14	2	NAMPT
8.96125e-33	0.282152	1.32598	0.308	0.194	1.91341e-28	2	TFPI
1.92673e-14	0.279461	1.32242	0.429	0.376	4.11395e-10	2	CD47
5.10964e-17	0.278809	1.32155	0.334	0.256	1.09101e-12	2	ZEB2
6.05595e-119	0.278473	1.32111	0.829	0.529	1.29307e-114	2	COL6A2
3.63804e-08	0.277474	1.31979	0.279	0.243	0.000776794	2	MIR22HG
1.28559e-13	0.277433	1.31974	0.577	0.553	2.74499e-09	2	IER2
1.1546e-13	0.277193	1.31942	0.363	0.309	2.46529e-09	2	SRI
4.49832e-17	0.276399	1.31837	0.293	0.224	9.6048e-13	2	GSTM3
2.11221e-15	0.27495	1.31646	0.253	0.186	4.50999e-11	2	REV3L
6.1284e-14	0.271912	1.31247	0.282	0.215	1.30854e-09	2	MAN1A1
1.94147e-07	0.271143	1.31146	0.366	0.344	0.00414543	2	EIF4A3
3.75115e-30	0.2693	1.30905	0.554	0.44	8.00946e-26	2	CD81
3.68375e-10	0.267456	1.30664	0.4	0.366	7.86555e-06	2	PHPT1
6.52646e-53	0.265859	1.30455	0.902	0.811	1.39353e-48	2	ZFP36L1
2.96158e-18	0.264108	1.30227	0.61	0.577	6.32357e-14	2	HSPE1
5.41e-12	0.262642	1.30036	0.305	0.25	1.15514e-07	2	FAM3C
1.20256e-25	0.262578	1.30028	0.607	0.544	2.5677e-21	2	ANXA5
1.52257e-08	0.260679	1.29781	0.359	0.327	0.0003251	2	PSME2
6.11588e-20	0.259912	1.29682	0.519	0.457	1.30586e-15	2	C12orf57
4.88014e-12	0.259201	1.29589	0.463	0.43	1.04201e-07	2	EIF5
7.79814e-18	0.257179	1.29328	0.702	0.704	1.66506e-13	2	COX6C
3.03978e-25	0.255824	1.29152	0.267	0.17	6.49053e-21	2	OLFML3
6.14351e-56	0.255393	1.29097	0.683	0.511	1.31176e-51	2	CALD1
1.11508e-18	0.253174	1.28811	0.567	0.514	2.38091e-14	2	SEC62
2.558e-48	0.251632	1.28612	0.51	0.333	5.46185e-44	2	PPAP2B
3.70858e-07	0.25057	1.28476	0.31	0.282	0.00791855	2	EPB41L4A-AS1
0	1.53283	4.63129	0.633	0.124	0	3	APCDD1
0	1.38177	3.98196	0.704	0.204	0	3	LEPR
0	1.3558	3.87986	0.448	0.067	0	3	WIF1
0	1.32973	3.78003	0.83	0.385	0	3	COL6A1
2.16877e-272	1.27939	3.59443	0.591	0.237	4.63077e-268	3	PTGDS
0	1.22776	3.41358	0.953	0.516	0	3	COL6A2
0	1.18885	3.28331	0.831	0.341	0	3	SFRP2
1.72392e-247	1.09607	2.99238	0.645	0.291	3.68091e-243	3	TNFAIP6
0	1.07949	2.94317	0.705	0.31	0	3	PPAP2B
2.78445e-173	1.0569	2.87743	0.473	0.213	5.94536e-169	3	ID1
4.74541e-274	1.01288	2.75353	0.438	0.12	1.01324e-269	3	HAS2
4.56022e-273	1.01204	2.75121	0.812	0.505	9.73698e-269	3	ID3
0	1.00195	2.7236	0.509	0.149	0	3	PDGFRA
2.86187e-184	1.0013	2.72182	0.598	0.309	6.11067e-180	3	HES1
0	0.991007	2.69395	0.854	0.421	0	3	SOD3
1.83216e-167	0.989052	2.68868	0.547	0.263	3.91203e-163	3	THBS1
2.22679e-307	0.958396	2.60751	0.944	0.796	4.75463e-303	3	DUSP1
9.5433e-267	0.955151	2.59906	0.695	0.349	2.03769e-262	3	IGFBP4
6.17504e-272	0.954405	2.59712	0.621	0.244	1.31849e-267	3	MEG3
0	0.92461	2.52089	0.908	0.62	0	3	CEBPB
1.69659e-218	0.92089	2.51153	0.434	0.149	3.62256e-214	3	COL18A1
2.78101e-241	0.891501	2.43879	0.607	0.249	5.93802e-237	3	THBS2
4.199e-246	0.881703	2.41501	0.565	0.222	8.9657e-242	3	PAM
0	0.87848	2.40724	0.915	0.709	0	3	CD9
2.71301e-100	0.877353	2.40453	0.524	0.317	5.79281e-96	3	CXCL1
0	0.875528	2.40014	0.975	0.704	0	3	CXCL14
3.75015e-275	0.861598	2.36694	0.919	0.673	8.00733e-271	3	CEBPD
0	0.859479	2.36193	0.332	0.057	0	3	MAMDC2
8.34577e-248	0.858858	2.36046	0.824	0.56	1.78199e-243	3	NR4A1
5.70179e-243	0.846578	2.33165	0.912	0.712	1.21745e-238	3	ZFP36L2
4.8588e-132	0.839968	2.31629	0.628	0.372	1.03745e-127	3	GEM
0	0.828398	2.28965	0.847	0.404	0	3	MMP2
8.46775e-193	0.821829	2.27466	0.691	0.404	1.80803e-188	3	PMP22
3.07353e-190	0.82031	2.2712	0.648	0.367	6.56261e-186	3	NBL1
5.72332e-260	0.808638	2.24485	0.74	0.36	1.22204e-255	3	C1S
2.54374e-216	0.80782	2.24301	0.646	0.312	5.43138e-212	3	COL6A3
6.23521e-198	0.801778	2.2295	0.486	0.191	1.33134e-193	3	MAN1A1
1.27397e-239	0.799575	2.2246	0.377	0.101	2.72018e-235	3	F13A1
3.0152e-175	0.797875	2.22082	0.442	0.167	6.43806e-171	3	TWIST1
4.32338e-205	0.78832	2.1997	0.37	0.111	9.23127e-201	3	C1orf198
5.19707e-168	0.786653	2.19603	0.288	0.078	1.10968e-163	3	FST
1.0602e-188	0.784846	2.19207	0.392	0.126	2.26374e-184	3	BICC1
5.11173e-206	0.777032	2.17501	0.7	0.382	1.09146e-201	3	TCF4
3.7705e-160	0.772684	2.16557	0.336	0.109	8.05076e-156	3	SERPINE2
1.12512e-162	0.76628	2.15175	0.694	0.416	2.40235e-158	3	ARRDC3
8.08033e-199	0.756288	2.13035	0.292	0.071	1.72531e-194	3	RGS3
1.65625e-143	0.754215	2.12594	0.611	0.338	3.53642e-139	3	RGS16
3.21437e-218	0.748002	2.11277	0.816	0.528	6.86333e-214	3	SEPP1
7.93193e-161	0.747191	2.11106	0.533	0.257	1.69363e-156	3	FHL1
1.94768e-200	0.740978	2.09799	0.595	0.27	4.15869e-196	3	FN1
3.31114e-202	0.740362	2.0967	0.704	0.388	7.06995e-198	3	SERPING1
5.10138e-181	0.736954	2.08956	0.457	0.177	1.08925e-176	3	SLIT3
3.02027e-119	0.730417	2.07595	0.362	0.152	6.44889e-115	3	PRRX2
1.98541e-207	0.728849	2.07269	0.635	0.286	4.23925e-203	3	VCAN
2.75584e-166	0.727523	2.06995	0.262	0.066	5.88426e-162	3	CYP26B1
6.35223e-159	0.727113	2.0691	0.353	0.122	1.35633e-154	3	ANTXR1
1.37096e-242	0.725707	2.06619	0.956	0.805	2.92728e-238	3	ZFP36L1
1.74656e-188	0.717232	2.04875	0.378	0.118	3.72926e-184	3	PTN
1.94931e-292	0.709431	2.03283	0.894	0.5	4.16218e-288	3	PLAC9
6.49401e-199	0.707972	2.02987	0.937	0.824	1.3866e-194	3	ZFP36
1.70526e-99	0.702085	2.01796	0.312	0.129	3.64106e-95	3	ADH1B
6.54345e-217	0.69973	2.01321	0.316	0.076	1.39716e-212	3	DKK2
5.54813e-144	0.68981	1.99334	0.411	0.168	1.18464e-139	3	CLEC11A
7.44111e-195	0.687653	1.98904	0.678	0.328	1.58883e-190	3	MFAP4
6.63544e-146	0.687529	1.98879	0.287	0.087	1.4168e-141	3	GAS1
7.80299e-111	0.682468	1.97876	0.593	0.372	1.6661e-106	3	IRF1
8.39645e-102	0.669672	1.9536	0.684	0.515	1.79281e-97	3	NR4A2
2.73877e-167	0.668564	1.95143	0.587	0.281	5.84781e-163	3	CFH
6.84439e-118	0.662072	1.9388	0.38	0.16	1.46141e-113	3	F10
1.78308e-117	0.651845	1.91908	0.47	0.236	3.80722e-113	3	BGN
6.72607e-154	0.651525	1.91846	0.6	0.301	1.43615e-149	3	C1R
4.45933e-285	0.651136	1.91772	0.252	0.035	9.52156e-281	3	GREM2
5.74431e-96	0.640414	1.89727	0.602	0.384	1.22652e-91	3	TPPP3
2.72813e-137	0.625769	1.86968	0.716	0.523	5.82509e-133	3	EID1
1.3536e-99	0.618555	1.85624	0.469	0.259	2.89021e-95	3	DPYSL2
3.6923e-118	0.61491	1.84949	0.313	0.117	7.8838e-114	3	RP11-553L6.5
3.54422e-301	0.610347	1.84107	0.995	0.897	7.56762e-297	3	LGALS1
6.56791e-89	0.608976	1.83855	0.275	0.11	1.40238e-84	3	CLDN11
1.15774e-117	0.608923	1.83845	0.545	0.296	2.472e-113	3	SDC2
5.24966e-150	0.606173	1.8334	0.308	0.095	1.12091e-145	3	LPAR1
7.57508e-77	0.60563	1.83241	0.466	0.291	1.61743e-72	3	KLF10
4.03256e-115	0.605342	1.83188	0.423	0.194	8.61032e-111	3	PDGFRB
8.45782e-140	0.602712	1.82707	0.599	0.326	1.80591e-135	3	CYBRD1
1.10049e-139	0.596753	1.81621	0.707	0.439	2.34978e-135	3	NNMT
2.50633e-110	0.596405	1.81558	0.503	0.266	5.35151e-106	3	CRABP2
2.18883e-121	0.596361	1.8155	0.598	0.327	4.6736e-117	3	AXL
4.0224e-39	0.594902	1.81285	0.36	0.245	8.58864e-35	3	BST2
3.37273e-98	0.593627	1.81054	0.306	0.126	7.20144e-94	3	PLAGL1
8.17907e-113	0.593082	1.80956	0.432	0.202	1.74639e-108	3	TNXB
1.60775e-101	0.592836	1.80911	0.262	0.094	3.43287e-97	3	COL14A1
1.60687e-98	0.591194	1.80614	0.333	0.146	3.43099e-94	3	ZBTB20
4.72227e-111	0.588525	1.80133	0.877	0.744	1.0083e-106	3	SOD2
4.42646e-113	0.587361	1.79923	0.808	0.654	9.45138e-109	3	GADD45B
5.79983e-84	0.581543	1.7888	0.406	0.216	1.23838e-79	3	MT1E
2.89092e-285	0.580661	1.78722	0.999	0.951	6.17269e-281	3	S100A6
1.55896e-53	0.579873	1.78581	0.419	0.263	3.32869e-49	3	TNFAIP2
2.6643e-105	0.578538	1.78343	0.654	0.457	5.68881e-101	3	LY6E
3.89165e-198	0.577679	1.7819	0.718	0.351	8.30945e-194	3	CTSK
1.23184e-110	0.575912	1.77875	0.29	0.104	2.63022e-106	3	ECM2
2.22688e-103	0.567854	1.76448	0.414	0.196	4.75483e-99	3	FBN1
4.13755e-97	0.567602	1.76403	0.852	0.749	8.83449e-93	3	FOS
9.12174e-86	0.566318	1.76177	0.356	0.175	1.94767e-81	3	REV3L
6.58806e-178	0.566097	1.76138	0.911	0.78	1.40668e-173	3	LAPTM4A
2.66136e-74	0.565106	1.75963	0.507	0.325	5.68254e-70	3	MYADM
4.17461e-148	0.563952	1.7576	0.786	0.574	8.91363e-144	3	SELM
3.56522e-254	0.563378	1.7566	0.792	0.457	7.61246e-250	3	COL3A1
2.75819e-97	0.561744	1.75373	0.598	0.4	5.88928e-93	3	ARL6IP5
1.17519e-182	0.55805	1.74726	0.745	0.428	2.50926e-178	3	TIMP2
5.56071e-69	0.555821	1.74337	0.521	0.365	1.18732e-64	3	CD47
1.92167e-87	0.555114	1.74214	0.417	0.212	4.10315e-83	3	MT1M
1.29162e-296	0.554749	1.7415	0.983	0.717	2.75787e-292	3	DCN
2.52114e-94	0.554437	1.74096	0.296	0.118	5.38314e-90	3	OSR2
1.05637e-83	0.552107	1.73691	0.748	0.626	2.25556e-79	3	IER3
1.14104e-105	0.548124	1.73001	0.32	0.125	2.43634e-101	3	FBLN5
8.20065e-63	0.537132	1.71109	0.367	0.213	1.751e-58	3	C12orf75
5.53627e-83	0.531047	1.70071	0.632	0.431	1.1821e-78	3	CD81
1.72667e-129	0.530283	1.69941	0.635	0.367	3.6868e-125	3	FSTL1
4.84553e-94	0.529982	1.6989	0.29	0.114	1.03462e-89	3	ANK2
4.4354e-99	0.525671	1.69159	0.324	0.133	9.47046e-95	3	VASN
2.53498e-232	0.517245	1.6774	0.99	0.89	5.41268e-228	3	VIM
5.8004e-44	0.51057	1.66624	0.285	0.16	1.2385e-39	3	PTGS2
1.09616e-85	0.51045	1.66604	0.353	0.164	2.34053e-81	3	LRP1
2.97691e-101	0.507673	1.66142	0.259	0.09	6.3563e-97	3	SRPX
1.15799e-63	0.507591	1.66128	0.602	0.47	2.47254e-59	3	NUCKS1
7.77723e-75	0.507081	1.66044	0.28	0.122	1.66059e-70	3	TMEM176B
2.33013e-88	0.500396	1.64937	0.649	0.462	4.9753e-84	3	PTRF
4.09015e-145	0.496969	1.64373	0.962	0.896	8.7333e-141	3	JUNB
4.79052e-53	0.496773	1.64341	0.286	0.151	1.02287e-48	3	PHACTR2
6.70007e-84	0.492552	1.63649	0.456	0.251	1.4306e-79	3	PPIC
1.42496e-92	0.490535	1.63319	0.281	0.11	3.04258e-88	3	MXRA5
5.30245e-96	0.488008	1.62907	0.285	0.109	1.13218e-91	3	CES1
7.98926e-61	0.487939	1.62896	0.531	0.374	1.70587e-56	3	TSC22D3
1.74223e-51	0.487451	1.62816	0.352	0.209	3.72001e-47	3	CELF2
8.28584e-77	0.48517	1.62445	0.409	0.218	1.76919e-72	3	LTBP4
8.48344e-51	0.484919	1.62404	0.369	0.231	1.81138e-46	3	NFIC
1.29865e-48	0.483829	1.62227	0.452	0.317	2.77287e-44	3	IL6ST
5.07034e-55	0.48331	1.62143	0.273	0.137	1.08262e-50	3	PTPRS
1.14093e-102	0.480226	1.61644	0.261	0.091	2.43611e-98	3	COL5A1
9.59167e-83	0.479075	1.61458	0.586	0.388	2.04801e-78	3	GPNMB
9.18191e-88	0.474548	1.60729	0.277	0.111	1.96052e-83	3	SNX7
0	0.47443	1.6071	0.801	0.412	0	3	APOD
2.30127e-63	0.471107	1.60177	0.251	0.112	4.91367e-59	3	RASD1
1.11668e-69	0.470816	1.6013	0.309	0.149	2.38433e-65	3	ITM2C
1.56845e-61	0.470744	1.60119	0.288	0.142	3.34896e-57	3	TWSG1
9.61512e-81	0.468426	1.59748	0.726	0.601	2.05302e-76	3	TMEM59
1.5892e-44	0.467129	1.59541	0.362	0.236	3.39326e-40	3	PGRMC1
3.39808e-131	0.465294	1.59248	0.719	0.44	7.25559e-127	3	SERPINF1
3.32367e-57	0.460755	1.58527	0.402	0.243	7.0967e-53	3	TSPAN4
5.76743e-78	0.459982	1.58405	0.343	0.161	1.23146e-73	3	OLFML3
3.3159e-217	0.456713	1.57888	0.811	0.453	7.0801e-213	3	FBLN1
1.49376e-59	0.450391	1.56893	0.328	0.175	3.18947e-55	3	FKBP9
6.78967e-118	0.449562	1.56763	0.484	0.23	1.44973e-113	3	SPRY1
1.13259e-74	0.445301	1.56096	0.592	0.406	2.41831e-70	3	S100A13
5.54794e-57	0.441837	1.55556	0.427	0.259	1.1846e-52	3	FXYD1
4.80789e-41	0.440059	1.5528	0.368	0.243	1.02658e-36	3	FAM3C
2.94613e-55	0.439895	1.55254	0.27	0.137	6.29058e-51	3	NFIX
5.85167e-41	0.439831	1.55244	0.289	0.167	1.24945e-36	3	RUNX1
1.90239e-46	0.437959	1.54954	0.386	0.251	4.06199e-42	3	LEPROT
5.81513e-72	0.43702	1.54809	0.299	0.136	1.24165e-67	3	MXRA8
2.35096e-96	0.434564	1.54429	0.752	0.587	5.01977e-92	3	PSAP
5.21881e-47	0.431675	1.53983	0.502	0.351	1.11432e-42	3	RGCC
1.39631e-58	0.427723	1.53376	0.482	0.319	2.98141e-54	3	PRKCDBP
9.27935e-60	0.427077	1.53277	0.369	0.208	1.98133e-55	3	KCTD12
1.75043e-49	0.426909	1.53251	0.534	0.379	3.73752e-45	3	CYR61
2.23403e-62	0.42629	1.53156	0.968	0.919	4.77009e-58	3	NEAT1
6.71193e-37	0.424006	1.52807	0.291	0.181	1.43313e-32	3	SVIL
6.82388e-42	0.423938	1.52797	0.586	0.473	1.45703e-37	3	KLF4
2.23718e-39	0.422841	1.52629	0.345	0.221	4.77683e-35	3	KLF9
2.00572e-44	0.419468	1.52115	0.288	0.166	4.28261e-40	3	MEF2A
3.74908e-46	0.418223	1.51926	0.44	0.298	8.00503e-42	3	NFIA
1.34066e-97	0.415852	1.51566	0.784	0.586	2.86258e-93	3	CAV1
3.70045e-73	0.414627	1.51381	0.445	0.246	7.90119e-69	3	AEBP1
6.09067e-80	0.414418	1.51349	0.331	0.151	1.30048e-75	3	COL5A2
1.54363e-23	0.412645	1.51081	0.306	0.22	3.29597e-19	3	ENAH
7.89545e-52	0.411217	1.50865	0.551	0.41	1.68584e-47	3	GLUL
1.12847e-27	0.410851	1.5081	0.407	0.309	2.40951e-23	3	MYLIP
2.57206e-66	0.410451	1.5075	0.764	0.696	5.49187e-62	3	COX6C
4.41257e-86	0.40935	1.50584	0.488	0.259	9.42172e-82	3	FBLN2
1.47732e-91	0.400099	1.49197	0.949	0.882	3.15436e-87	3	NFKBIA
1.80314e-71	0.399763	1.49147	0.782	0.701	3.85007e-67	3	CCNI
6.66341e-172	0.39874	1.48995	0.946	0.72	1.42277e-167	3	ADIRF
2.72346e-58	0.398612	1.48976	0.252	0.115	5.81512e-54	3	PRELP
2.99537e-62	0.396411	1.48648	0.703	0.548	6.39572e-58	3	CXCL2
1.69353e-24	0.395859	1.48566	0.446	0.372	3.61602e-20	3	HMGN3
1.8093e-25	0.395814	1.48559	0.261	0.174	3.86321e-21	3	SLC44A1
4.91751e-32	0.39545	1.48505	0.402	0.293	1.04999e-27	3	LAMP1
2.72695e-19	0.394919	1.48426	0.257	0.177	5.82258e-15	3	IFI6
1.7228e-27	0.394563	1.48374	0.332	0.231	3.67851e-23	3	TACC1
9.89593e-46	0.392357	1.48047	0.266	0.139	2.11298e-41	3	ABI3BP
2.02197e-38	0.392016	1.47996	0.404	0.268	4.31732e-34	3	COX7A1
2.83099e-29	0.391724	1.47953	0.307	0.208	6.04473e-25	3	ANXA4
3.1468e-26	0.391701	1.4795	0.295	0.202	6.71905e-22	3	SNAI2
5.09725e-71	0.39111	1.47862	0.798	0.723	1.08837e-66	3	POLR2L
3.41184e-75	0.390102	1.47713	0.383	0.197	7.28496e-71	3	CRISPLD2
8.82074e-65	0.387076	1.47267	0.862	0.821	1.8834e-60	3	PNRC1
1.34351e-62	0.385963	1.47103	0.821	0.723	2.86866e-58	3	MT2A
4.45836e-32	0.37984	1.46205	0.259	0.154	9.51948e-28	3	SLC39A14
2.3261e-32	0.379485	1.46153	0.254	0.152	4.96668e-28	3	TMEM45A
1.37649e-73	0.379301	1.46126	0.524	0.317	2.93908e-69	3	AQP1
9.67398e-31	0.378091	1.4595	0.42	0.32	2.06559e-26	3	TMEM230
3.27915e-42	0.377745	1.45899	0.284	0.16	7.00163e-38	3	EPHX1
1.70676e-34	0.377646	1.45885	0.604	0.51	3.64428e-30	3	SEC62
2.66871e-98	0.376112	1.45661	0.665	0.387	5.69823e-94	3	CCDC80
1.1228e-22	0.374862	1.45479	0.43	0.353	2.3974e-18	3	STAT3
8.8701e-33	0.374459	1.45421	0.33	0.214	1.89394e-28	3	ADD3
1.55236e-22	0.374244	1.45389	0.26	0.177	3.3146e-18	3	PTEN
2.58004e-111	0.373194	1.45237	0.937	0.863	5.50891e-107	3	ANXA2
1.14695e-29	0.372199	1.45092	0.459	0.361	2.44897e-25	3	RBPJ
6.17846e-38	0.371487	1.44989	0.271	0.155	1.31922e-33	3	PPAP2A
1.93255e-23	0.370843	1.44896	0.275	0.187	4.12639e-19	3	NFIL3
3.68673e-36	0.370329	1.44821	0.358	0.232	7.8719e-32	3	FGFR1
4.39327e-21	0.370022	1.44777	0.274	0.191	9.38052e-17	3	CXXC5
3.83352e-28	0.369583	1.44713	0.669	0.6	8.18532e-24	3	WTAP
5.48714e-212	0.369196	1.44657	0.942	0.779	1.17162e-207	3	CFD
3.63853e-20	0.368224	1.44517	0.508	0.432	7.769e-16	3	GADD45A
3.703e-25	0.365151	1.44073	0.263	0.173	7.90664e-21	3	FNDC3B
2.48412e-72	0.365028	1.44055	0.47	0.268	5.3041e-68	3	HTRA1
3.01128e-104	0.361951	1.43613	0.947	0.902	6.42968e-100	3	S100A10
9.1189e-29	0.361863	1.436	0.367	0.262	1.94707e-24	3	CALU
2.00435e-37	0.357647	1.42996	0.567	0.473	4.27968e-33	3	PPIB
1.17956e-33	0.355445	1.42682	0.266	0.157	2.5186e-29	3	LAMB2
7.48908e-29	0.35536	1.42669	0.49	0.396	1.59907e-24	3	SEPT15
5.33259e-26	0.355341	1.42667	0.462	0.377	1.13861e-21	3	TRAM1
6.02924e-24	0.352977	1.4233	0.447	0.364	1.28736e-19	3	ROMO1
2.37251e-40	0.352068	1.422	0.516	0.376	5.06579e-36	3	CNN3
1.71634e-32	0.351621	1.42137	0.47	0.362	3.66473e-28	3	APP
5.41461e-37	0.350821	1.42023	0.272	0.156	1.15613e-32	3	LAMA4
4.67514e-34	0.350428	1.41967	0.63	0.546	9.98235e-30	3	IER2
8.88448e-21	0.349615	1.41852	0.464	0.397	1.89701e-16	3	MINOS1
4.82686e-72	0.347607	1.41568	0.85	0.747	1.03063e-67	3	CD44
1.50103e-21	0.34588	1.41323	0.26	0.174	3.20501e-17	3	MIR4435-1HG
7.14369e-26	0.342116	1.40792	0.392	0.292	1.52532e-21	3	SPTBN1
3.41529e-25	0.341418	1.40694	0.34	0.244	7.29233e-21	3	HCFC1R1
4.34775e-59	0.338692	1.40311	0.762	0.7	9.28332e-55	3	LGALS3
2.6237e-25	0.338447	1.40277	0.49	0.415	5.60211e-21	3	NENF
8.14856e-17	0.337739	1.40177	0.346	0.275	1.73988e-12	3	RBMS1
2.0482e-22	0.337193	1.40101	0.406	0.324	4.37332e-18	3	ATP6AP2
4.08956e-27	0.33507	1.39804	0.32	0.221	8.73204e-23	3	GSTM3
5.53899e-78	0.331107	1.39251	0.812	0.687	1.18269e-73	3	CD99
1.75743e-11	0.329501	1.39027	0.432	0.394	3.75247e-07	3	NFKBIZ
4.81597e-89	0.328917	1.38946	0.897	0.819	1.02831e-84	3	CD63
4.7069e-18	0.328879	1.38941	0.423	0.357	1.00502e-13	3	PPP1CC
2.33698e-21	0.326675	1.38635	0.419	0.339	4.98992e-17	3	APLP2
4.69119e-36	0.325233	1.38435	0.289	0.168	1.00166e-31	3	C3
1.84039e-16	0.323601	1.3821	0.483	0.437	3.92959e-12	3	CMPK1
2.36043e-21	0.323121	1.38143	0.525	0.462	5.04e-17	3	CCNL1
1.64872e-14	0.322493	1.38057	0.271	0.206	3.52035e-10	3	TLE4
8.63473e-38	0.321917	1.37977	0.263	0.147	1.84369e-33	3	COL15A1
3.79495e-289	0.321713	1.37949	0.901	0.544	8.10297e-285	3	COL1A2
1.42006e-21	0.320788	1.37821	0.449	0.372	3.03211e-17	3	HSBP1
3.87565e-45	0.320504	1.37782	0.746	0.699	8.27529e-41	3	MORF4L1
1.55952e-19	0.319255	1.3761	0.42	0.347	3.32989e-15	3	TMBIM4.1
2.26015e-164	0.31726	1.37336	0.912	0.713	4.82586e-160	3	GSN
3.60778e-47	0.31606	1.37171	0.388	0.228	7.70334e-43	3	DPT
3.5531e-28	0.315885	1.37147	0.291	0.186	7.58658e-24	3	EFEMP1
2.1367e-31	0.314957	1.3702	0.376	0.254	4.56228e-27	3	LHFP
1.84094e-16	0.312742	1.36717	0.318	0.25	3.93077e-12	3	BAD
1.58406e-50	0.311539	1.36553	0.806	0.732	3.38229e-46	3	CIRBP
1.27061e-16	0.310983	1.36477	0.534	0.493	2.713e-12	3	ZFAND5
1.20807e-36	0.31098	1.36476	0.632	0.542	2.57947e-32	3	ANXA5
3.05999e-12	0.310009	1.36344	0.342	0.288	6.53369e-08	3	CSRNP1
5.85438e-86	0.309557	1.36282	0.671	0.429	1.25003e-81	3	LUM
2.98438e-23	0.308985	1.36204	0.351	0.256	6.37225e-19	3	IFI27L2
1.11485e-33	0.307798	1.36043	0.293	0.176	2.38042e-29	3	QPCT
7.38875e-15	0.306514	1.35868	0.461	0.413	1.57765e-10	3	CD164
7.05859e-32	0.305171	1.35686	0.435	0.317	1.50715e-27	3	EGR1
1.10146e-16	0.304639	1.35613	0.535	0.507	2.35184e-12	3	RPS27L
8.26925e-13	0.303414	1.35448	0.449	0.397	1.76565e-08	3	DDIT4
2.61236e-26	0.303015	1.35393	0.654	0.606	5.5779e-22	3	TMED2
3.72531e-24	0.302728	1.35355	0.56	0.5	7.95428e-20	3	ARF4
6.83018e-33	0.300831	1.35098	0.657	0.6	1.45838e-28	3	AHNAK
6.08934e-14	0.300191	1.35012	0.285	0.224	1.3002e-09	3	SERINC1
9.6516e-52	0.298042	1.34722	0.573	0.39	2.06081e-47	3	RND3
3.00505e-07	0.297762	1.34684	0.506	0.481	0.00641638	3	TNFAIP3
9.04604e-51	0.297365	1.34631	0.62	0.467	1.93151e-46	3	ID2
1.55736e-19	0.295521	1.34383	0.477	0.412	3.32528e-15	3	AP3S1
7.70159e-43	0.29399	1.34177	0.442	0.281	1.64444e-38	3	PCOLCE
3.57276e-19	0.293724	1.34141	0.501	0.443	7.62857e-15	3	RABAC1
2.06666e-15	0.292565	1.33986	0.295	0.225	4.41273e-11	3	SPATS2L
5.42242e-73	0.291092	1.33789	0.836	0.668	1.15779e-68	3	IFITM3
3.65422e-75	0.29078	1.33747	0.915	0.866	7.80249e-71	3	UBB
2.98674e-15	0.288123	1.33392	0.279	0.207	6.37729e-11	3	WWTR1
5.25056e-19	0.287718	1.33338	0.53	0.48	1.1211e-14	3	SPCS2
8.77927e-29	0.283888	1.32828	0.629	0.564	1.87455e-24	3	HSPA1B
5.86382e-14	0.283402	1.32764	0.345	0.282	1.25204e-09	3	SERTAD1
2.77681e-14	0.282975	1.32707	0.292	0.227	5.92904e-10	3	TMCO1
3.9354e-25	0.281217	1.32474	0.54	0.443	8.40287e-21	3	SOCS3
1.54704e-19	0.281018	1.32448	0.26	0.18	3.30324e-15	3	RCN1
2.27954e-10	0.279816	1.32289	0.276	0.223	4.86728e-06	3	UBL3
3.79111e-10	0.278602	1.32128	0.477	0.452	8.09477e-06	3	TMEM50A
2.78209e-13	0.27827	1.32084	0.285	0.223	5.94031e-09	3	KDELR1
2.498e-13	0.275969	1.31781	0.272	0.21	5.33372e-09	3	COPS8
1.54877e-13	0.274151	1.31541	0.254	0.187	3.30694e-09	3	GOLIM4
3.06859e-23	0.272702	1.31351	0.287	0.191	6.55205e-19	3	PLD3
2.08575e-18	0.272537	1.31329	0.346	0.265	4.45349e-14	3	PDLIM2
6.37423e-12	0.268995	1.30865	0.337	0.279	1.36103e-07	3	NUDT4
3.08999e-12	0.267691	1.30694	0.302	0.242	6.59775e-08	3	NGFRAP1
8.03823e-07	0.267257	1.30638	0.255	0.219	0.0171632	3	TBL1XR1
6.286e-19	0.267188	1.30629	0.275	0.19	1.34219e-14	3	SEPT11
8.3717e-11	0.266707	1.30566	0.329	0.279	1.78753e-06	3	CTTN
9.28446e-18	0.266667	1.30561	0.564	0.526	1.98242e-13	3	SBDS
7.45045e-13	0.264014	1.30215	0.651	0.606	1.59082e-08	3	ARID5B
5.16139e-105	0.262799	1.30057	0.712	0.487	1.10206e-100	3	SPARC
2.095e-13	0.262205	1.29979	0.463	0.418	4.47324e-09	3	WDR83OS
1.63032e-12	0.260459	1.29753	0.365	0.308	3.48106e-08	3	REEP5
2.22363e-11	0.260361	1.2974	0.392	0.342	4.74789e-07	3	ESD
5.50267e-13	0.260356	1.29739	0.29	0.227	1.17493e-08	3	CRTAP
7.07716e-09	0.259582	1.29639	0.302	0.258	0.000151112	3	TM9SF3
6.05631e-19	0.259337	1.29607	0.265	0.183	1.29314e-14	3	RAB34
1.11955e-49	0.258397	1.29485	0.743	0.622	2.39046e-45	3	EMP1
7.69211e-12	0.258111	1.29448	0.273	0.215	1.64242e-07	3	C7orf73
1.7596e-13	0.25785	1.29414	0.448	0.404	3.75711e-09	3	KDELR2
1.44938e-12	0.257733	1.29399	0.376	0.322	3.09471e-08	3	REXO2
1.14066e-09	0.257122	1.2932	0.488	0.472	2.43554e-05	3	PCNP
1.08618e-13	0.256073	1.29185	0.351	0.285	2.31921e-09	3	ARL2
4.02443e-14	0.254436	1.28973	0.497	0.451	8.59296e-10	3	C6orf48
4.04171e-28	0.254377	1.28966	0.706	0.673	8.62986e-24	3	TUBB
6.42607e-12	0.254169	1.28939	0.496	0.467	1.37209e-07	3	C11orf58
4.0405e-10	0.250872	1.28515	0.268	0.218	8.62727e-06	3	SDHD
3.09126e-06	0.250237	1.28433	0.36	0.337	0.0660046	3	SYPL1
0	2.97571	19.6035	0.721	0.096	0	4	SELE
0	2.74372	15.5446	0.98	0.291	0	4	TM4SF1
0	2.4853	12.0047	0.813	0.136	0	4	DARC
0	2.32764	10.2537	0.976	0.294	0	4	IFI27
0	1.92343	6.84436	0.907	0.197	0	4	SPARCL1
0	1.89591	6.65861	0.905	0.4	0	4	TSC22D1
0	1.86727	6.47059	0.807	0.199	0	4	SPRY1
0	1.75476	5.78203	0.492	0.07	0	4	CSF3
0	1.74461	5.72369	0.707	0.169	0	4	RCAN1
0	1.70624	5.50823	0.598	0.036	0	4	SOX17
0	1.61588	5.03234	0.733	0.051	0	4	AC011526.1
0	1.61347	5.02021	0.399	0.056	0	4	STC1
0	1.56489	4.78214	0.702	0.057	0	4	MCTP1
0	1.55363	4.72862	0.689	0.274	0	4	CTGF
0	1.54407	4.68362	0.686	0.088	0	4	CLDN5
0	1.53539	4.64313	0.669	0.053	0	4	PLVAP
0	1.46753	4.33851	0.721	0.129	0	4	RAMP2
0	1.44219	4.22995	0.864	0.284	0	4	AQP1
0	1.41133	4.1014	0.461	0.022	0	4	C2CD4B
0	1.38012	3.97536	0.811	0.257	0	4	GNG11
0	1.36564	3.91822	0.636	0.027	0	4	ELTD1
0	1.34882	3.85287	0.586	0.185	0	4	IL6
0	1.34482	3.83751	0.477	0.039	0	4	RND1
0	1.32418	3.75911	0.583	0.07	0	4	ADAMTS9
0	1.32354	3.75669	0.671	0.123	0	4	LMCD1
0	1.30472	3.68665	0.643	0.067	0	4	EMCN
0	1.25674	3.51395	0.634	0.054	0	4	ECSCR
1.84917e-166	1.24905	3.48703	0.66	0.362	3.94835e-162	4	G0S2
0	1.24125	3.45992	0.828	0.414	0	4	SOCS3
0	1.15459	3.17274	0.509	0.046	0	4	RAMP3
0	1.14741	3.15004	0.945	0.597	0	4	HLA-E
0	1.14152	3.13153	0.324	0.041	0	4	MED24
0	1.13817	3.12106	0.646	0.126	0	4	ARHGAP29
0	1.13677	3.11669	0.538	0.028	0	4	MYCT1
5.07426e-303	1.12682	3.08583	0.759	0.347	1.08346e-298	4	ICAM1
0	1.12172	3.07013	0.571	0.077	0	4	NEDD9
0	1.11783	3.0582	0.772	0.275	0	4	PDLIM1
0	1.10783	3.02779	0.502	0.031	0	4	TSPAN7
0	1.10754	3.0269	0.534	0.048	0	4	CD93
0	1.10081	3.00659	0.549	0.087	0	4	A2M
0	1.09536	2.99026	0.569	0.06	0	4	ESAM
1.39029e-303	1.08199	2.95054	0.909	0.606	2.96854e-299	4	EMP1
0	1.08117	2.94812	0.583	0.091	0	4	NPDC1
0	1.07663	2.93478	0.568	0.151	0	4	NCOA7
1.96056e-276	1.06636	2.9048	0.721	0.33	4.18619e-272	4	PHLDA1
0	1.06105	2.88941	0.522	0.065	0	4	ZNF385D
9.69966e-194	1.05178	2.86275	0.385	0.111	2.07107e-189	4	C8orf4
0	1.04816	2.8524	0.969	0.785	0	4	SAT1
9.35108e-291	1.03683	2.82026	0.817	0.407	1.99664e-286	4	ARRDC3
0	1.02739	2.79377	0.759	0.256	0	4	IFITM1
0	1.02092	2.77575	0.511	0.087	0	4	SOCS2
0	1.00848	2.74144	0.526	0.123	0	4	UPP1
0	1.00841	2.74123	0.828	0.373	0	4	TCF4
0	0.98827	2.68658	0.976	0.656	0	4	IFITM3
0	0.979655	2.66354	0.561	0.119	0	4	EPAS1
0	0.978889	2.6615	0.388	0.038	0	4	RBP7
0	0.960596	2.61325	0.575	0.167	0	4	KLF2
0	0.959999	2.61169	0.483	0.063	0	4	EVA1C
0	0.954555	2.59752	0.558	0.104	0	4	NRN1
0	0.941828	2.56467	0.423	0.046	0	4	EGFL7
2.32621e-260	0.936075	2.54995	0.558	0.186	4.96693e-256	4	ADAMTS1
0	0.935928	2.54958	0.744	0.319	0	4	ETS2
2.77557e-248	0.931135	2.53739	0.662	0.281	5.9264e-244	4	GJA1
0	0.93092	2.53684	0.384	0.008	0	4	CCL14
0	0.930837	2.53663	0.561	0.096	0	4	BCAM
6.95619e-282	0.924935	2.5217	0.504	0.144	1.48529e-277	4	CSRP2
0	0.919003	2.50679	0.532	0.11	0	4	CD34
0	0.91851	2.50555	0.45	0.084	0	4	APOLD1
0	0.916846	2.50139	0.414	0.074	0	4	C10orf10
7.34286e-281	0.903159	2.46738	0.628	0.218	1.56785e-276	4	ITM2A
0	0.897427	2.45328	0.536	0.125	0	4	ADAMTS4
0	0.89709	2.45246	0.456	0.059	0	4	IL33
0	0.888978	2.43264	0.419	0.037	0	4	GIMAP5
5.17404e-288	0.88335	2.41899	0.449	0.109	1.10476e-283	4	SLC9A3R2
9.39333e-293	0.88142	2.41433	0.589	0.188	2.00566e-288	4	KCTD12
1.10287e-272	0.878549	2.4074	0.444	0.116	2.35485e-268	4	HBEGF
4.74672e-286	0.877234	2.40424	0.748	0.333	1.01352e-281	4	CRIP2
0	0.876213	2.40179	0.44	0.062	0	4	TSPAN13
0	0.871668	2.3909	0.476	0.053	0	4	JAM2
9.12005e-284	0.870831	2.3889	0.729	0.317	1.94731e-279	4	STOM
0	0.8703	2.38763	0.409	0.034	0	4	GIMAP4
0	0.867343	2.38058	0.352	0.023	0	4	CLEC14A
0	0.860518	2.36439	0.56	0.13	0	4	TSHZ2
0	0.856566	2.35506	0.456	0.065	0	4	FAM198B
0	0.85442	2.35001	0.41	0.045	0	4	PALMD
0	0.840832	2.31829	0.536	0.09	0	4	RNASE1
0	0.814199	2.25737	0.415	0.041	0	4	CALCRL
5.08473e-231	0.810538	2.24912	0.796	0.434	1.08569e-226	4	SLC2A3
0	0.807372	2.24201	0.401	0.03	0	4	CYYR1
1.3813e-159	0.805216	2.23718	0.275	0.07	2.94936e-155	4	EDN1
1.80483e-197	0.794455	2.21323	0.519	0.193	3.85367e-193	4	MAST4
6.14193e-307	0.790929	2.20544	0.56	0.161	1.31143e-302	4	TGFBR2
1.4778e-294	0.781974	2.18578	0.489	0.125	3.15539e-290	4	COL15A1
7.50061e-275	0.779582	2.18056	0.55	0.171	1.60153e-270	4	HIPK3
4.05577e-300	0.772287	2.16471	0.468	0.116	8.65989e-296	4	ITGA6
2.13326e-285	0.767413	2.15419	0.448	0.11	4.55494e-281	4	THBD
0	0.764941	2.14887	0.394	0.073	0	4	MTUS1
5.42024e-211	0.764826	2.14862	0.781	0.437	1.15733e-206	4	SEPW1
0	0.757836	2.13365	0.365	0.031	0	4	RALGAPA2
0	0.754656	2.12688	0.309	0.025	0	4	GIMAP7
2.6922e-227	0.751757	2.12072	0.825	0.506	5.74839e-223	4	FKBP1A
1.99447e-254	0.750469	2.11799	0.46	0.131	4.2586e-250	4	DUSP23
5.43787e-262	0.749164	2.11523	0.494	0.145	1.1611e-257	4	MGST2
0	0.748522	2.11387	0.335	0.028	0	4	S1PR1
3.0065e-226	0.747029	2.11072	0.498	0.165	6.41949e-222	4	C4orf32
0	0.745588	2.10768	0.378	0.063	0	4	CNKSR3
8.68498e-282	0.742857	2.10193	0.526	0.149	1.85442e-277	4	TMEM173
0	0.73984	2.0956	0.4	0.062	0	4	ENG
0	0.738268	2.09231	0.283	0.015	0	4	ADM5
0	0.735647	2.08683	0.463	0.095	0	4	LIFR
3.32936e-288	0.732194	2.07964	0.976	0.72	7.10884e-284	4	ADIRF
9.16837e-140	0.729837	2.07474	0.501	0.225	1.95763e-135	4	TXNIP
3.41262e-185	0.726532	2.0679	0.575	0.236	7.28664e-181	4	ARID5A
7.24521e-134	0.725233	2.06521	0.599	0.31	1.547e-129	4	NDRG1
2.33901e-256	0.721556	2.05763	0.956	0.747	4.99426e-252	4	HLA-B
0	0.720529	2.05552	0.34	0.037	0	4	CSF2RB
0	0.714353	2.04287	0.327	0.015	0	4	HOXD1
0	0.709198	2.03236	0.331	0.019	0	4	GIMAP6
0	0.707727	2.02937	0.352	0.018	0	4	CXorf36
3.08418e-292	0.705107	2.02406	0.441	0.104	6.58535e-288	4	SWAP70
9.51173e-198	0.70461	2.02306	0.597	0.243	2.03094e-193	4	FOXP1
8.28578e-231	0.704339	2.02251	0.922	0.575	1.76918e-226	4	CAV1
0	0.70375	2.02132	0.481	0.11	0	4	SNCG
7.91465e-173	0.700456	2.01467	0.673	0.326	1.68994e-168	4	CLU
3.67549e-187	0.70029	2.01434	0.474	0.168	7.8479e-183	4	TMEM70
2.14122e-221	0.696583	2.00688	0.855	0.503	4.57193e-217	4	IFITM2
3.28702e-269	0.695941	2.0056	0.426	0.103	7.01843e-265	4	GBP2
1.24911e-148	0.695461	2.00463	0.693	0.389	2.66711e-144	4	KMT2E
2.07405e-219	0.693284	2.00027	0.557	0.198	4.42851e-215	4	HSD17B11
1.33343e-305	0.692761	1.99923	0.41	0.085	2.84713e-301	4	CD320
3.81583e-265	0.692577	1.99886	0.328	0.06	8.14757e-261	4	ANGPT2
2.03861e-189	0.678306	1.97054	0.486	0.168	4.35284e-185	4	DNAJB4
0	0.677134	1.96823	0.301	0.021	0	4	VWF
5.05888e-221	0.675649	1.96531	0.918	0.637	1.08017e-216	4	SDCBP
5.68081e-204	0.673256	1.96061	0.518	0.183	1.21297e-199	4	WWTR1
1.09633e-170	0.670608	1.95542	0.819	0.549	2.34088e-166	4	CDKN1A
3.12706e-261	0.667633	1.94962	0.464	0.123	6.6769e-257	4	CRIM1
1.57356e-177	0.666947	1.94828	0.51	0.194	3.35986e-173	4	SAV1
3.33097e-82	0.663225	1.94104	0.919	0.828	7.11228e-78	4	ZFP36
3.07362e-136	0.657284	1.92954	0.639	0.33	6.56279e-132	4	CLEC2B
3.0511e-173	0.656366	1.92777	0.879	0.64	6.5147e-169	4	YBX3
4.78884e-136	0.651653	1.91871	0.367	0.126	1.02251e-131	4	PRDM1
2.13321e-160	0.646936	1.90968	0.555	0.24	4.55483e-156	4	MRPL33
0	0.644655	1.90533	0.327	0.029	0	4	IL3RA
9.31465e-212	0.642789	1.90178	0.512	0.17	1.98886e-207	4	PLSCR1
5.51822e-253	0.642402	1.90104	0.386	0.088	1.17825e-248	4	TNFSF10
1.67379e-186	0.636471	1.8898	0.506	0.184	3.57389e-182	4	DUSP5
0	0.627039	1.87206	0.294	0.024	0	4	PODXL
1.05872e-167	0.626955	1.8719	0.513	0.203	2.26058e-163	4	ACTN1
2.94172e-168	0.624527	1.86736	0.517	0.204	6.28117e-164	4	ETS1
1.55198e-76	0.623445	1.86534	0.676	0.463	3.31378e-72	4	TNFAIP3
1.42721e-143	0.616347	1.85215	0.489	0.207	3.04739e-139	4	UGCG
2.00351e-155	0.614837	1.84936	0.675	0.362	4.27789e-151	4	TPM3
1.36734e-245	0.610252	1.8409	0.355	0.077	2.91955e-241	4	TMEM2
2.22324e-300	0.608643	1.83794	0.327	0.054	4.74705e-296	4	KLF7
0	0.608206	1.83713	0.295	0.02	0	4	CDH5
1.89305e-208	0.606407	1.83383	0.339	0.084	4.04205e-204	4	EFNB2
0	0.599488	1.82119	0.294	0.038	0	4	ICAM2
4.75079e-200	0.599367	1.82097	0.404	0.119	1.01439e-195	4	SYNE2
5.59739e-294	0.598093	1.81865	0.344	0.06	1.19515e-289	4	LMO2
7.83709e-169	0.594187	1.81156	0.532	0.218	1.67338e-164	4	POLE4
1.47116e-158	0.592915	1.80926	0.646	0.304	3.14123e-154	4	IFI16
1.34336e-128	0.588427	1.80115	0.639	0.349	2.86835e-124	4	ATP1A1
5.26467e-175	0.588355	1.80102	0.434	0.147	1.12411e-170	4	RDX
2.40235e-161	0.586589	1.79784	0.581	0.251	5.1295e-157	4	CFLAR
0	0.584144	1.79345	0.277	0.015	0	4	ERG
3.22664e-144	0.58156	1.78883	0.582	0.28	6.88953e-140	4	SNHG7
1.4408e-121	0.581221	1.78822	0.504	0.233	3.07639e-117	4	HIF1A
9.16572e-157	0.578634	1.7836	0.391	0.13	1.95706e-152	4	CPEB4
3.0669e-177	0.578522	1.7834	0.409	0.131	6.54845e-173	4	SSFA2
0	0.575239	1.77756	0.301	0.043	0	4	SLCO4A1
1.5728e-146	0.572422	1.77255	0.581	0.268	3.35825e-142	4	VAMP5
5.7955e-147	0.569552	1.76748	0.543	0.24	1.23746e-142	4	PVRL2
5.78357e-205	0.567688	1.76418	0.414	0.117	1.23491e-200	4	CDC42EP3
2.28335e-93	0.567653	1.76412	0.315	0.125	4.8754e-89	4	BMP2
1.00167e-220	0.56598	1.76117	0.275	0.052	2.13877e-216	4	SOX7
3.62989e-128	0.55369	1.73966	0.695	0.403	7.75054e-124	4	CCDC85B
4.35415e-185	0.553347	1.73906	0.282	0.062	9.29697e-181	4	ENPP2
4.12496e-180	0.551927	1.7366	0.403	0.124	8.80762e-176	4	MGLL
3.85215e-144	0.536946	1.71077	0.609	0.283	8.22511e-140	4	CAV2
4.38283e-129	0.53531	1.70798	0.922	0.787	9.35821e-125	4	SRP14
2.20876e-83	0.532604	1.70336	0.808	0.619	4.71615e-79	4	JUN
4.19506e-124	0.525842	1.69188	0.558	0.271	8.9573e-120	4	ELF1
1.12806e-152	0.522958	1.68701	0.422	0.147	2.40864e-148	4	CTSH
0	0.516084	1.67545	0.283	0.03	0	4	IGFBP2
6.6722e-98	0.513171	1.67058	0.554	0.3	1.42465e-93	4	MSN
2.05269e-113	0.513009	1.67031	0.73	0.452	4.38291e-109	4	LY6E
0	0.511735	1.66818	0.285	0.035	0	4	FLI1
6.90046e-118	0.510235	1.66568	0.781	0.517	1.47339e-113	4	CD59
4.53742e-114	0.508144	1.6622	0.596	0.317	9.6883e-110	4	CYSTM1
1.57045e-272	0.506609	1.65965	0.263	0.038	3.35322e-268	4	ELOVL7
5.95614e-193	0.506562	1.65958	0.399	0.112	1.27175e-188	4	MEF2C
3.66125e-250	0.504759	1.65659	0.33	0.064	7.8175e-246	4	ABCD4
1.04804e-143	0.504593	1.65631	0.47	0.186	2.23777e-139	4	PSMB9
6.07406e-147	0.503473	1.65446	0.41	0.143	1.29693e-142	4	CTSC
5.05796e-169	0.50333	1.65422	0.35	0.101	1.07998e-164	4	SHC1
5.74313e-222	0.500044	1.64879	0.324	0.069	1.22627e-217	4	BACE2
7.17976e-109	0.49877	1.64669	0.606	0.327	1.53302e-104	4	CDC37
1.29319e-279	0.49856	1.64635	1	0.971	2.76123e-275	4	TMSB10
1.01822e-120	0.491867	1.63537	0.396	0.154	2.17411e-116	4	ADRB2
2.10409e-119	0.49184	1.63532	0.349	0.127	4.49264e-115	4	EFNA1
3.30654e-150	0.489712	1.63185	0.369	0.12	7.06013e-146	4	CTNNAL1
5.12928e-171	0.488983	1.63066	0.387	0.117	1.0952e-166	4	ELK3
3.70537e-250	0.4869	1.62726	0.254	0.037	7.91171e-246	4	SEMA6A
5.59403e-285	0.486123	1.626	0.263	0.035	1.19444e-280	4	TMEM255B
1.94612e-124	0.484175	1.62284	0.449	0.186	4.15535e-120	4	PSMB8
1.16103e-116	0.482042	1.61938	0.484	0.218	2.47904e-112	4	C9orf3
2.89576e-168	0.481823	1.61902	0.322	0.087	6.18303e-164	4	PTPRK
2.12929e-203	0.481015	1.61772	0.323	0.073	4.54645e-199	4	SPHK1
1.48644e-96	0.475923	1.6095	0.515	0.261	3.17386e-92	4	ARL4A
2.2301e-96	0.475478	1.60878	0.515	0.262	4.76172e-92	4	AKAP13
9.66048e-247	0.473806	1.6061	0.254	0.038	2.06271e-242	4	ARHGEF3
7.27157e-105	0.471492	1.60238	0.385	0.158	1.55263e-100	4	PRCP
0	0.471375	1.6022	1	0.988	0	4	B2M
2.31349e-132	0.46563	1.59302	0.661	0.337	4.93976e-128	4	RGS16
1.82069e-139	0.46507	1.59212	0.414	0.148	3.88753e-135	4	FLOT1
1.14312e-78	0.460648	1.5851	0.616	0.383	2.44078e-74	4	YWHAH
9.3156e-74	0.460564	1.58497	0.607	0.371	1.98907e-69	4	VMP1
5.16052e-104	0.460018	1.5841	0.477	0.225	1.10187e-99	4	MYH9
9.32693e-132	0.45867	1.58197	0.346	0.117	1.99149e-127	4	PNP
1.51464e-304	0.457754	1.58052	1	0.983	3.23405e-300	4	PTMA
2.56376e-176	0.457449	1.58004	0.32	0.082	5.47414e-172	4	SEC14L1
1.29963e-49	0.456431	1.57843	0.404	0.235	2.77496e-45	4	FABP5
3.2051e-100	0.447193	1.56392	0.308	0.114	6.84353e-96	4	PLK2
2.80001e-106	0.446664	1.56309	0.524	0.251	5.97857e-102	4	CLIC4
8.7759e-136	0.442669	1.55686	0.34	0.107	1.87383e-131	4	DLC1
6.19991e-122	0.440393	1.55332	0.866	0.647	1.32381e-117	4	MYL12A
1.63846e-109	0.439044	1.55122	0.908	0.767	3.49844e-105	4	HLA-C
2.13385e-205	0.437364	1.54862	0.617	0.219	4.5562e-201	4	HLA-DMA
1.05097e-141	0.437009	1.54807	0.346	0.107	2.24403e-137	4	CNRIP1
0	0.435317	1.54545	0.993	0.606	0	4	CD74
6.75287e-132	0.4351	1.54512	0.922	0.784	1.44187e-127	4	HLA-A
8.26217e-123	0.434775	1.54462	0.328	0.11	1.76414e-118	4	HSPA2
4.17447e-118	0.427595	1.53356	0.701	0.389	8.91332e-114	4	FXYD5
2.33867e-115	0.427239	1.53302	0.891	0.709	4.99354e-111	4	RAC1
3.7112e-173	0.426953	1.53258	0.278	0.063	7.92416e-169	4	ST8SIA4
3.10813e-92	0.426789	1.53233	0.524	0.268	6.63648e-88	4	ARL2
1.115e-69	0.425791	1.5308	0.605	0.379	2.38076e-65	4	ARGLU1
2.44732e-126	0.423391	1.52713	0.304	0.093	5.22551e-122	4	AKR1C3
6.96273e-86	0.42233	1.52551	0.324	0.131	1.48668e-81	4	PKIG
1.27912e-106	0.420291	1.52241	0.562	0.276	2.73117e-102	4	SPTBN1
7.43831e-72	0.419986	1.52194	0.491	0.274	1.58823e-67	4	PRMT1
2.51281e-92	0.419081	1.52056	0.522	0.267	5.36535e-88	4	ATOX1
2.73242e-102	0.413538	1.51216	0.309	0.113	5.83425e-98	4	INPP1
2.12879e-119	0.411193	1.50862	0.293	0.091	4.5454e-115	4	AHI1
1.43497e-76	0.41038	1.50739	0.7	0.458	3.06395e-72	4	KTN1
5.21155e-133	0.407464	1.503	0.338	0.107	1.11277e-128	4	NRP1
3.21216e-150	0.403926	1.49769	0.327	0.093	6.85861e-146	4	PLA2G16
1.07973e-106	0.402511	1.49558	0.284	0.095	2.30543e-102	4	HOTAIRM1
7.79458e-73	0.401369	1.49387	0.539	0.301	1.6643e-68	4	PPP3CA
4.02226e-75	0.39943	1.49097	0.617	0.38	8.58832e-71	4	ENY2
2.52537e-126	0.39877	1.48999	0.264	0.074	5.39217e-122	4	HAPLN3
8.29607e-77	0.396132	1.48607	0.343	0.151	1.77138e-72	4	UBE2W
3.84638e-98	0.395307	1.48484	0.354	0.14	8.21279e-94	4	CCDC50
4.43282e-180	0.393905	1.48276	0.286	0.063	9.46495e-176	4	MEOX2
4.56126e-63	0.392938	1.48133	0.612	0.398	9.7392e-59	4	NOP10
6.29325e-89	0.392796	1.48112	0.84	0.646	1.34374e-84	4	TAGLN2
3.04403e-98	0.391689	1.47948	0.319	0.118	6.49962e-94	4	BMPR2
2.64653e-96	0.390718	1.47804	0.279	0.098	5.65086e-92	4	ADAM15
3.96373e-103	0.389066	1.4756	0.378	0.152	8.46336e-99	4	PTTG1IP
4.25406e-64	0.387423	1.47318	0.599	0.374	9.08327e-60	4	PIM3
7.34793e-75	0.387261	1.47294	0.411	0.203	1.56893e-70	4	RAB13
3.05908e-75	0.386154	1.47131	0.526	0.29	6.53174e-71	4	OAZ2
1.09962e-78	0.385825	1.47083	0.971	0.88	2.3479e-74	4	NFKBIA
7.81071e-123	0.385574	1.47046	0.309	0.099	1.66774e-118	4	HLA-F
2.95214e-137	0.385523	1.47038	0.254	0.066	6.3034e-133	4	NUDT14
6.07785e-68	0.384472	1.46884	0.549	0.326	1.29774e-63	4	RAB11A
4.72935e-127	0.38376	1.46779	0.291	0.087	1.00981e-122	4	RALB
6.23484e-60	0.378277	1.45977	0.392	0.206	1.33126e-55	4	PELI1
5.70954e-247	0.376529	1.45722	1	0.984	1.2191e-242	4	RPS2
3.49375e-100	0.376501	1.45718	0.655	0.342	7.45985e-96	4	S100A16
8.69943e-83	0.376228	1.45678	0.363	0.158	1.8575e-78	4	FNIP2
3.63762e-53	0.374177	1.4538	0.685	0.488	7.76705e-49	4	TPM4
7.57122e-117	0.37362	1.45299	0.345	0.12	1.61661e-112	4	RILPL2
2.1277e-79	0.372275	1.45103	0.297	0.119	4.54307e-75	4	RALGDS
1.20074e-82	0.369001	1.44629	0.256	0.093	2.56382e-78	4	CDH13
8.69747e-122	0.367907	1.44471	0.335	0.111	1.85708e-117	4	CLIC2
1.13014e-77	0.365959	1.4419	0.329	0.141	2.41307e-73	4	CARHSP1
1.9364e-104	0.364282	1.43948	0.286	0.095	4.1346e-100	4	LRRC32
1.43235e-58	0.363953	1.43901	0.637	0.426	3.05836e-54	4	TCEB1
5.99283e-87	0.363697	1.43864	0.266	0.093	1.27959e-82	4	CPNE8
1.18087e-94	0.358633	1.43137	0.318	0.119	2.52139e-90	4	TJP1
5.79424e-86	0.357394	1.4296	0.64	0.36	1.23719e-81	4	IGFBP4
4.17845e-75	0.356484	1.4283	0.346	0.154	8.92182e-71	4	CMIP
3.10509e-115	0.355715	1.4272	0.251	0.072	6.62998e-111	4	LAP3
1.11867e-30	0.351601	1.42134	0.853	0.75	2.38858e-26	4	FOS
1.99667e-67	0.351262	1.42086	0.421	0.216	4.26328e-63	4	PICALM
1.54141e-87	0.350993	1.42048	0.305	0.118	3.29122e-83	4	OCIAD2
3.72406e-97	0.350577	1.41989	0.318	0.117	7.95161e-93	4	YPEL2
2.69514e-44	0.350354	1.41957	0.376	0.213	5.75467e-40	4	ELMSAN1
1.21026e-66	0.348597	1.41708	0.928	0.8	2.58414e-62	4	DUSP1
2.64355e-61	0.346646	1.41432	0.365	0.184	5.64451e-57	4	PTPN12
1.0975e-80	0.344559	1.41137	0.311	0.126	2.34339e-76	4	VAMP3
1.1891e-62	0.343778	1.41027	0.482	0.269	2.53897e-58	4	GNAI2
3.17463e-64	0.342134	1.40795	0.252	0.104	6.77848e-60	4	ERO1L
1.29507e-113	0.341387	1.4069	0.273	0.081	2.76523e-109	4	MSX1
5.36486e-73	0.337917	1.40202	0.399	0.193	1.14551e-68	4	LUZP1
5.83391e-74	0.337082	1.40085	0.331	0.143	1.24566e-69	4	SNTB2
4.50848e-55	0.334317	1.39699	0.687	0.482	9.6265e-51	4	HNRNPA3
7.63683e-59	0.334236	1.39687	0.741	0.505	1.63062e-54	4	NHP2L1
8.68276e-51	0.332746	1.39479	0.68	0.494	1.85394e-46	4	ATF4
9.08555e-62	0.330032	1.39101	0.63	0.406	1.93995e-57	4	LRRFIP1
6.86475e-44	0.32828	1.38858	0.732	0.54	1.46576e-39	4	POMP
1.07492e-63	0.32726	1.38716	0.506	0.28	2.29516e-59	4	ARPC1B
1.25859e-54	0.318137	1.37456	0.513	0.308	2.68734e-50	4	FIS1
2.1723e-78	0.316371	1.37214	0.299	0.12	4.63829e-74	4	CYTH1
1.98208e-55	0.315502	1.37095	0.273	0.126	4.23213e-51	4	FAM213A
1.06922e-94	0.315176	1.3705	0.283	0.096	2.28299e-90	4	PRSS23
5.66721e-55	0.314134	1.36907	0.299	0.144	1.21006e-50	4	CTNND1
1.23907e-76	0.310475	1.36407	0.323	0.135	2.64565e-72	4	FEZ2
1.21724e-42	0.309893	1.36328	0.43	0.261	2.59906e-38	4	ARL5B
4.04416e-84	0.309026	1.3621	0.417	0.185	8.6351e-80	4	TFPI
1.66208e-46	0.308586	1.3615	0.641	0.441	3.54888e-42	4	GABARAPL2
1.71354e-55	0.307383	1.35986	0.504	0.296	3.65875e-51	4	NFIB
1.69763e-64	0.307328	1.35979	0.464	0.245	3.62477e-60	4	LEPROT
5.22314e-79	0.306804	1.35907	0.48	0.234	1.11524e-74	4	BST2
1.18315e-51	0.305115	1.35678	0.407	0.225	2.52626e-47	4	PDLIM5
1.89765e-54	0.303841	1.35505	0.432	0.236	4.05186e-50	4	CD151
6.90661e-91	0.30335	1.35439	0.252	0.082	1.4747e-86	4	ZNF22
3.05417e-67	0.302036	1.35261	0.354	0.164	6.52126e-63	4	IL1R1
4.53973e-41	0.300763	1.35089	0.431	0.262	9.69323e-37	4	COX17
2.53619e-51	0.299468	1.34914	0.843	0.691	5.41527e-47	4	UBE2D3
1.18824e-58	0.299299	1.34891	0.333	0.163	2.53712e-54	4	EBPL
1.28802e-41	0.295241	1.34345	0.509	0.327	2.75019e-37	4	ATF3
1.133e-39	0.293825	1.34155	0.432	0.266	2.41918e-35	4	ACTN4
8.0519e-84	0.293696	1.34138	0.277	0.1	1.71924e-79	4	EPS8
1.97092e-44	0.291199	1.33803	0.556	0.364	4.20831e-40	4	FOSL2
1.21163e-58	0.291134	1.33794	0.292	0.133	2.58706e-54	4	ABLIM1
2.40448e-69	0.290169	1.33665	0.324	0.141	5.13404e-65	4	SASH1
2.10911e-77	0.288639	1.33461	0.279	0.106	4.50338e-73	4	ITGA5
1.42729e-60	0.287662	1.33331	0.616	0.368	3.04754e-56	4	CNN3
3.63464e-44	0.285491	1.33042	0.335	0.182	7.76067e-40	4	PLS3
3.82622e-43	0.2847	1.32936	0.79	0.636	8.16975e-39	4	KLF6
7.55691e-57	0.283421	1.32766	0.352	0.175	1.61355e-52	4	LSM2
3.49479e-58	0.283374	1.3276	0.267	0.115	7.46207e-54	4	ROCK2
1.42693e-66	0.283336	1.32755	0.275	0.111	3.04678e-62	4	COL4A1
3.87741e-51	0.278705	1.32142	0.352	0.182	8.27905e-47	4	NCK1
1.05875e-44	0.278659	1.32136	0.479	0.287	2.26064e-40	4	ARPC5L
5.30289e-57	0.27666	1.31872	0.305	0.143	1.13227e-52	4	TAP1
7.1853e-51	0.275461	1.31714	0.628	0.42	1.5342e-46	4	GADD45A
1.53021e-38	0.274667	1.31609	0.515	0.339	3.26731e-34	4	EIF4B
1.01573e-38	0.272703	1.31351	0.584	0.405	2.16879e-34	4	RHOC
6.99873e-43	0.272574	1.31334	0.648	0.454	1.49437e-38	4	SNHG8
3.97707e-62	0.272242	1.31291	0.357	0.168	8.49185e-58	4	IFI6
3.03039e-49	0.272229	1.31289	0.837	0.686	6.47048e-45	4	GLTSCR2
7.14303e-45	0.268219	1.30763	0.283	0.142	1.52518e-40	4	EGLN3
7.94521e-50	0.267696	1.30695	0.85	0.723	1.69646e-45	4	RPS4Y1
2.8751e-141	0.267332	1.30647	1	0.984	6.13892e-137	4	RPL3
2.05051e-43	0.26662	1.30554	0.299	0.154	4.37826e-39	4	VGLL4
2.31111e-36	0.264024	1.30216	0.69	0.504	4.93468e-32	4	SERBP1
7.65999e-61	0.263066	1.30091	0.332	0.156	1.63556e-56	4	SERPINB1
5.64834e-46	0.262841	1.30062	0.355	0.194	1.20603e-41	4	SYNGR2
3.77115e-112	0.262728	1.30047	1	0.995	8.05216e-108	4	MALAT1
2.68359e-38	0.262423	1.30008	0.526	0.348	5.72999e-34	4	BHLHE40
7.46956e-37	0.26225	1.29985	0.4	0.243	1.5949e-32	4	LSMD1
1.24072e-47	0.261847	1.29933	0.929	0.839	2.64919e-43	4	BTG1
9.86761e-29	0.260338	1.29737	0.424	0.279	2.10693e-24	4	JMJD1C
5.62173e-129	0.258347	1.29479	0.999	0.982	1.20035e-124	4	RPS6
2.49754e-39	0.257459	1.29364	0.671	0.495	5.33275e-35	4	DNAJA1
3.36244e-69	0.256103	1.29189	0.267	0.105	7.17949e-65	4	PDK4
1.57801e-49	0.255771	1.29146	0.367	0.196	3.36938e-45	4	RYBP
3.48177e-36	0.253762	1.28886	0.299	0.164	7.43427e-32	4	CHD9
1.72561e-63	0.253138	1.28806	0.354	0.163	3.68452e-59	4	GMFG
1.14521e-233	0.252866	1.28771	0.706	0.277	2.44526e-229	4	HLA-DRB5
1.03651e-32	0.252206	1.28686	0.268	0.147	2.21317e-28	4	PPP1R10
2.71173e-50	0.251748	1.28627	0.316	0.154	5.79009e-46	4	RIN2
7.93035e-68	0.251656	1.28615	0.651	0.385	1.69329e-63	4	TIMP3
3.93424e-48	0.250762	1.285	0.68	0.461	8.40038e-44	4	PTRF
0	3.09343	22.0525	0.892	0.117	0	5	KRTDAP
0	2.99075	19.9007	0.974	0.297	0	5	KRT1
0	2.8771	17.7627	0.975	0.322	0	5	DMKN
0	2.78644	16.2231	0.977	0.491	0	5	KRT10
0	2.68658	14.6814	0.973	0.143	0	5	LGALS7B
0	2.45356	11.6297	0.959	0.23	0	5	LY6D
0	2.22117	9.2181	0.914	0.181	0	5	LYPD3
0	2.144	8.53347	0.979	0.448	0	5	SFN
0	2.07149	7.93666	0.981	0.42	0	5	PERP
0	2.05429	7.80128	0.976	0.289	0	5	S100A14
0	1.95145	7.03889	0.945	0.194	0	5	DSP
0	1.81357	6.1323	0.94	0.239	0	5	AQP3
0	1.79124	5.99691	0.69	0.063	0	5	SBSN
0	1.76613	5.8482	0.792	0.19	0	5	RNF144B
0	1.71053	5.5319	0.563	0.044	0	5	LGALS7
0	1.67748	5.35205	0.738	0.184	0	5	KRT16
0	1.54836	4.70375	0.903	0.164	0	5	SERPINB5
0	1.54523	4.68903	0.858	0.118	0	5	CCL27
0	1.54326	4.67981	0.811	0.113	0	5	CLDN1
0	1.41884	4.13234	0.912	0.237	0	5	TACSTD2
0	1.39903	4.05127	0.695	0.044	0	5	DEFB1
0	1.36307	3.90818	0.855	0.17	0	5	FXYD3
0	1.2949	3.65062	0.798	0.117	0	5	DSC3
0	1.28482	3.61403	0.834	0.292	0	5	EMP2
0	1.27846	3.59111	0.679	0.049	0	5	MAL2
0	1.23141	3.42606	0.743	0.102	0	5	MPZL2
1.81637e-291	1.22807	3.41462	0.833	0.429	3.87832e-287	5	MT1X
0	1.18821	3.2812	0.743	0.162	0	5	FGFBP1
0	1.18208	3.26115	0.731	0.104	0	5	IRF6
0	1.15157	3.16314	0.289	0.026	0	5	SPRR1B
0	1.12537	3.08136	0.768	0.166	0	5	KLF5
0	1.11023	3.03507	0.701	0.094	0	5	TRIM29
0	1.09621	2.99279	0.876	0.206	0	5	MIR205HG
0	1.03552	2.81658	0.877	0.321	0	5	S100A16
0	1.03492	2.81487	0.608	0.058	0	5	PKP1
0	1.00277	2.72582	0.305	0.031	0	5	CALML5
0	1.00226	2.72443	0.575	0.044	0	5	DSG1
0	0.99865	2.71461	0.615	0.078	0	5	C19orf33
0	0.997719	2.71209	0.445	0.044	0	5	EPPK1
0	0.99048	2.69253	0.652	0.145	0	5	GLTP
0	0.967985	2.63264	0.672	0.173	0	5	SDC4
0	0.94592	2.57518	0.618	0.09	0	5	JUP
0	0.945555	2.57424	0.617	0.088	0	5	PPP1R14C
0	0.942397	2.56612	0.623	0.08	0	5	CXADR
0	0.899517	2.45842	0.716	0.191	0	5	SERPINB2
0	0.892004	2.44001	0.478	0.037	0	5	RHOV
0	0.872108	2.39195	0.677	0.147	0	5	SPINT2
0	0.867519	2.381	1	0.989	0	5	RPLP1
0	0.85311	2.34693	0.52	0.086	0	5	NRARP
1.716e-280	0.852314	2.34507	0.713	0.27	3.66399e-276	5	PHLDA2
0	0.85194	2.34419	0.68	0.138	0	5	NDFIP2
0	0.840307	2.31708	1	0.991	0	5	RPS18
0	0.810853	2.24983	0.513	0.069	0	5	TP63
0	0.805236	2.23722	0.459	0.031	0	5	TMEM40
0	0.802412	2.23092	0.99	0.856	0	5	ACTG1
7.91722e-260	0.797857	2.22078	0.878	0.483	1.69049e-255	5	DRAP1
0	0.777875	2.17684	0.437	0.017	0	5	PVRL4
4.63118e-187	0.774805	2.17017	0.835	0.471	9.8885e-183	5	S100A2
0	0.774442	2.16938	0.994	0.8	0	5	S100A11
7.22141e-297	0.761693	2.1419	0.865	0.427	1.54192e-292	5	CLTB
9.99983e-275	0.759192	2.13655	0.888	0.459	2.13516e-270	5	CSNK1A1
0	0.756096	2.12994	0.432	0.027	0	5	KLK8
0	0.75332	2.12404	0.573	0.12	0	5	IL1RN
0	0.753233	2.12386	1	0.983	0	5	RPS19
0	0.747308	2.11131	0.462	0.056	0	5	SDC1
1.17886e-291	0.746939	2.11053	0.746	0.269	2.51711e-287	5	PMAIP1
0	0.739776	2.09547	0.519	0.116	0	5	CTNNBIP1
3.47606e-289	0.728013	2.07096	0.779	0.318	7.42209e-285	5	BAG1
0	0.722707	2.06	0.466	0.041	0	5	TMEM154
0	0.715005	2.0442	0.348	0.01	0	5	DSC1
0	0.714196	2.04254	0.686	0.214	0	5	RORA
0	0.71039	2.03479	0.479	0.055	0	5	KLC3
0	0.709529	2.03303	0.514	0.078	0	5	CA12
0	0.703688	2.02119	0.652	0.181	0	5	MAST4
0	0.702812	2.01942	0.994	0.895	0	5	RPLP0
1.06043e-243	0.697971	2.00967	0.715	0.275	2.26422e-239	5	ERRFI1
4.21686e-227	0.694464	2.00263	0.878	0.507	9.00385e-223	5	SLC38A2
0	0.693983	2.00167	0.415	0.038	0	5	EHF
3.24502e-224	0.693554	2.00081	0.757	0.349	6.92876e-220	5	KRT5
0	0.692453	1.99861	0.455	0.049	0	5	KLK11
6.32514e-267	0.691999	1.99771	0.951	0.668	1.35054e-262	5	KRT14
0	0.687979	1.98969	0.438	0.053	0	5	DSG3
1.95971e-216	0.687645	1.98903	0.711	0.3	4.18437e-212	5	NDRG1
0	0.686685	1.98712	1	0.981	0	5	RPS8
7.16787e-161	0.677023	1.96801	0.776	0.423	1.53048e-156	5	MYC
0	0.667062	1.9485	0.382	0.055	0	5	CSTA
0	0.650796	1.91707	0.496	0.096	0	5	SLC2A1
0	0.646207	1.90829	1	0.977	0	5	RPL36
0	0.644901	1.9058	0.472	0.096	0	5	HMGCS1
0	0.641564	1.89945	0.436	0.067	0	5	RP11-295G20.2
2.439e-237	0.63723	1.89124	0.691	0.267	5.20776e-233	5	ARPC5L
0	0.636633	1.89011	0.416	0.038	0	5	F2RL1
7.52633e-127	0.635201	1.8874	0.644	0.327	1.60702e-122	5	DST
0	0.625259	1.86873	1	0.969	0	5	RPL37A
0	0.625225	1.86867	0.44	0.055	0	5	GJB3
0	0.62297	1.86446	0.47	0.082	0	5	EPHA2
3.14702e-290	0.621725	1.86214	0.566	0.15	6.71952e-286	5	HOPX
1.75328e-225	0.620165	1.85923	0.725	0.294	3.7436e-221	5	CHMP1B
0	0.619865	1.85868	0.347	0.017	0	5	SULT2B1
5.42282e-228	0.618164	1.85552	0.741	0.314	1.15788e-223	5	RAB10
2.3662e-214	0.618013	1.85524	0.658	0.253	5.05232e-210	5	EIF6
3.82545e-259	0.617689	1.85464	0.594	0.185	8.1681e-255	5	FOSL1
0	0.612943	1.84586	0.44	0.047	0	5	NSG1
0	0.611542	1.84327	0.422	0.042	0	5	LAD1
0	0.607537	1.8359	0.999	0.966	0	5	RPS5
0	0.606886	1.83471	0.43	0.054	0	5	DENND2C
0	0.603088	1.82775	0.379	0.027	0	5	RAB25
1.37815e-185	0.601367	1.82461	0.784	0.374	2.94262e-181	5	PTP4A1
1.1249e-241	0.593369	1.81008	0.633	0.214	2.40189e-237	5	HMGA1
0	0.588698	1.80164	1	0.982	0	5	RPS6
0	0.585248	1.79544	0.388	0.032	0	5	CRB3
7.38758e-181	0.579348	1.78487	0.723	0.325	1.5774e-176	5	SPTSSA
0	0.578892	1.78406	0.999	0.925	0	5	RPS7
4.54802e-179	0.578115	1.78267	0.843	0.445	9.71093e-175	5	KTN1
6.70282e-205	0.577102	1.78087	0.621	0.236	1.43119e-200	5	SIK1
0	0.571694	1.77126	0.399	0.063	0	5	GATA3
3.03423e-224	0.567656	1.76413	0.661	0.235	6.47869e-220	5	VAMP8
2.4051e-261	0.566468	1.76203	0.479	0.123	5.13538e-257	5	EGLN3
0	0.563668	1.75711	0.358	0.05	0	5	CEBPA
2.44043e-189	0.561773	1.75378	0.445	0.135	5.2108e-185	5	TMEM45A
0	0.559085	1.74907	0.999	0.982	0	5	RPS12
0	0.558832	1.74863	0.36	0.04	0	5	CAPNS2
9.34436e-178	0.557567	1.74642	0.548	0.202	1.99521e-173	5	DEGS1
3.50637e-305	0.556644	1.74481	0.426	0.086	7.48679e-301	5	SOX15
5.82384e-194	0.555077	1.74208	0.906	0.562	1.24351e-189	5	DNAJB6
1.86257e-242	0.554351	1.74081	0.49	0.134	3.97696e-238	5	UBR4
0	0.550754	1.73456	1	0.981	0	5	RPS28
0	0.546983	1.72803	0.33	0.045	0	5	HAS3
0	0.546856	1.72781	0.331	0.032	0	5	PRSS3
8.66656e-188	0.544909	1.72445	0.929	0.635	1.85048e-183	5	YWHAZ
7.31912e-161	0.544036	1.72295	0.866	0.54	1.56278e-156	5	SLC25A5
6.47589e-164	0.542816	1.72085	0.8	0.411	1.38273e-159	5	DDX21
2.27719e-155	0.541828	1.71915	0.829	0.459	4.86227e-151	5	PFDN2
1.04811e-253	0.541357	1.71834	0.98	0.966	2.23792e-249	5	MT-CO1
9.68089e-269	0.54006	1.71611	0.565	0.156	2.06706e-264	5	FHL2
8.11009e-214	0.53734	1.71145	0.822	0.378	1.73167e-209	5	EZR
0	0.534624	1.70681	1	0.974	0	5	RPL35
0	0.533786	1.70538	0.364	0.051	0	5	GRHL1
7.92334e-132	0.530177	1.69923	0.803	0.476	1.69179e-127	5	LAMTOR4
0	0.52984	1.69866	1	0.989	0	5	RPL13
2.60314e-300	0.528096	1.6957	0.447	0.095	5.55823e-296	5	SOWAHC
0	0.52794	1.69544	1	0.974	0	5	RPL8
0	0.526729	1.69338	1	0.986	0	5	RPS15
0	0.52632	1.69269	1	0.977	0	5	RPS4X
0	0.520483	1.68284	0.325	0.04	0	5	FAM46B
0	0.519854	1.68178	0.402	0.057	0	5	PRRG4
7.0536e-287	0.511185	1.66727	0.371	0.068	1.50608e-282	5	TFAP2C
0	0.509487	1.66444	1	0.985	0	5	RPS2
0	0.509365	1.66423	0.368	0.053	0	5	GATM
3.14237e-208	0.506143	1.65888	0.585	0.202	6.70959e-204	5	ABI1
0	0.499152	1.64732	1	0.95	0	5	RPL18
3.62318e-154	0.49859	1.6464	0.727	0.36	7.73621e-150	5	ZNF706
1.56092e-188	0.498416	1.64611	0.582	0.213	3.33287e-184	5	CCND1
2.34663e-286	0.497396	1.64443	0.327	0.053	5.01052e-282	5	KRT17
0	0.493955	1.63879	0.999	0.967	0	5	RPL10A
0	0.492669	1.63668	0.375	0.048	0	5	TFAP2A
0	0.492018	1.63561	0.376	0.053	0	5	IMPA2
8.56238e-254	0.491156	1.6342	0.462	0.117	1.82824e-249	5	ABLIM1
3.07489e-256	0.49013	1.63253	0.462	0.115	6.56551e-252	5	GIPC1
5.97121e-173	0.488645	1.63011	0.53	0.19	1.27497e-168	5	TOR1AIP2
0	0.482362	1.6199	0.331	0.041	0	5	CDH1
1.70388e-285	0.481998	1.61931	0.376	0.071	3.63812e-281	5	TIAM1
0	0.48165	1.61874	0.283	0.018	0	5	ANKRD22
0	0.479996	1.61607	1	0.983	0	5	RPL18A
8.59334e-205	0.476106	1.60979	0.596	0.206	1.83485e-200	5	DAAM1
4.66465e-141	0.475703	1.60914	0.83	0.491	9.95996e-137	5	SERBP1
0	0.472652	1.60424	0.34	0.045	0	5	DAPL1
5.61853e-279	0.471061	1.60169	0.994	0.918	1.19967e-274	5	RPL7A
0	0.468765	1.59802	1	0.979	0	5	RPL7
0	0.467849	1.59656	0.338	0.034	0	5	EFNA3
0	0.465076	1.59213	1	0.988	0	5	RPS14
0	0.463413	1.58949	1	0.984	0	5	RPL3
3.75006e-229	0.463337	1.58937	0.525	0.153	8.00713e-225	5	GNAI1
6.56227e-160	0.462254	1.58765	0.452	0.149	1.40117e-155	5	ADRB2
2.99173e-202	0.460887	1.58548	0.422	0.114	6.38793e-198	5	WEE1
7.67599e-225	0.460871	1.58545	0.523	0.154	1.63898e-220	5	TUBA4A
1.13631e-249	0.460096	1.58423	0.452	0.11	2.42625e-245	5	PAWR
3.15745e-224	0.45813	1.58111	0.391	0.094	6.74179e-220	5	NFATC3
2.3517e-143	0.45227	1.57188	0.675	0.308	5.02135e-139	5	PA2G4
6.37376e-111	0.450467	1.56904	0.93	0.811	1.36092e-106	5	ZFP36L1
0	0.449946	1.56823	1	0.973	0	5	RPS3
5.49339e-124	0.448888	1.56657	0.913	0.717	1.17295e-119	5	DYNLL1
3.43204e-189	0.446689	1.56313	0.518	0.171	7.32808e-185	5	NOP16
1.44309e-129	0.446221	1.5624	0.724	0.37	3.08128e-125	5	SF3B14
0	0.445729	1.56163	0.269	0.012	0	5	AC006262.4
7.96127e-184	0.444418	1.55958	0.419	0.122	1.69989e-179	5	TMEM134
1.08579e-229	0.440961	1.5542	0.302	0.056	2.31838e-225	5	CD3EAP
2.01034e-210	0.437797	1.54929	0.367	0.087	4.29249e-206	5	GSTA4
7.57509e-116	0.435877	1.54632	0.721	0.379	1.61743e-111	5	RND3
0	0.435275	1.54539	0.285	0.035	0	5	SDCBP2
0	0.435115	1.54514	0.286	0.015	0	5	KCNK7
1.70705e-153	0.435055	1.54505	0.72	0.324	3.6449e-149	5	ETS2
7.48075e-135	0.434068	1.54352	0.615	0.273	1.59729e-130	5	TUBB2A
1.9267e-117	0.433843	1.54318	0.771	0.435	4.11389e-113	5	EIF1AX
5.14548e-75	0.433282	1.54231	0.796	0.524	1.09866e-70	5	DBI
4.78882e-133	0.432978	1.54184	0.719	0.355	1.02251e-128	5	VDAC2
3.01727e-158	0.43279	1.54155	0.568	0.216	6.44247e-154	5	UBE2G1
6.14216e-214	0.431584	1.53969	0.997	0.913	1.31147e-209	5	RPL23
1.94472e-127	0.431101	1.53895	0.481	0.184	4.15238e-123	5	PDCD4
1.28367e-185	0.430651	1.53826	0.437	0.13	2.7409e-181	5	SSFA2
2.90893e-140	0.430158	1.5375	0.616	0.27	6.21114e-136	5	HNRNPAB
1.19668e-179	0.43005	1.53733	0.444	0.136	2.55515e-175	5	FAM60A
7.09203e-246	0.429637	1.5367	0.302	0.052	1.51429e-241	5	MSMO1
1.92044e-197	0.428822	1.53545	0.447	0.13	4.10051e-193	5	CTNND1
1.22233e-252	0.427814	1.5339	0.34	0.065	2.60991e-248	5	DUSP7
0	0.427339	1.53317	0.302	0.03	0	5	PPAP2C
0	0.42525	1.52997	1	0.988	0	5	RPL13A
2.41169e-178	0.422828	1.52627	0.416	0.122	5.14943e-174	5	EFNA1
1.55449e-190	0.422301	1.52547	0.995	0.903	3.31915e-186	5	RPS21
3.22552e-276	0.420337	1.52247	0.999	0.954	6.88713e-272	5	RPL29
8.51556e-138	0.416514	1.51667	0.575	0.242	1.81824e-133	5	MRPL14
0	0.415809	1.5156	0.254	0.019	0	5	BARX2
1.17862e-237	0.41519	1.51466	0.371	0.08	2.51658e-233	5	TPD52
1.95822e-157	0.413092	1.51148	0.503	0.18	4.18118e-153	5	ADIPOR1
0	0.412496	1.51058	1	0.992	0	5	RPL41
1.09425e-183	0.411444	1.50899	0.991	0.865	2.33644e-179	5	RPL4
2.7855e-114	0.409737	1.50642	0.702	0.372	5.94759e-110	5	PLP2
5.31503e-121	0.409082	1.50544	0.914	0.654	1.13487e-116	5	EEF1B2
0	0.408714	1.50488	0.286	0.025	0	5	TINCR
6.86779e-255	0.408083	1.50393	1	0.978	1.46641e-250	5	RPL26
5.53204e-121	0.407962	1.50375	0.599	0.274	1.1812e-116	5	MRPS6
3.47993e-267	0.407083	1.50243	0.314	0.052	7.43034e-263	5	RGS14
0	0.407066	1.5024	0.284	0.025	0	5	GJB5
1.80498e-201	0.40609	1.50094	0.416	0.111	3.854e-197	5	AHNAK2
7.47231e-165	0.403612	1.49722	0.474	0.158	1.59549e-160	5	ZNF593
4.38111e-281	0.40286	1.4961	0.33	0.055	9.35455e-277	5	RGS12
1.22093e-170	0.40098	1.49329	0.346	0.092	2.60693e-166	5	GAN
5.41068e-126	0.40028	1.49224	0.61	0.277	1.15529e-121	5	POLR1D
6.89522e-126	0.400207	1.49213	0.667	0.315	1.47227e-121	5	EIF3A
0	0.399075	1.49044	0.284	0.024	0	5	RAPGEFL1
1.65349e-101	0.399052	1.49041	0.642	0.322	3.53054e-97	5	EIF5B
1.19392e-155	0.398771	1.48999	0.432	0.141	2.54925e-151	5	BCL10
1.28776e-104	0.395866	1.48567	0.786	0.456	2.74963e-100	5	CD55
2.07643e-306	0.394687	1.48392	1	0.979	4.4336e-302	5	RPS15A
1.98232e-178	0.393878	1.48272	0.402	0.114	4.23265e-174	5	CYB5R1
5.4589e-195	0.392154	1.48017	1	0.955	1.16558e-190	5	RPS24
2.58767e-184	0.391241	1.47881	0.399	0.11	5.5252e-180	5	ATP6V1D
1.02672e-214	0.389352	1.47602	1	0.971	2.19225e-210	5	RPS3A
1.63668e-234	0.388776	1.47517	0.342	0.069	3.49464e-230	5	EFNB1
1.08483e-212	0.387884	1.47386	0.35	0.079	2.31633e-208	5	BICD2
2.74592e-145	0.386875	1.47237	0.546	0.211	5.86308e-141	5	PLIN3
1.36839e-262	0.386776	1.47223	0.28	0.042	2.92178e-258	5	CENPP
7.8935e-293	0.383299	1.46712	0.307	0.045	1.68542e-288	5	PVRL1
1.63721e-82	0.382235	1.46556	0.695	0.401	3.49578e-78	5	PRELID1
1.12708e-134	0.382054	1.46529	0.645	0.284	2.40655e-130	5	GJA1
8.3894e-150	0.38032	1.46275	0.492	0.177	1.7913e-145	5	ARL4D
1.36111e-238	0.378689	1.46037	0.326	0.062	2.90623e-234	5	EPHB6
9.92634e-190	0.377359	1.45843	0.384	0.102	2.11947e-185	5	LRRC8A
2.67711e-123	0.376513	1.4572	0.567	0.245	5.71616e-119	5	GSPT1
2.13027e-176	0.376056	1.45653	0.311	0.073	4.54855e-172	5	LGALSL
0	0.375254	1.45536	0.282	0.031	0	5	PKP3
6.33935e-276	0.37371	1.45312	0.275	0.038	1.35358e-271	5	HMGCR
2.66331e-164	0.373129	1.45227	0.979	0.965	5.68669e-160	5	MT-CO3
9.61331e-137	0.373062	1.45217	0.497	0.19	2.05263e-132	5	C20orf24
1.22599e-161	0.372639	1.45156	0.431	0.135	2.61772e-157	5	FBXW7
2.08252e-180	0.372243	1.45098	0.998	0.922	4.44659e-176	5	RPL27
2.62922e-141	0.372174	1.45089	0.459	0.162	5.61391e-137	5	RAP2B
6.71549e-188	0.372155	1.45086	0.997	0.934	1.43389e-183	5	RPL9
2.65283e-110	0.372022	1.45066	0.964	0.797	5.66433e-106	5	RPS10
1.62727e-242	0.369615	1.44718	0.317	0.058	3.47455e-238	5	IL18
2.01049e-93	0.368517	1.44559	0.753	0.439	4.2928e-89	5	APRT
1.99802e-158	0.367292	1.44382	0.385	0.114	4.26617e-154	5	TSTD1
1.35679e-256	0.366842	1.44317	0.999	0.974	2.89701e-252	5	RPS9
9.86315e-138	0.366736	1.44302	0.524	0.206	2.10598e-133	5	RALBP1
4.21028e-83	0.364896	1.44036	0.801	0.501	8.98978e-79	5	NHP2L1
0	0.364572	1.4399	0.253	0.022	0	5	ESRP1
3.09164e-122	0.364201	1.43936	0.523	0.215	6.60127e-118	5	HIGD1A
1.5759e-95	0.364183	1.43934	0.647	0.329	3.36487e-91	5	TNFRSF12A
4.15185e-189	0.363565	1.43845	0.348	0.085	8.86502e-185	5	SH3YL1
2.94514e-137	0.363562	1.43844	0.977	0.939	6.28846e-133	5	MT-CO2
5.37702e-184	0.362775	1.43731	0.31	0.07	1.1481e-179	5	CA2
2.39238e-188	0.362136	1.43639	0.37	0.094	5.1082e-184	5	CBWD2
3.68824e-102	0.361589	1.43561	0.57	0.27	7.87513e-98	5	C1QBP
2.32314e-85	0.360892	1.43461	0.783	0.49	4.96036e-81	5	SERP1
1.43643e-190	0.358966	1.43185	0.352	0.086	3.06707e-186	5	KDM5B
8.53916e-139	0.356675	1.42857	0.447	0.158	1.82328e-134	5	ETNK1
1.71388e-123	0.356108	1.42776	0.519	0.211	3.65948e-119	5	TECR
9.2843e-231	0.355618	1.42706	0.272	0.045	1.98238e-226	5	HCAR3
2.83697e-88	0.354972	1.42614	0.91	0.653	6.05749e-84	5	RPL17
6.38419e-166	0.354466	1.42542	0.465	0.15	1.36315e-161	5	LDLR
1.72167e-148	0.354336	1.42523	0.325	0.09	3.67611e-144	5	AMOTL2
6.39062e-168	0.353826	1.42451	0.998	0.951	1.36453e-163	5	RPL37
1.58518e-76	0.353135	1.42352	0.906	0.672	3.38467e-72	5	HINT1
8.32513e-170	0.352183	1.42217	0.999	0.963	1.77758e-165	5	RPS29
8.37962e-83	0.350729	1.4201	0.808	0.522	1.78922e-78	5	EIF4G2
1.1737e-286	0.350427	1.41967	1	0.983	2.50608e-282	5	RPL15
1.73078e-249	0.348944	1.41757	1	0.979	3.69556e-245	5	RPLP2
2.85868e-142	0.346919	1.4147	0.483	0.174	6.10386e-138	5	MACF1
2.96025e-112	0.346876	1.41464	0.484	0.198	6.32073e-108	5	PELI1
7.63501e-140	0.345546	1.41276	0.467	0.167	1.63023e-135	5	SLMO2
2.89738e-90	0.345101	1.41213	0.893	0.646	6.18649e-86	5	RTN4
1.11534e-147	0.344343	1.41106	0.393	0.123	2.38147e-143	5	HRAS
4.55463e-123	0.344141	1.41078	0.455	0.174	9.72505e-119	5	HEBP2
8.18915e-269	0.343773	1.41026	0.282	0.041	1.74855e-264	5	RAB38
3.14871e-158	0.343451	1.4098	0.399	0.12	6.72313e-154	5	CLIP1
5.4909e-93	0.343192	1.40944	0.559	0.271	1.17242e-88	5	ENSA
1.02177e-120	0.34235	1.40825	0.407	0.148	2.18169e-116	5	TOMM5
1.56647e-90	0.341596	1.40719	0.94	0.725	3.34473e-86	5	EIF3E
1.49314e-101	0.340509	1.40566	0.549	0.249	3.18816e-97	5	METAP2
8.89084e-166	0.340022	1.40498	0.286	0.066	1.89837e-161	5	CBWD5
6.43991e-124	0.338297	1.40256	0.455	0.172	1.37505e-119	5	HN1
1.91001e-136	0.337804	1.40187	0.392	0.128	4.07826e-132	5	WDR43
1.93411e-136	0.337213	1.40104	0.509	0.193	4.12972e-132	5	PIM1
1.99599e-166	0.336368	1.39985	0.287	0.067	4.26184e-162	5	TIMM8A
1.24437e-91	0.334653	1.39746	0.717	0.385	2.65698e-87	5	EIF4E
9.40567e-155	0.333643	1.39604	0.372	0.109	2.0083e-150	5	BBC3
1.71737e-118	0.332908	1.39502	0.477	0.188	3.66692e-114	5	KLF3
2.63055e-107	0.3328	1.39487	0.97	0.797	5.61675e-103	5	RPSA
4.06571e-142	0.331828	1.39351	0.368	0.113	8.68111e-138	5	OCIAD2
6.91248e-82	0.331656	1.39327	0.631	0.338	1.47595e-77	5	VIMP
5.95552e-223	0.330714	1.39196	1	0.975	1.27162e-218	5	RPS23
5.17086e-150	0.330458	1.3916	0.286	0.071	1.10408e-145	5	PLEK2
1.41361e-145	0.330063	1.39106	0.375	0.115	3.01833e-141	5	BLCAP
1.23076e-107	0.330032	1.39101	0.6	0.276	2.62792e-103	5	MEAF6
1.54298e-70	0.327997	1.38818	0.894	0.663	3.29457e-66	5	PPIA
2.94618e-157	0.327409	1.38737	0.342	0.093	6.29068e-153	5	MIB2
2.80787e-215	0.326987	1.38678	1	0.98	5.99537e-211	5	RPL39
2.18886e-94	0.325884	1.38525	0.653	0.337	4.67365e-90	5	IRF2BP2
1.1e-156	0.32534	1.3845	0.347	0.096	2.34871e-152	5	TSTA3
6.26917e-133	0.325279	1.38442	0.415	0.144	1.33859e-128	5	CEBPG
1.48794e-110	0.324044	1.38271	0.981	0.86	3.17705e-106	5	NACA
3.69997e-106	0.323751	1.3823	0.522	0.227	7.90017e-102	5	RAB18
2.78429e-111	0.32295	1.3812	0.53	0.228	5.94503e-107	5	PPP1R14B
4.76299e-234	0.321118	1.37867	0.279	0.047	1.01699e-229	5	SPINT1
5.45219e-160	0.320529	1.37786	0.996	0.937	1.16415e-155	5	RPS11
6.78415e-178	0.320393	1.37767	0.255	0.05	1.44855e-173	5	SQLE
4.46608e-89	0.320343	1.3776	0.625	0.32	9.53597e-85	5	FBL
3.86629e-98	0.320105	1.37727	0.524	0.237	8.25531e-94	5	RPL22L1
9.77055e-150	0.319991	1.37711	0.407	0.128	2.08621e-145	5	RIOK3
1.19543e-132	0.318575	1.37517	0.336	0.103	2.55249e-128	5	LYAR
9.5043e-228	0.317941	1.3743	0.261	0.042	2.02936e-223	5	C6orf132
1.31235e-145	0.316387	1.37216	0.33	0.093	2.80214e-141	5	CPEB2
7.51364e-90	0.315322	1.3707	0.775	0.441	1.60431e-85	5	MARCKS
1.89072e-157	0.31529	1.37066	0.342	0.094	4.03706e-153	5	FAM174A
1.15723e-76	0.313865	1.3687	0.628	0.329	2.47093e-72	5	UQCR10
5.27377e-91	0.313462	1.36815	0.537	0.252	1.12606e-86	5	ISG20
1.07427e-58	0.313231	1.36784	0.816	0.582	2.29378e-54	5	MT-ND5
9.96142e-111	0.31235	1.36663	0.515	0.216	2.12696e-106	5	SMG1
7.18606e-64	0.311573	1.36557	0.808	0.538	1.53437e-59	5	SET
2.6325e-135	0.310815	1.36454	0.398	0.131	5.62092e-131	5	MBP
3.69358e-108	0.309855	1.36323	0.513	0.218	7.88654e-104	5	TOP1
1.12582e-86	0.309495	1.36274	0.836	0.528	2.40386e-82	5	ARF6
6.42946e-253	0.309281	1.36244	0.913	0.449	1.37282e-248	5	APOE
4.88629e-154	0.305427	1.3572	0.321	0.084	1.04332e-149	5	RCOR1
1.04517e-187	0.304062	1.35535	1	0.975	2.23164e-183	5	RPL19
6.86288e-225	0.303714	1.35488	0.252	0.04	1.46536e-220	5	KIAA1522
2.25941e-110	0.302889	1.35376	0.41	0.154	4.82428e-106	5	RNF126
1.00373e-125	0.302622	1.3534	0.997	0.934	2.14317e-121	5	RPL6
1.24285e-99	0.301097	1.35134	0.479	0.204	2.65374e-95	5	EIF3J
1.80212e-91	0.300887	1.35106	0.565	0.269	3.84788e-87	5	CHMP5
2.93188e-113	0.30077	1.3509	0.518	0.214	6.26016e-109	5	RAB14
4.99333e-95	0.299261	1.34886	0.54	0.248	1.06618e-90	5	RAD23B
1.40756e-87	0.298626	1.34801	0.668	0.346	3.00542e-83	5	BAZ1A
1.73415e-207	0.298604	1.34798	1	0.988	3.70275e-203	5	RPL34
1.71325e-133	0.29836	1.34765	0.334	0.1	3.65812e-129	5	UBALD1
6.80276e-119	0.298358	1.34764	0.378	0.131	1.45253e-114	5	JARID2
3.87624e-197	0.297517	1.34651	1	0.98	8.27655e-193	5	RPS27A
1.35266e-120	0.296511	1.34516	0.391	0.137	2.8882e-116	5	MPST
1.13466e-98	0.295977	1.34444	0.495	0.215	2.42272e-94	5	ETF1
3.0495e-51	0.295563	1.34388	0.873	0.632	6.51128e-47	5	MIF
8.08443e-168	0.295052	1.3432	1	0.975	1.72619e-163	5	RPL23A
2.10014e-141	0.293305	1.34085	0.335	0.096	4.48423e-137	5	FEM1B
8.89902e-41	0.292909	1.34032	0.643	0.399	1.90012e-36	5	ATP5G3
1.68506e-67	0.292833	1.34022	0.907	0.685	3.59793e-63	5	GSTP1
1.17891e-66	0.292567	1.33986	0.781	0.492	2.51721e-62	5	RPSAP58
2.65241e-120	0.291736	1.33875	0.42	0.151	5.66342e-116	5	ATP2B4
5.86062e-131	0.291212	1.33805	0.358	0.113	1.25136e-126	5	SLC38A1
4.71064e-83	0.288679	1.33466	0.575	0.286	1.00581e-78	5	BTG3
4.58463e-174	0.288587	1.33454	0.284	0.062	9.78911e-170	5	HCAR2
1.52116e-67	0.287602	1.33323	0.742	0.459	3.24799e-63	5	KLF4
2.57241e-155	0.28694	1.33234	0.322	0.085	5.4926e-151	5	WDR47
9.16759e-161	0.286865	1.33224	0.27	0.061	1.95746e-156	5	IFFO2
2.21954e-114	0.286763	1.33211	0.348	0.118	4.73916e-110	5	HECTD1
1.96488e-146	0.286292	1.33148	0.999	0.965	4.19542e-142	5	RPS13
1.18367e-147	0.285461	1.33038	0.294	0.075	2.52738e-143	5	PTPN13
2.78132e-88	0.285271	1.33012	0.508	0.235	5.93868e-84	5	TOMM22
5.92395e-55	0.284504	1.3291	0.781	0.51	1.26488e-50	5	UQCRH
1.06996e-117	0.284112	1.32858	0.999	0.927	2.28457e-113	5	RPL14
1.13422e-152	0.283982	1.32841	0.289	0.071	2.42179e-148	5	ZNF770
2.0388e-75	0.283912	1.32832	0.55	0.279	4.35325e-71	5	NHP2
4.17171e-93	0.283547	1.32783	0.455	0.193	8.90744e-89	5	TUBA1C
5.57701e-220	0.283263	1.32745	1	0.988	1.1908e-215	5	RPL32
9.17954e-98	0.283031	1.32715	0.335	0.12	1.96001e-93	5	IGFBP3
3.03874e-156	0.282181	1.32602	0.293	0.072	6.48832e-152	5	CERS6
1.19944e-75	0.28208	1.32589	0.41	0.185	2.56105e-71	5	FSCN1
2.17094e-107	0.281774	1.32548	0.342	0.118	4.63538e-103	5	ALDH2
3.22351e-95	0.280547	1.32385	0.381	0.149	6.88284e-91	5	EIF2S1
3.30112e-77	0.279055	1.32188	0.655	0.355	7.04855e-73	5	CHIC2
1.20285e-116	0.278433	1.32106	0.371	0.128	2.56832e-112	5	MED31
5.04557e-75	0.278073	1.32058	0.595	0.31	1.07733e-70	5	TIMM13
1.1037e-119	0.277746	1.32015	0.417	0.15	2.35663e-115	5	STX11
3.02551e-103	0.276787	1.31889	0.402	0.153	6.46006e-99	5	IDI1
5.99667e-137	0.275713	1.31747	0.36	0.11	1.28041e-132	5	C10orf118
5.57293e-214	0.275674	1.31742	0.276	0.049	1.18993e-209	5	PTPRF
2.48526e-66	0.274596	1.316	0.888	0.657	5.30653e-62	5	ARPC2
1.35472e-73	0.274596	1.316	0.608	0.321	2.89259e-69	5	RAB11A
2.68499e-140	0.273304	1.3143	0.261	0.063	5.73299e-136	5	TRIM16
1.41259e-132	0.273268	1.31425	0.999	0.968	3.01617e-128	5	RPS25
1.62503e-90	0.272859	1.31372	0.465	0.201	3.46977e-86	5	GOLGA4
1.97513e-95	0.272627	1.31341	0.513	0.225	4.21729e-91	5	GNAI3
7.95511e-84	0.272043	1.31264	0.508	0.237	1.69858e-79	5	ZC3H15
6.36921e-51	0.27175	1.31226	0.574	0.327	1.35995e-46	5	ATP5A1
2.05206e-112	0.271572	1.31202	0.367	0.128	4.38157e-108	5	POP7
1.14901e-71	0.269967	1.30992	0.663	0.366	2.45336e-67	5	UBE2N
1.5079e-134	0.268911	1.30854	0.283	0.075	3.21966e-130	5	TC2N
1.65327e-175	0.268787	1.30838	1	0.982	3.53007e-171	5	RPL11
1.42924e-106	0.26844	1.30792	0.358	0.126	3.05171e-102	5	PTS
1.53675e-81	0.268114	1.3075	0.461	0.208	3.28127e-77	5	OSER1
8.16599e-47	0.266661	1.3056	0.926	0.757	1.7436e-42	5	RPL36A
3.01338e-105	0.265899	1.3046	0.449	0.178	6.43418e-101	5	DR1
[truncated: 3,894 more rows]
