# Supplementary material for: Single-cell transcriptomes of the human skin reveal age-related loss of fibroblast priming
Source: Commun Biol. 2020 Apr 23;3:188. doi: 10.1038/s42003-020-0922-4 (PMC7181753; doi:10.1038/s42003-020-0922-4)
Supplement: Supplementary file 4 — Supplementary Data 2 [file 42003_2020_922_MOESM4_ESM.xlsx]

## Sheet: Hoja1
Supplementary Data 2. Genes expressed by the four fibroblast subpopulations in young samples.
p_val	avg_logFC	Fold-Change	pct.1	pct.2	p_val_adj	cluster	gene
8.42064e-290	2.78646	16.2234	0.99	0.343	1.79798e-285	1_YOUNG	FBLN1
0	2.71252	15.0672	0.83	0.074	0	1_YOUNG	WISP2
0	2.45443	11.6398	0.729	0.065	0	1_YOUNG	SLPI
5.02269e-240	2.42259	11.275	1	0.624	1.07245e-235	1_YOUNG	DCN
1.61095e-219	2.39595	10.9786	0.997	0.654	3.43969e-215	1_YOUNG	CFD
7.34501e-285	2.34876	10.4726	0.905	0.206	1.56831e-280	1_YOUNG	IGFBP6
1.81128e-205	2.17522	8.80409	0.982	0.503	3.86745e-201	1_YOUNG	COL1A2
5.46897e-181	2.13919	8.49254	0.97	0.475	1.16773e-176	1_YOUNG	COL1A1
3.60072e-248	2.09983	8.16479	0.957	0.305	7.68826e-244	1_YOUNG	MMP2
0	2.04082	7.69691	0.759	0.092	0	1_YOUNG	CTHRC1
0	1.9372	6.93929	0.84	0.102	0	1_YOUNG	MFAP5
9.70439e-207	1.8602	6.42505	1	0.67	2.07208e-202	1_YOUNG	GSN
8.99952e-268	1.85974	6.42209	0.887	0.18	1.92158e-263	1_YOUNG	SFRP2
5.07139e-145	1.81673	6.15171	0.937	0.413	1.08284e-140	1_YOUNG	COL3A1
2.62873e-217	1.81653	6.15045	0.942	0.353	5.61286e-213	1_YOUNG	SERPINF1
6.1108e-171	1.7668	5.85209	0.937	0.394	1.30478e-166	1_YOUNG	IGFBP5
3.18851e-244	1.67203	5.32296	0.947	0.274	6.8081e-240	1_YOUNG	CTSK
4.94187e-211	1.65073	5.21078	0.955	0.362	1.05519e-206	1_YOUNG	TIMP2
0	1.64953	5.20453	0.789	0.094	0	1_YOUNG	PI16
3.30348e-190	1.59742	4.94028	0.474	0.057	7.05358e-186	1_YOUNG	PCSK1N
1.00935e-223	1.59594	4.93296	0.797	0.167	2.15516e-219	1_YOUNG	TNXB
4.25371e-205	1.57446	4.82811	0.977	0.416	9.08253e-201	1_YOUNG	PLAC9
9.81362e-148	1.55823	4.75038	0.942	0.482	2.0954e-143	1_YOUNG	SPARC
1.61603e-223	1.52453	4.59299	0.835	0.194	3.45054e-219	1_YOUNG	FBLN2
3.82857e-209	1.50867	4.52073	0.935	0.302	8.17477e-205	1_YOUNG	CCDC80
0	1.48738	4.42548	0.767	0.09	0	1_YOUNG	PDGFRL
9.10365e-193	1.47454	4.36904	0.865	0.267	1.94381e-188	1_YOUNG	FSTL1
6.05451e-264	1.45437	4.2818	0.569	0.056	1.29276e-259	1_YOUNG	TSPAN8
3.39261e-173	1.42019	4.13791	0.965	0.403	7.2439e-169	1_YOUNG	MGP
2.92644e-137	1.40138	4.06081	0.81	0.292	6.24853e-133	1_YOUNG	CRYAB
2.76749e-210	1.39123	4.0198	0.845	0.207	5.90915e-206	1_YOUNG	AEBP1
2.61467e-203	1.36109	3.90045	0.857	0.234	5.58285e-199	1_YOUNG	CYBRD1
1.94221e-173	1.35189	3.86473	0.995	0.465	4.147e-169	1_YOUNG	COL6A2
2.33201e-247	1.34322	3.83137	0.536	0.052	4.97931e-243	1_YOUNG	CILP
9.37723e-190	1.34124	3.82377	0.885	0.252	2.00223e-185	1_YOUNG	C1R
8.74059e-287	1.32741	3.77127	0.689	0.08	1.86629e-282	1_YOUNG	LOX
2.86933e-224	1.32029	3.74452	0.657	0.099	6.1266e-220	1_YOUNG	COL12A1
1.0166e-174	1.28859	3.62765	0.872	0.264	2.17065e-170	1_YOUNG	PCOLCE
8.97566e-213	1.26405	3.53974	0.722	0.139	1.91648e-208	1_YOUNG	QPCT
1.26754e-185	1.23952	3.45395	0.87	0.251	2.70646e-181	1_YOUNG	GPNMB
1.63097e-301	1.23649	3.4435	0.642	0.062	3.48244e-297	1_YOUNG	SCARA5
1.29489e-156	1.21918	3.38443	0.847	0.285	2.76486e-152	1_YOUNG	NBL1
4.50074e-176	1.21222	3.36095	0.642	0.121	9.60998e-172	1_YOUNG	LEPR
1.08778e-78	1.19421	3.30093	0.496	0.149	2.32263e-74	1_YOUNG	ADM
3.01443e-224	1.17948	3.25267	0.571	0.069	6.43641e-220	1_YOUNG	CD248
3.63057e-144	1.17146	3.22671	0.802	0.25	7.75199e-140	1_YOUNG	LTBP4
1.94392e-198	1.16816	3.21606	0.607	0.093	4.15066e-194	1_YOUNG	ELN
3.92113e-177	1.16775	3.21474	0.679	0.137	8.3724e-173	1_YOUNG	THBS2
1.50335e-177	1.1642	3.20336	0.326	0.023	3.20996e-173	1_YOUNG	ELANE
7.4092e-146	1.16203	3.19642	0.955	0.558	1.58201e-141	1_YOUNG	PSAP
8.43416e-142	1.149	3.15505	0.887	0.323	1.80086e-137	1_YOUNG	PPAP2B
6.971e-169	1.13873	3.12281	0.687	0.148	1.48845e-164	1_YOUNG	OLFML3
6.75168e-195	1.13739	3.11863	0.629	0.102	1.44162e-190	1_YOUNG	RP11-572C15.6
6.46334e-169	1.13253	3.10349	0.504	0.07	1.38005e-164	1_YOUNG	ADH1B
1.6874e-188	1.12875	3.0918	0.594	0.096	3.60294e-184	1_YOUNG	PLTP
1.67887e-157	1.12736	3.0875	0.847	0.237	3.58472e-153	1_YOUNG	CFH
3.59659e-156	1.1206	3.0667	0.94	0.347	7.67943e-152	1_YOUNG	SERPING1
2.86801e-107	1.11691	3.0554	0.94	0.488	6.12377e-103	1_YOUNG	CXCL14
2.61988e-158	1.11478	3.04889	0.642	0.134	5.59397e-154	1_YOUNG	FBN1
5.6055e-193	1.10391	3.01595	0.566	0.082	1.19689e-188	1_YOUNG	SGCA
5.70911e-129	1.09305	2.98336	0.684	0.198	1.21901e-124	1_YOUNG	PPIC
1.07903e-116	1.091	2.97724	0.855	0.42	2.30394e-112	1_YOUNG	FCGRT
8.83913e-100	1.0832	2.95411	0.727	0.274	1.88733e-95	1_YOUNG	SERPINH1
8.43446e-299	1.07296	2.92403	0.383	0.012	1.80093e-294	1_YOUNG	MATN4
5.6036e-166	1.06485	2.90041	0.792	0.208	1.19648e-161	1_YOUNG	HTRA1
2.06479e-144	1.0624	2.89331	0.729	0.192	4.40873e-140	1_YOUNG	CRABP2
5.18681e-114	1.06141	2.89043	0.927	0.401	1.10749e-109	1_YOUNG	SOD3
5.52317e-244	1.061	2.88925	0.511	0.046	1.17931e-239	1_YOUNG	MGST1
4.44645e-108	1.05246	2.8647	0.739	0.245	9.49406e-104	1_YOUNG	FN1
6.42926e-172	1.04055	2.83077	0.584	0.098	1.37278e-167	1_YOUNG	RCN3
3.33128e-129	1.03865	2.8254	0.652	0.167	7.11296e-125	1_YOUNG	F10
8.48255e-145	1.03574	2.81718	0.907	0.305	1.81119e-140	1_YOUNG	C1S
2.71416e-154	1.02972	2.80029	0.514	0.083	5.79528e-150	1_YOUNG	CES1
2.13694e-110	1.02949	2.79965	0.757	0.285	4.56279e-106	1_YOUNG	CD81
2.08166e-269	1.02335	2.7825	0.481	0.033	4.44475e-265	1_YOUNG	FAM180B
1.03506e-131	1.0228	2.78098	0.652	0.167	2.21007e-127	1_YOUNG	FKBP9
2.19852e-123	1.01497	2.75929	0.644	0.177	4.69427e-119	1_YOUNG	PLD3
6.11602e-122	1.00903	2.74295	0.972	0.712	1.30589e-117	1_YOUNG	CD99
4.83991e-72	1.00706	2.73753	0.932	0.751	1.03342e-67	1_YOUNG	MTRNR2L8
4.13201e-131	1.00586	2.73426	0.667	0.17	8.82266e-127	1_YOUNG	LRP1
4.76891e-141	0.997555	2.71165	0.895	0.305	1.01826e-136	1_YOUNG	CXCL12
1.74479e-225	0.994645	2.70377	0.521	0.054	3.72547e-221	1_YOUNG	PODN
1.86373e-118	0.992411	2.69773	0.807	0.268	3.97943e-114	1_YOUNG	LUM
9.58204e-123	0.967936	2.63251	0.526	0.109	2.04596e-118	1_YOUNG	OSR2
8.9625e-108	0.966286	2.62817	0.654	0.204	1.91367e-103	1_YOUNG	GAS6
3.61917e-79	0.962008	2.61694	0.759	0.361	7.72765e-75	1_YOUNG	CD55
4.83198e-106	0.960046	2.61182	0.805	0.343	1.03172e-101	1_YOUNG	CYB5R3
9.62263e-138	0.947524	2.57931	0.511	0.091	2.05462e-133	1_YOUNG	DCLK1
1.25407e-166	0.932942	2.54198	0.491	0.068	2.67769e-162	1_YOUNG	ABI3BP
9.54451e-135	0.932445	2.54071	0.652	0.156	2.03794e-130	1_YOUNG	PAM
6.06703e-196	0.922421	2.51537	0.494	0.056	1.29543e-191	1_YOUNG	CERCAM
1.45638e-107	0.920113	2.50957	0.807	0.288	3.10967e-103	1_YOUNG	MFAP4
6.45455e-121	0.914373	2.49521	0.569	0.128	1.37818e-116	1_YOUNG	VASN
3.12798e-89	0.911606	2.48831	0.857	0.491	6.67887e-85	1_YOUNG	PPIB
1.13448e-129	0.905087	2.47215	1	0.942	2.42233e-125	1_YOUNG	S100A6
4.27113e-150	0.904152	2.46984	0.501	0.079	9.11972e-146	1_YOUNG	ECM1
8.57412e-81	0.897529	2.45353	0.514	0.147	1.83075e-76	1_YOUNG	EFEMP1
2.92295e-93	0.892396	2.44097	0.84	0.358	6.24108e-89	1_YOUNG	TIMP3
2.27524e-104	0.892287	2.4407	0.569	0.148	4.8581e-100	1_YOUNG	MMP14
2.18801e-81	0.889024	2.43275	0.699	0.272	4.67183e-77	1_YOUNG	CLU
7.68008e-129	0.881364	2.41419	0.554	0.113	1.63985e-124	1_YOUNG	FBLN5
2.14219e-227	0.876277	2.40194	0.451	0.035	4.574e-223	1_YOUNG	ANGPTL5
6.95966e-112	0.874637	2.398	0.92	0.382	1.48603e-107	1_YOUNG	COL6A1
3.13757e-97	0.866651	2.37893	0.551	0.15	6.69933e-93	1_YOUNG	PIGT
1.02523e-149	0.865793	2.37689	0.461	0.066	2.18906e-145	1_YOUNG	MRC2
1.07959e-89	0.857318	2.35683	0.574	0.165	2.30514e-85	1_YOUNG	LAMB2
4.2541e-120	0.850138	2.33997	0.561	0.127	9.08336e-116	1_YOUNG	CTSF
1.59078e-108	0.835392	2.30572	0.952	0.597	3.39663e-104	1_YOUNG	TIMP1
9.36213e-92	0.827947	2.28862	0.624	0.202	1.999e-87	1_YOUNG	TSPAN4
1.26172e-141	0.827447	2.28747	0.361	0.04	2.69402e-137	1_YOUNG	SVEP1
4.70996e-75	0.823198	2.27777	0.609	0.22	1.00567e-70	1_YOUNG	TNFAIP2
1.44322e-161	0.822913	2.27712	0.386	0.04	3.08157e-157	1_YOUNG	CORIN
1.37061e-84	0.81574	2.26085	0.654	0.242	2.92652e-80	1_YOUNG	REXO2
7.10103e-46	0.809186	2.24608	0.729	0.436	1.51621e-41	1_YOUNG	MTRNR2L12
2.78123e-137	0.806417	2.23987	0.388	0.049	5.93848e-133	1_YOUNG	ANGPTL1
1.18511e-53	0.795552	2.21566	0.624	0.278	2.53045e-49	1_YOUNG	TPPP3
3.26839e-109	0.790461	2.20441	0.534	0.119	6.97866e-105	1_YOUNG	CD34
1.11917e-73	0.787056	2.19692	0.291	0.051	2.38964e-69	1_YOUNG	WIF1
1.45631e-125	0.783229	2.18853	0.451	0.074	3.10951e-121	1_YOUNG	ISLR
4.44394e-196	0.783052	2.18814	0.404	0.033	9.4887e-192	1_YOUNG	CHRDL1
9.01396e-126	0.780103	2.1817	0.404	0.058	1.92466e-121	1_YOUNG	OGN
6.48168e-96	0.776841	2.17459	0.982	0.78	1.38397e-91	1_YOUNG	ANXA2
1.1849e-72	0.770635	2.16114	0.536	0.178	2.53e-68	1_YOUNG	PRDX4
9.42995e-74	0.770379	2.16058	0.551	0.176	2.01348e-69	1_YOUNG	SLIT3
2.45089e-87	0.770189	2.16018	0.659	0.211	5.23313e-83	1_YOUNG	VCAN
2.64494e-94	0.767144	2.15361	0.566	0.151	5.64747e-90	1_YOUNG	MXRA8
1.91948e-78	0.763486	2.14574	0.652	0.249	4.09848e-74	1_YOUNG	VKORC1
8.13378e-70	0.76285	2.14438	0.729	0.345	1.73672e-65	1_YOUNG	NUPR1
2.49553e-136	0.756108	2.12997	0.303	0.028	5.32845e-132	1_YOUNG	SEMA3C
3.05181e-62	0.754297	2.12612	0.644	0.287	6.51622e-58	1_YOUNG	C19orf10
1.30233e-79	0.75417	2.12585	0.441	0.109	2.78074e-75	1_YOUNG	COL5A1
5.23403e-98	0.749885	2.11676	0.481	0.107	1.11757e-93	1_YOUNG	EFEMP2
1.94436e-76	0.74965	2.11626	0.704	0.273	4.15159e-72	1_YOUNG	MFGE8
2.9599e-68	0.748604	2.11405	0.764	0.361	6.31999e-64	1_YOUNG	PMP22
4.2588e-69	0.742698	2.1016	0.734	0.34	9.09339e-65	1_YOUNG	S100A13
2.08566e-65	0.741053	2.09814	0.546	0.197	4.45331e-61	1_YOUNG	CTSD
2.91755e-152	0.739341	2.09456	0.393	0.045	6.22954e-148	1_YOUNG	XG
6.66945e-44	0.738522	2.09284	0.481	0.194	1.42406e-39	1_YOUNG	RARRES2
3.06404e-145	0.736932	2.08952	0.409	0.052	6.54234e-141	1_YOUNG	DBN1
6.05483e-95	0.736536	2.08869	0.992	0.797	1.29283e-90	1_YOUNG	CD63
5.4559e-87	0.735512	2.08655	0.682	0.217	1.16494e-82	1_YOUNG	MEG3
9.78349e-80	0.733703	2.08278	0.489	0.139	2.08897e-75	1_YOUNG	NUCB2
2.56296e-67	0.727441	2.06978	0.649	0.279	5.47244e-63	1_YOUNG	P4HB
4.72523e-55	0.722139	2.05883	0.744	0.396	1.00893e-50	1_YOUNG	KLF4
1.47758e-113	0.719255	2.0529	0.331	0.043	3.15492e-109	1_YOUNG	CADM3
7.66287e-63	0.710927	2.03588	0.717	0.337	1.63618e-58	1_YOUNG	APP
1.34947e-199	0.707791	2.0295	0.268	0.009	2.88138e-195	1_YOUNG	C1QTNF3
5.2754e-97	0.705885	2.02564	0.444	0.092	1.1264e-92	1_YOUNG	PRELP
3.85768e-18	0.70439	2.02261	0.383	0.218	8.23692e-14	1_YOUNG	BGN
7.88162e-48	0.703664	2.02114	0.769	0.453	1.68288e-43	1_YOUNG	ID3
6.96317e-78	0.702854	2.01951	0.935	0.538	1.48678e-73	1_YOUNG	SELM
5.98294e-60	0.693115	1.99994	0.769	0.435	1.27748e-55	1_YOUNG	RABAC1
1.91573e-56	0.692946	1.9996	0.749	0.422	4.09047e-52	1_YOUNG	BSG
2.65297e-60	0.688146	1.99002	0.644	0.281	5.66462e-56	1_YOUNG	LAMP1
1.25834e-49	0.68164	1.97712	0.591	0.28	2.68681e-45	1_YOUNG	GRN
1.11424e-75	0.680461	1.97479	0.451	0.121	2.37913e-71	1_YOUNG	HEXA
2.8556e-82	0.678414	1.97075	0.436	0.104	6.09728e-78	1_YOUNG	FKBP10
1.97142e-143	0.676588	1.96716	0.95	0.396	4.20937e-139	1_YOUNG	APOD
2.03715e-58	0.671072	1.95633	0.426	0.131	4.34971e-54	1_YOUNG	HSPG2
4.85302e-67	0.66719	1.94875	0.404	0.109	1.03622e-62	1_YOUNG	VAT1
5.03916e-73	0.662473	1.93958	0.451	0.124	1.07596e-68	1_YOUNG	CPQ
1.08974e-69	0.658067	1.93106	0.729	0.29	2.32681e-65	1_YOUNG	COL6A3
1.23711e-86	0.657418	1.9298	0.406	0.085	2.64149e-82	1_YOUNG	MMP23B
2.47697e-59	0.657043	1.92908	0.812	0.484	5.28883e-55	1_YOUNG	NPC2
1.35416e-54	0.654035	1.92329	0.506	0.193	2.8914e-50	1_YOUNG	HEXB
3.58803e-55	0.652012	1.9194	0.719	0.388	7.66117e-51	1_YOUNG	NENF
4.95201e-53	0.651216	1.91787	0.784	0.447	1.05735e-48	1_YOUNG	CD59
2.70319e-58	0.649789	1.91514	0.617	0.247	5.77185e-54	1_YOUNG	FHL1
3.55444e-48	0.647596	1.91094	0.674	0.346	7.58945e-44	1_YOUNG	MYADM
1.60176e-71	0.644784	1.90557	0.343	0.072	3.42007e-67	1_YOUNG	MEDAG
2.69425e-124	0.644284	1.90462	0.997	0.751	5.75277e-120	1_YOUNG	CST3
1.54366e-51	0.644022	1.90412	0.697	0.364	3.29602e-47	1_YOUNG	DDAH2
7.94073e-74	0.643343	1.90283	0.669	0.233	1.6955e-69	1_YOUNG	CPE
1.01895e-30	0.641057	1.89849	0.444	0.205	2.17566e-26	1_YOUNG	THBS1
3.59921e-46	0.637704	1.89213	0.9	0.593	7.68504e-42	1_YOUNG	HSPA1B
5.25891e-49	0.637384	1.89153	0.471	0.176	1.12288e-44	1_YOUNG	CLEC11A
2.59307e-67	0.63685	1.89052	0.99	0.833	5.53673e-63	1_YOUNG	S100A10
4.06227e-49	0.636006	1.88892	0.657	0.345	8.67376e-45	1_YOUNG	KDELR2
2.62598e-50	0.634678	1.88641	0.564	0.236	5.60698e-46	1_YOUNG	LRPAP1
1.10508e-27	0.632813	1.8829	0.784	0.609	2.35958e-23	1_YOUNG	SOD2
2.03501e-36	0.632679	1.88265	0.311	0.102	4.34515e-32	1_YOUNG	PDK4
9.02761e-93	0.632022	1.88141	0.366	0.067	1.92758e-88	1_YOUNG	SLC29A1
2.41931e-57	0.628745	1.87526	0.704	0.316	5.16571e-53	1_YOUNG	AXL
2.32441e-51	0.621977	1.86261	0.554	0.235	4.96309e-47	1_YOUNG	CTSB
2.17547e-100	0.621019	1.86082	0.333	0.049	4.64506e-96	1_YOUNG	HTRA3
5.89456e-53	0.619905	1.85875	0.692	0.324	1.25861e-48	1_YOUNG	PRKCDBP
4.38029e-49	0.618855	1.8568	0.664	0.309	9.35279e-45	1_YOUNG	NNMT
7.1801e-59	0.617026	1.85341	0.571	0.212	1.53309e-54	1_YOUNG	FGFR1
4.95888e-78	0.615745	1.85104	0.368	0.077	1.05882e-73	1_YOUNG	NOVA1
4.48559e-35	0.610767	1.84184	0.459	0.21	9.57764e-31	1_YOUNG	OS9
5.87539e-61	0.609554	1.83961	0.459	0.14	1.25451e-56	1_YOUNG	PPAP2A
2.09392e-51	0.608869	1.83835	0.459	0.161	4.47094e-47	1_YOUNG	ADD3
2.31915e-82	0.608598	1.83785	0.376	0.078	4.95185e-78	1_YOUNG	FUCA2
5.14098e-45	0.605256	1.83172	0.815	0.516	1.0977e-40	1_YOUNG	CEBPB
3.18212e-52	0.602554	1.82678	0.524	0.202	6.79447e-48	1_YOUNG	CALU
2.62064e-58	0.600811	1.8236	0.942	0.702	5.59559e-54	1_YOUNG	LGALS3
2.40755e-51	0.600374	1.8228	0.862	0.569	5.14059e-47	1_YOUNG	ANXA5
1.97477e-47	0.598478	1.81935	0.571	0.253	4.21652e-43	1_YOUNG	CD151
8.20771e-52	0.597455	1.81749	0.429	0.143	1.75251e-47	1_YOUNG	LAMC1
5.4696e-27	0.595292	1.81356	0.343	0.146	1.16787e-22	1_YOUNG	GPX3
1.73385e-50	0.594206	1.81159	0.386	0.119	3.70211e-46	1_YOUNG	SLC39A14
1.90323e-43	0.587832	1.80008	0.596	0.291	4.06377e-39	1_YOUNG	ATRAID
9.39288e-74	0.587815	1.80005	0.333	0.068	2.00557e-69	1_YOUNG	CD276
1.68472e-34	0.585992	1.79677	0.416	0.174	3.59721e-30	1_YOUNG	FAM46A
1.30835e-49	0.583719	1.79269	0.409	0.134	2.79358e-45	1_YOUNG	MAN1A1
2.49306e-68	0.582071	1.78974	0.376	0.09	5.32318e-64	1_YOUNG	ECM2
1.2568e-51	0.578402	1.78319	0.579	0.224	2.68351e-47	1_YOUNG	PDGFRB
1.08131e-39	0.578033	1.78253	0.519	0.241	2.30882e-35	1_YOUNG	NUCB1
1.34286e-41	0.57758	1.78172	0.96	0.777	2.86728e-37	1_YOUNG	HSPA1A
4.13486e-40	0.576702	1.78016	0.559	0.265	8.82874e-36	1_YOUNG	WBP5
6.11716e-68	0.576163	1.7792	0.281	0.051	1.30614e-63	1_YOUNG	PTGFR
1.4911e-102	0.57569	1.77836	0.281	0.033	3.1838e-98	1_YOUNG	AGTR1
2.13053e-54	0.574679	1.77656	0.466	0.151	4.54911e-50	1_YOUNG	THY1
7.11561e-102	0.572816	1.77325	0.256	0.027	1.51932e-97	1_YOUNG	OMD
5.2076e-119	0.57276	1.77315	0.258	0.022	1.11193e-114	1_YOUNG	MCOLN3
2.84693e-43	0.57211	1.772	0.749	0.421	6.07877e-39	1_YOUNG	LY6E
2.40692e-70	0.57043	1.76903	0.902	0.473	5.13926e-66	1_YOUNG	SEPP1
2.1079e-55	0.569396	1.7672	0.689	0.32	4.5008e-51	1_YOUNG	TPM1
1.24468e-161	0.569217	1.76688	0.263	0.014	2.65763e-157	1_YOUNG	CD70
4.19789e-90	0.565668	1.76062	0.321	0.051	8.96333e-86	1_YOUNG	KDELR3
2.5167e-77	0.565371	1.7601	0.351	0.071	5.37365e-73	1_YOUNG	ITGB5
1.29734e-61	0.562226	1.75457	0.521	0.167	2.77009e-57	1_YOUNG	TWIST1
4.16505e-66	0.561071	1.75255	0.368	0.089	8.8932e-62	1_YOUNG	SPON2
5.70899e-89	0.560238	1.75109	0.268	0.036	1.21898e-84	1_YOUNG	THBS3
3.83774e-68	0.556979	1.74539	0.353	0.079	8.19435e-64	1_YOUNG	MFAP2
5.95444e-59	0.554218	1.74058	0.376	0.102	1.27139e-54	1_YOUNG	GUSB
3.34719e-56	0.553438	1.73922	0.346	0.09	7.14693e-52	1_YOUNG	GAS1
3.74847e-42	0.552724	1.73798	0.702	0.393	8.00372e-38	1_YOUNG	TUBA1A
1.67225e-53	0.550837	1.7347	0.368	0.104	3.57059e-49	1_YOUNG	ITIH5
8.25886e-29	0.550631	1.73435	0.338	0.135	1.76343e-24	1_YOUNG	PTPRS
3.92968e-43	0.547837	1.72951	0.333	0.102	8.39066e-39	1_YOUNG	COL16A1
2.21428e-41	0.543342	1.72175	0.835	0.563	4.72793e-37	1_YOUNG	RTN4
3.79492e-70	0.54331	1.7217	0.323	0.066	8.10291e-66	1_YOUNG	C1QTNF2
2.43558e-47	0.543098	1.72133	0.586	0.24	5.20045e-43	1_YOUNG	MAP1B
3.50097e-72	0.543058	1.72126	0.271	0.046	7.47528e-68	1_YOUNG	HSD3B7
5.72075e-122	0.542743	1.72072	0.273	0.025	1.22149e-117	1_YOUNG	ITGBL1
8.82094e-44	0.540492	1.71685	0.594	0.264	1.88345e-39	1_YOUNG	COX7A1
1.56668e-77	0.534673	1.70689	0.296	0.05	3.34517e-73	1_YOUNG	CREB3L1
3.45414e-39	0.531326	1.70119	0.877	0.595	7.37527e-35	1_YOUNG	CD9
5.62232e-43	0.531213	1.701	0.872	0.65	1.20048e-38	1_YOUNG	POLR2L
4.45484e-74	0.527392	1.69451	0.276	0.045	9.51197e-70	1_YOUNG	SMOC2
1.93441e-48	0.526448	1.69291	0.293	0.074	4.13034e-44	1_YOUNG	MAP1A
4.57354e-48	0.524344	1.68935	0.333	0.095	9.76543e-44	1_YOUNG	LTBP1
6.09035e-45	0.523371	1.68771	0.461	0.173	1.30041e-40	1_YOUNG	RCN1
2.60742e-42	0.523212	1.68744	0.424	0.156	5.56736e-38	1_YOUNG	TGFBR3
1.88302e-30	0.521868	1.68517	0.466	0.226	4.02063e-26	1_YOUNG	DPP7
4.59424e-32	0.521456	1.68448	0.709	0.442	9.80963e-28	1_YOUNG	PDIA3
7.84192e-71	0.51905	1.68043	0.291	0.053	1.67441e-66	1_YOUNG	LRRN4CL
3.4642e-57	0.515588	1.67462	0.311	0.073	7.39676e-53	1_YOUNG	RP11-14N7.2
8.02139e-32	0.515446	1.67439	0.594	0.319	1.71273e-27	1_YOUNG	APLP2
2.39354e-36	0.514794	1.67329	0.371	0.133	5.11068e-32	1_YOUNG	COL5A2
1.12033e-42	0.511477	1.66775	0.614	0.277	2.39214e-38	1_YOUNG	FXYD1
2.65318e-36	0.511244	1.66736	0.444	0.19	5.66507e-32	1_YOUNG	ANXA4
9.48095e-47	0.511066	1.66707	0.559	0.232	2.02437e-42	1_YOUNG	FGL2
3.80276e-96	0.510325	1.66583	0.266	0.032	8.11965e-92	1_YOUNG	TCN2
5.29349e-48	0.50909	1.66378	0.338	0.096	1.13027e-43	1_YOUNG	ANGPTL2
2.71858e-52	0.507874	1.66175	0.331	0.089	5.80471e-48	1_YOUNG	PROS1
2.20097e-39	0.505644	1.65805	0.361	0.126	4.69952e-35	1_YOUNG	UGDH
4.18057e-54	0.504607	1.65634	0.328	0.084	8.92636e-50	1_YOUNG	FAM114A1
3.23383e-32	0.503941	1.65523	0.619	0.359	6.90488e-28	1_YOUNG	JTB
2.74055e-61	0.501905	1.65186	0.333	0.08	5.85162e-57	1_YOUNG	COPZ2
3.00346e-40	0.501157	1.65063	0.787	0.511	6.41299e-36	1_YOUNG	ATP6V0E1
2.49457e-30	0.500607	1.64972	0.617	0.358	5.32642e-26	1_YOUNG	NDFIP1
3.55491e-51	0.495359	1.64109	0.263	0.059	7.59045e-47	1_YOUNG	GFRA1
1.82207e-37	0.494639	1.63991	0.346	0.121	3.89049e-33	1_YOUNG	SLC39A7
1.59404e-69	0.491935	1.63548	0.266	0.045	3.4036e-65	1_YOUNG	VGLL3
4.44807e-53	0.491567	1.63488	0.351	0.096	9.49752e-49	1_YOUNG	FKBP7
7.64868e-36	0.490973	1.63391	0.456	0.196	1.63315e-31	1_YOUNG	TAX1BP3
2.43213e-35	0.489083	1.63082	0.589	0.31	5.19309e-31	1_YOUNG	MTCH1
1.45348e-41	0.4856	1.62515	0.366	0.119	3.10346e-37	1_YOUNG	C3
1.17841e-49	0.484571	1.62348	0.308	0.08	2.51613e-45	1_YOUNG	PROCR
3.37561e-36	0.483378	1.62154	0.459	0.188	7.2076e-32	1_YOUNG	DPT
1.1623e-54	0.483256	1.62135	0.338	0.086	2.48175e-50	1_YOUNG	HSPB2
1.38977e-24	0.480163	1.61634	0.504	0.284	2.96744e-20	1_YOUNG	TMED10
3.14075e-40	0.477653	1.61229	0.383	0.134	6.70612e-36	1_YOUNG	NFIX
1.02575e-54	0.475098	1.60817	0.281	0.062	2.19018e-50	1_YOUNG	GPX8
1.82856e-45	0.473897	1.60624	0.268	0.067	3.90434e-41	1_YOUNG	COL14A1
1.19892e-34	0.471598	1.60255	0.772	0.511	2.55993e-30	1_YOUNG	TMEM258
5.53563e-35	0.4713	1.60207	0.366	0.137	1.18197e-30	1_YOUNG	TCF7L2
1.22273e-43	0.471276	1.60204	0.406	0.137	2.61077e-39	1_YOUNG	IL11RA
6.44872e-56	0.469034	1.59845	0.258	0.052	1.37693e-51	1_YOUNG	ADAM33
2.17317e-48	0.46845	1.59752	0.326	0.092	4.64016e-44	1_YOUNG	CKAP4
8.31892e-35	0.468024	1.59684	0.426	0.177	1.77625e-30	1_YOUNG	HDLBP
1.2473e-31	0.465992	1.59359	0.794	0.572	2.66325e-27	1_YOUNG	TMEM59
6.94963e-34	0.465554	1.5929	0.506	0.231	1.48389e-29	1_YOUNG	NFIC
2.69566e-24	0.464098	1.59058	0.639	0.409	5.75578e-20	1_YOUNG	RNH1
5.24308e-29	0.463572	1.58974	0.669	0.408	1.1195e-24	1_YOUNG	ARF4
5.39509e-47	0.463177	1.58911	0.251	0.058	1.15196e-42	1_YOUNG	PPL
2.44466e-58	0.462857	1.58861	0.273	0.056	5.21985e-54	1_YOUNG	RECK
4.40953e-25	0.462575	1.58816	0.712	0.52	9.41523e-21	1_YOUNG	SSR4
2.72798e-19	0.462448	1.58796	0.524	0.316	5.82478e-15	1_YOUNG	CD47
9.73646e-46	0.46237	1.58783	0.288	0.075	2.07893e-41	1_YOUNG	ANK2
1.60221e-38	0.460294	1.58454	0.263	0.075	3.42103e-34	1_YOUNG	QSOX1
1.62441e-37	0.459475	1.58324	0.88	0.64	3.46843e-33	1_YOUNG	GSTP1
7.94109e-38	0.459402	1.58313	0.353	0.119	1.69558e-33	1_YOUNG	PTGES
3.24116e-32	0.459284	1.58294	0.346	0.131	6.92052e-28	1_YOUNG	LTBP3
7.13207e-44	0.458649	1.58194	0.346	0.106	1.52284e-39	1_YOUNG	TMEM98
3.65461e-46	0.458487	1.58168	0.353	0.106	7.80333e-42	1_YOUNG	PBX1
1.12042e-33	0.457835	1.58065	0.822	0.574	2.39233e-29	1_YOUNG	AHNAK
8.14307e-44	0.457468	1.58007	0.927	0.681	1.73871e-39	1_YOUNG	LAPTM4A
4.79405e-32	0.457385	1.57994	0.401	0.168	1.02362e-27	1_YOUNG	LRP10
2.61457e-29	0.454923	1.57605	0.722	0.44	5.58263e-25	1_YOUNG	ARL6IP5
8.77852e-34	0.453946	1.57451	0.544	0.26	1.87439e-29	1_YOUNG	NFIA
3.22877e-38	0.452605	1.5724	0.301	0.089	6.89407e-34	1_YOUNG	DKK2
1.67784e-26	0.452059	1.57155	0.441	0.218	3.58252e-22	1_YOUNG	KDELR1
2.44733e-42	0.451562	1.57076	0.393	0.137	5.22554e-38	1_YOUNG	TMED3
1.8567e-29	0.45122	1.57023	0.506	0.249	3.96443e-25	1_YOUNG	HCFC1R1
4.79729e-34	0.448978	1.56671	0.416	0.165	1.02432e-29	1_YOUNG	REV3L
1.26594e-29	0.446068	1.56216	0.499	0.243	2.70304e-25	1_YOUNG	PDLIM2
5.2021e-33	0.445783	1.56171	0.576	0.277	1.11075e-28	1_YOUNG	SDC2
8.06965e-77	0.445665	1.56153	0.266	0.041	1.72303e-72	1_YOUNG	PALM
9.09705e-30	0.44561	1.56144	0.321	0.121	1.9424e-25	1_YOUNG	C15orf61
3.53349e-31	0.44546	1.56121	0.649	0.35	7.5447e-27	1_YOUNG	IGFBP4
2.01733e-25	0.44539	1.5611	0.747	0.51	4.3074e-21	1_YOUNG	SQSTM1
3.16517e-27	0.44228	1.55625	0.343	0.142	6.75828e-23	1_YOUNG	TMEM43
5.84535e-45	0.442093	1.55596	0.261	0.064	1.2481e-40	1_YOUNG	AKR1C1
3.19695e-40	0.431364	1.53936	0.278	0.078	6.82613e-36	1_YOUNG	ANG
8.09388e-42	0.430442	1.53794	0.308	0.091	1.7282e-37	1_YOUNG	CHID1
7.14545e-40	0.429993	1.53725	0.293	0.085	1.5257e-35	1_YOUNG	AKR1C3
4.396e-29	0.429339	1.53624	0.404	0.179	9.38634e-25	1_YOUNG	DDOST
5.40984e-29	0.423693	1.52759	0.293	0.105	1.15511e-24	1_YOUNG	GPR124
1.37808e-42	0.422562	1.52587	0.604	0.264	2.94248e-38	1_YOUNG	LHFP
5.09378e-36	0.421911	1.52487	0.449	0.181	1.08762e-31	1_YOUNG	CKB
5.49057e-24	0.420612	1.52289	0.404	0.196	1.17235e-19	1_YOUNG	RRBP1
1.15744e-43	0.41962	1.52138	0.975	0.915	2.47136e-39	1_YOUNG	SERF2
1.72746e-20	0.418104	1.51908	0.591	0.38	3.68847e-16	1_YOUNG	KRTCAP2
6.71931e-23	0.416679	1.51692	0.96	0.823	1.43471e-18	1_YOUNG	HSPB1
7.22117e-27	0.415163	1.51462	0.511	0.252	1.54186e-22	1_YOUNG	SPTBN1
3.66712e-19	0.413412	1.51197	0.516	0.32	7.83004e-15	1_YOUNG	TMED9
1.0095e-28	0.409986	1.5068	0.331	0.127	2.15548e-24	1_YOUNG	SNX7
1.66933e-19	0.40764	1.50327	0.431	0.242	3.56434e-15	1_YOUNG	BRI3
1.89269e-68	0.406415	1.50142	1	0.983	4.04127e-64	1_YOUNG	FTL
3.66578e-31	0.4061	1.50095	0.313	0.113	7.82717e-27	1_YOUNG	PXDC1
7.32606e-22	0.404704	1.49886	0.414	0.209	1.56426e-17	1_YOUNG	DPYSL2
1.16003e-26	0.4035	1.49706	0.323	0.128	2.47689e-22	1_YOUNG	NOTCH2
2.84182e-28	0.402277	1.49523	0.712	0.442	6.06785e-24	1_YOUNG	DAD1
1.2862e-27	0.401708	1.49437	0.338	0.137	2.7463e-23	1_YOUNG	YIF1A
1.16358e-24	0.401595	1.49421	0.569	0.33	2.48447e-20	1_YOUNG	AP3S1
1.34567e-21	0.401495	1.49406	0.546	0.323	2.87327e-17	1_YOUNG	TMBIM4.1
3.69675e-28	0.400381	1.49239	0.719	0.438	7.89331e-24	1_YOUNG	PTRF
1.55327e-39	0.399153	1.49056	0.278	0.077	3.31653e-35	1_YOUNG	LPAR1
5.66688e-27	0.397198	1.48765	0.519	0.267	1.20999e-22	1_YOUNG	IL6ST
5.96831e-25	0.397142	1.48757	0.318	0.129	1.27435e-20	1_YOUNG	SCPEP1
3.19497e-27	0.396816	1.48708	0.336	0.134	6.82189e-23	1_YOUNG	BIN1
2.48256e-22	0.396311	1.48633	0.749	0.552	5.30077e-18	1_YOUNG	SEC61G
1.44558e-25	0.395437	1.48503	0.366	0.158	3.0866e-21	1_YOUNG	IFI6
4.62853e-38	0.395004	1.48439	0.311	0.096	9.88284e-34	1_YOUNG	PRRX2
2.05219e-30	0.39384	1.48266	0.316	0.116	4.38183e-26	1_YOUNG	RAB32
6.32105e-28	0.39154	1.47926	0.519	0.261	1.34967e-23	1_YOUNG	ARL2
1.07917e-22	0.391108	1.47862	0.441	0.227	2.30424e-18	1_YOUNG	CTTN
6.20478e-26	0.390862	1.47825	0.401	0.184	1.32484e-21	1_YOUNG	TRIP10
4.26873e-34	0.390287	1.47741	0.253	0.074	9.11458e-30	1_YOUNG	ABHD14A
3.782e-33	0.387283	1.47297	0.256	0.077	8.07532e-29	1_YOUNG	ACVRL1
2.20167e-51	0.385714	1.47066	0.541	0.201	4.70101e-47	1_YOUNG	TNFAIP6
7.49459e-25	0.385568	1.47045	0.311	0.128	1.60025e-20	1_YOUNG	AKR7A2
3.3983e-25	0.380953	1.46368	0.268	0.101	7.25605e-21	1_YOUNG	SH3GL1
5.63808e-25	0.379825	1.46203	0.927	0.772	1.20384e-20	1_YOUNG	ITM2B
6.88687e-20	0.379297	1.46126	0.454	0.247	1.47048e-15	1_YOUNG	AES
1.09233e-20	0.378399	1.45995	0.541	0.317	2.33234e-16	1_YOUNG	SDF4
9.25752e-22	0.378236	1.45971	0.845	0.613	1.97667e-17	1_YOUNG	EMP3
1.80701e-22	0.377345	1.45841	0.536	0.306	3.85832e-18	1_YOUNG	HSPH1
3.98045e-23	0.376625	1.45736	0.434	0.221	8.49906e-19	1_YOUNG	ITGB1BP1
2.52283e-32	0.376601	1.45732	0.441	0.185	5.38674e-28	1_YOUNG	CTSL
2.83708e-23	0.375229	1.45532	0.764	0.557	6.05774e-19	1_YOUNG	SSR2
3.01726e-17	0.373416	1.45269	0.281	0.128	6.44246e-13	1_YOUNG	LGALS3BP
3.11227e-38	0.37154	1.44997	0.995	0.9	6.64532e-34	1_YOUNG	LGALS1
8.63012e-27	0.371437	1.44982	0.333	0.134	1.8427e-22	1_YOUNG	FAM127A
1.96202e-18	0.370431	1.44836	0.343	0.168	4.1893e-14	1_YOUNG	GSTM3
5.14294e-21	0.369837	1.4475	0.734	0.507	1.09812e-16	1_YOUNG	MGST3
2.99556e-19	0.369583	1.44713	0.559	0.349	6.39612e-15	1_YOUNG	CLTB
6.37297e-32	0.367716	1.44443	0.378	0.142	1.36076e-27	1_YOUNG	PDGFRA
1.52787e-21	0.364913	1.44039	0.409	0.204	3.26232e-17	1_YOUNG	MGAT1
4.04682e-27	0.364344	1.43957	0.263	0.092	8.64076e-23	1_YOUNG	A4GALT
5.77652e-26	0.36296	1.43758	0.318	0.126	1.2334e-21	1_YOUNG	YIPF3
4.02482e-35	0.35991	1.4332	0.251	0.07	8.5938e-31	1_YOUNG	METTL7A
1.90915e-17	0.359856	1.43312	0.276	0.129	4.07643e-13	1_YOUNG	FNDC3B
1.57321e-27	0.358229	1.43079	0.296	0.107	3.35912e-23	1_YOUNG	DDR2
1.97567e-27	0.357929	1.43036	0.298	0.11	4.21845e-23	1_YOUNG	CHPT1
9.28082e-28	0.356791	1.42874	0.253	0.086	1.98164e-23	1_YOUNG	SH3D19
7.03779e-31	0.355862	1.42741	0.253	0.078	1.50271e-26	1_YOUNG	ANPEP
1.85333e-17	0.353848	1.42454	0.398	0.212	3.95722e-13	1_YOUNG	OAT
5.74187e-40	0.353227	1.42365	0.276	0.076	1.226e-35	1_YOUNG	MITF
1.18532e-22	0.35309	1.42346	0.318	0.136	2.53088e-18	1_YOUNG	NTAN1
4.18951e-26	0.352657	1.42284	0.348	0.142	8.94545e-22	1_YOUNG	DAB2
6.6901e-30	0.352526	1.42266	0.276	0.091	1.42847e-25	1_YOUNG	TPST1
2.91491e-21	0.352458	1.42256	0.654	0.414	6.22391e-17	1_YOUNG	MORF4L2
1.16924e-30	0.351818	1.42165	0.263	0.083	2.49655e-26	1_YOUNG	NEGR1
4.60867e-17	0.351497	1.42119	0.318	0.157	9.84043e-13	1_YOUNG	SEC31A
8.66688e-20	0.35093	1.42039	0.855	0.736	1.85055e-15	1_YOUNG	GPX4
3.29069e-16	0.350364	1.41958	0.714	0.555	7.02627e-12	1_YOUNG	RHOA
3.12208e-20	0.350173	1.41931	0.729	0.52	6.66627e-16	1_YOUNG	TSPO
3.3439e-23	0.347406	1.41539	0.271	0.105	7.1399e-19	1_YOUNG	GPAA1
1.50171e-18	0.34297	1.40913	0.484	0.273	3.20645e-14	1_YOUNG	IFI27L2
2.89678e-17	0.341269	1.40673	0.612	0.411	6.18521e-13	1_YOUNG	SEPT15
8.17422e-17	0.339086	1.40366	0.316	0.157	1.74536e-12	1_YOUNG	PGRMC2
5.30751e-15	0.338018	1.40217	0.684	0.508	1.13326e-10	1_YOUNG	SEC61B
3.67907e-20	0.335961	1.39928	0.431	0.224	7.85555e-16	1_YOUNG	NGFRAP1
5.02264e-13	0.335626	1.39882	0.439	0.277	1.07243e-08	1_YOUNG	UGP2
4.57802e-19	0.333965	1.39649	0.306	0.14	9.77499e-15	1_YOUNG	SH3BP5
4.48865e-24	0.333728	1.39616	0.541	0.282	9.58417e-20	1_YOUNG	GYPC
8.54838e-18	0.332806	1.39488	0.283	0.13	1.82525e-13	1_YOUNG	HM13
1.11157e-22	0.331853	1.39355	0.288	0.113	2.37342e-18	1_YOUNG	BICC1
5.37025e-15	0.33161	1.39321	0.479	0.3	1.14666e-10	1_YOUNG	CACYBP
2.34492e-17	0.325899	1.38528	0.356	0.18	5.00687e-13	1_YOUNG	TMEM14A
2.21858e-13	0.325586	1.38484	0.506	0.334	4.73712e-09	1_YOUNG	FKBP2
1.71924e-18	0.325238	1.38436	0.326	0.154	3.67092e-14	1_YOUNG	MPG
4.15431e-16	0.325122	1.3842	0.441	0.254	8.87028e-12	1_YOUNG	LEPROT
5.11997e-12	0.325049	1.3841	0.376	0.23	1.09322e-07	1_YOUNG	CYB5A
1.29091e-15	0.324998	1.38403	0.358	0.192	2.75635e-11	1_YOUNG	ASAH1
1.19208e-13	0.31988	1.37696	0.514	0.337	2.54534e-09	1_YOUNG	RAB2A
3.50073e-15	0.319859	1.37693	0.627	0.432	7.47476e-11	1_YOUNG	NDUFA11
9.51252e-33	0.319224	1.37606	0.263	0.079	2.03111e-28	1_YOUNG	ABCA8
3.27685e-19	0.318031	1.37442	0.586	0.348	6.99673e-15	1_YOUNG	CYR61
1.51031e-17	0.316773	1.37269	0.424	0.235	3.22482e-13	1_YOUNG	PGRMC1
1.12111e-14	0.316492	1.3723	0.534	0.34	2.39378e-10	1_YOUNG	RBPJ
4.8904e-15	0.315943	1.37155	0.484	0.296	1.0442e-10	1_YOUNG	PDIA6
1.93507e-07	0.315615	1.3711	0.466	0.332	0.00413175	1_YOUNG	ATF3
5.25038e-20	0.315316	1.37069	0.456	0.238	1.12106e-15	1_YOUNG	MT1E
1.95206e-34	0.313611	1.36836	0.769	0.443	4.16805e-30	1_YOUNG	EMP1
1.33954e-14	0.312132	1.36634	0.293	0.15	2.86019e-10	1_YOUNG	PRCP
2.12183e-18	0.311862	1.36597	0.832	0.679	4.53052e-14	1_YOUNG	TUBB
5.16261e-39	0.31136	1.36528	0.962	0.64	1.10232e-34	1_YOUNG	IGFBP7
1.8144e-14	0.310586	1.36422	0.511	0.33	3.87411e-10	1_YOUNG	HSBP1
1.28783e-07	0.310083	1.36354	0.584	0.466	0.00274977	1_YOUNG	WTAP
1.31619e-15	0.308885	1.36191	0.293	0.146	2.81032e-11	1_YOUNG	LAMP2
8.65797e-11	0.308821	1.36182	0.271	0.152	1.84865e-06	1_YOUNG	ABL2
3.62907e-15	0.306701	1.35893	0.276	0.132	7.7488e-11	1_YOUNG	PDIA4
3.92798e-16	0.304963	1.35657	0.348	0.182	8.38702e-12	1_YOUNG	RER1
2.38158e-17	0.30432	1.3557	0.328	0.157	5.08515e-13	1_YOUNG	CXXC5
2.9822e-14	0.302145	1.35276	0.514	0.335	6.36759e-10	1_YOUNG	TRAM1
1.1413e-13	0.301853	1.35236	0.459	0.289	2.4369e-09	1_YOUNG	CAPN2
3.28302e-17	0.30157	1.35198	0.288	0.135	7.00991e-13	1_YOUNG	HEBP1
1.07689e-22	0.301128	1.35138	0.451	0.229	2.29936e-18	1_YOUNG	UAP1
2.61281e-16	0.300736	1.35085	0.383	0.206	5.57886e-12	1_YOUNG	ADI1
6.9091e-11	0.300318	1.35029	0.291	0.165	1.47523e-06	1_YOUNG	NOTCH2NL
1.26349e-16	0.299511	1.3492	0.258	0.114	2.69781e-12	1_YOUNG	TXNDC15
1.97314e-16	0.29844	1.34776	0.449	0.25	4.21305e-12	1_YOUNG	NFIB
2.06769e-22	0.297345	1.34628	0.326	0.139	4.41493e-18	1_YOUNG	BASP1
6.09676e-15	0.296798	1.34554	0.627	0.432	1.30178e-10	1_YOUNG	XBP1
4.90011e-19	0.296578	1.34525	0.271	0.116	1.04627e-14	1_YOUNG	KIAA0930
6.83692e-09	0.296394	1.345	0.912	0.857	0.000145982	1_YOUNG	UBC
6.02922e-16	0.294568	1.34255	0.263	0.122	1.28736e-11	1_YOUNG	MPZL1
1.88547e-11	0.294538	1.34251	0.521	0.364	4.02586e-07	1_YOUNG	NDUFA13
1.84699e-21	0.293703	1.34138	0.396	0.19	3.94369e-17	1_YOUNG	GJA1
1.14845e-12	0.290634	1.33728	0.654	0.478	2.45218e-08	1_YOUNG	TMED2
4.23967e-13	0.289365	1.33558	0.256	0.127	9.05254e-09	1_YOUNG	C1orf123
3.86718e-17	0.289191	1.33535	0.902	0.743	8.25719e-13	1_YOUNG	S100A11
9.83089e-15	0.286407	1.33163	0.253	0.118	2.09909e-10	1_YOUNG	SUN2
1.41229e-12	0.284312	1.32885	0.607	0.423	3.01553e-08	1_YOUNG	HSP90B1
5.48755e-18	0.283775	1.32813	0.286	0.129	1.1717e-13	1_YOUNG	C1orf21
6.78697e-11	0.283444	1.3277	0.439	0.292	1.44915e-06	1_YOUNG	CANX
2.86867e-16	0.281844	1.32557	0.431	0.237	6.12517e-12	1_YOUNG	LIMA1
1.12078e-11	0.278828	1.32158	0.506	0.34	2.39309e-07	1_YOUNG	ATP6AP2
7.62606e-15	0.275819	1.31761	0.298	0.148	1.62832e-10	1_YOUNG	RNF187
1.9048e-14	0.274913	1.31642	0.363	0.197	4.06714e-10	1_YOUNG	RAB34
2.23231e-13	0.271117	1.31143	0.388	0.225	4.76642e-09	1_YOUNG	BAD
9.18346e-11	0.270589	1.31074	0.561	0.397	1.96085e-06	1_YOUNG	HSPA5
1.83125e-12	0.269746	1.30963	0.459	0.288	3.91009e-08	1_YOUNG	VIMP
9.12488e-16	0.269705	1.30958	0.762	0.56	1.94834e-11	1_YOUNG	EID1
5.1891e-12	0.26916	1.30886	0.383	0.229	1.10798e-07	1_YOUNG	LAMTOR1
1.55825e-11	0.268394	1.30786	0.276	0.149	3.32717e-07	1_YOUNG	RPN1
1.2709e-11	0.268264	1.30769	0.273	0.146	2.71363e-07	1_YOUNG	TMED4
1.85677e-12	0.268259	1.30769	0.306	0.168	3.96458e-08	1_YOUNG	PPP2R1A
9.05014e-12	0.26819	1.3076	0.263	0.138	1.93239e-07	1_YOUNG	ARMCX1
5.82946e-10	0.268	1.30735	0.293	0.172	1.24471e-05	1_YOUNG	SLC39A1
1.36927e-10	0.26678	1.30575	0.288	0.164	2.92366e-06	1_YOUNG	TMBIM1
1.38778e-14	0.265466	1.30404	0.762	0.58	2.96318e-10	1_YOUNG	SNX3
5.24134e-13	0.26518	1.30367	0.323	0.175	1.11913e-08	1_YOUNG	GOLIM4
6.10886e-18	0.26432	1.30254	0.278	0.12	1.30436e-13	1_YOUNG	AKR1B1
1.38389e-12	0.264265	1.30247	0.291	0.154	2.95487e-08	1_YOUNG	ASPH
5.50682e-13	0.264028	1.30216	0.373	0.215	1.17582e-08	1_YOUNG	COMT
1.22254e-12	0.262687	1.30042	0.308	0.162	2.61036e-08	1_YOUNG	LAMA4
1.68219e-18	0.262415	1.30007	0.807	0.63	3.59182e-14	1_YOUNG	DNAJB1
6.25187e-13	0.262248	1.29985	0.481	0.304	1.3349e-08	1_YOUNG	GLUD1
1.61255e-14	0.26149	1.29886	0.306	0.156	3.44312e-10	1_YOUNG	SURF4
1.57638e-15	0.260362	1.2974	0.712	0.508	3.36589e-11	1_YOUNG	C12orf57
3.45493e-11	0.260101	1.29706	0.261	0.137	7.37696e-07	1_YOUNG	LMAN1
4.17933e-14	0.259929	1.29684	0.278	0.137	8.9237e-10	1_YOUNG	C1orf122
9.03328e-09	0.259266	1.29598	0.333	0.214	0.000192879	1_YOUNG	BAG3
3.64242e-08	0.258552	1.29505	0.511	0.37	0.000777729	1_YOUNG	HMGN3
3.2159e-10	0.257893	1.2942	0.313	0.187	6.86659e-06	1_YOUNG	TMEM179B
1.42936e-14	0.257549	1.29376	0.253	0.118	3.05196e-10	1_YOUNG	CRNDE
3.07694e-08	0.257482	1.29367	0.546	0.403	0.000656989	1_YOUNG	MT-ND4L
7.04097e-13	0.257203	1.29331	0.409	0.242	1.50339e-08	1_YOUNG	TTC3
2.0981e-09	0.256711	1.29267	0.474	0.331	4.47987e-05	1_YOUNG	OSTC
8.08108e-12	0.255675	1.29133	0.323	0.181	1.72547e-07	1_YOUNG	AKR1A1
3.67907e-15	0.254582	1.28992	0.258	0.119	7.85555e-11	1_YOUNG	GLG1
8.90327e-11	0.254475	1.28978	0.321	0.19	1.90103e-06	1_YOUNG	IFNGR2
1.03712e-14	0.254141	1.28935	0.935	0.809	2.21446e-10	1_YOUNG	NEAT1
2.10552e-11	0.253489	1.28851	0.581	0.415	4.4957e-07	1_YOUNG	WDR83OS
6.55852e-12	0.253392	1.28839	0.251	0.128	1.40038e-07	1_YOUNG	AIDA
1.31991e-12	0.251737	1.28626	0.346	0.191	2.81826e-08	1_YOUNG	PNKD
5.92765e-12	0.251638	1.28613	0.328	0.183	1.26567e-07	1_YOUNG	TMEM109
1.33538e-11	0.251599	1.28608	0.511	0.335	2.8513e-07	1_YOUNG	IFRD1
1.19014e-12	0.250302	1.28441	0.92	0.818	2.54119e-08	1_YOUNG	LMNA
3.24574e-170	2.56671	13.0229	0.853	0.386	6.93031e-166	2_YOUNG	APOD
1.77637e-79	2.52665	12.5115	0.343	0.096	3.79291e-75	2_YOUNG	CCL19
1.68206e-279	2.13745	8.47778	0.868	0.281	3.59154e-275	2_YOUNG	APOE
3.44422e-298	1.89745	6.66887	0.907	0.28	7.35409e-294	2_YOUNG	CXCL12
1.07879e-61	1.71627	5.56372	0.419	0.164	2.30344e-57	2_YOUNG	CXCL1
1.92785e-138	1.67979	5.36443	0.591	0.181	4.11635e-134	2_YOUNG	PTGDS
9.96814e-85	1.52842	4.6109	0.698	0.39	2.1284e-80	2_YOUNG	CXCL2
1.76454e-67	1.46949	4.34703	0.525	0.238	3.76765e-63	2_YOUNG	CXCL3
3.96032e-117	1.41462	4.11492	0.569	0.184	8.45607e-113	2_YOUNG	TNFAIP6
3.16495e-231	1.34882	3.85287	0.802	0.218	6.7578e-227	2_YOUNG	CFH
1.82277e-90	1.34661	3.84435	0.823	0.597	3.89197e-86	2_YOUNG	SOD2
1.75992e-200	1.32144	3.74883	0.525	0.09	3.75779e-196	2_YOUNG	C3
6.04498e-229	1.28552	3.61656	0.885	0.284	1.29072e-224	2_YOUNG	C1S
2.73954e-176	1.23152	3.42643	0.992	0.624	5.84947e-172	2_YOUNG	IGFBP7
4.82037e-181	1.2122	3.36088	0.902	0.388	1.02925e-176	2_YOUNG	MGP
3.90306e-146	1.20029	3.32107	0.909	0.473	8.33382e-142	2_YOUNG	CXCL14
1.96977e-203	1.16885	3.2183	0.856	0.287	4.20585e-199	2_YOUNG	CCDC80
1.04522e-142	1.16024	3.19069	0.738	0.285	2.23175e-138	2_YOUNG	NNMT
2.97886e-171	1.13681	3.11682	0.564	0.126	6.36047e-167	2_YOUNG	EFEMP1
5.21118e-176	1.10328	3.01405	0.799	0.248	1.11269e-171	2_YOUNG	LUM
5.66407e-155	1.09398	2.98614	0.605	0.159	1.20939e-150	2_YOUNG	DPT
1.89704e-155	1.08711	2.96569	0.971	0.661	4.05057e-151	2_YOUNG	GSN
5.25819e-100	1.05859	2.88231	0.745	0.366	1.12273e-95	2_YOUNG	GEM
1.7655e-180	1.03436	2.8133	0.654	0.162	3.7697e-176	2_YOUNG	RARRES2
1.55695e-158	1.03318	2.81	0.961	0.645	3.32441e-154	2_YOUNG	CFD
3.06048e-109	1.01535	2.76032	0.856	0.499	6.53474e-105	2_YOUNG	CEBPB
1.73691e-125	0.992503	2.69798	0.514	0.134	3.70864e-121	2_YOUNG	PTN
3.28111e-154	0.970255	2.63862	0.742	0.245	7.00583e-150	2_YOUNG	C1R
8.59394e-138	0.968349	2.63359	0.367	0.059	1.83498e-133	2_YOUNG	ABCA8
2.80819e-140	0.932894	2.54185	0.654	0.194	5.99605e-136	2_YOUNG	VCAN
5.04974e-140	0.921565	2.51322	0.461	0.096	1.07822e-135	2_YOUNG	FGF7
4.52395e-189	0.919613	2.50832	0.997	0.61	9.65954e-185	2_YOUNG	DCN
1.49455e-107	0.889284	2.43339	0.613	0.207	3.19116e-103	2_YOUNG	MEG3
1.35735e-130	0.863017	2.3703	0.878	0.459	2.89822e-126	2_YOUNG	SEPP1
5.16587e-129	0.857174	2.35649	0.806	0.34	1.10302e-124	2_YOUNG	SERPING1
6.85209e-53	0.856742	2.35547	0.691	0.449	1.46306e-48	2_YOUNG	WTAP
3.25348e-74	0.840634	2.31784	0.291	0.068	6.94683e-70	2_YOUNG	MEDAG
4.93121e-55	0.835315	2.30554	0.289	0.084	1.05291e-50	2_YOUNG	CYP1B1
1.95147e-67	0.825122	2.28216	0.748	0.465	4.16679e-63	2_YOUNG	CCL2
8.28188e-141	0.815343	2.25995	0.377	0.06	1.76835e-136	2_YOUNG	CYGB
1.0649e-129	0.797558	2.22011	0.409	0.078	2.27378e-125	2_YOUNG	TMEM176B
3.58225e-97	0.790133	2.20369	0.713	0.327	7.64881e-93	2_YOUNG	S100A13
8.02318e-135	0.78829	2.19963	0.262	0.026	1.71311e-130	2_YOUNG	APOC1
4.3239e-52	0.779036	2.17937	0.579	0.299	9.23239e-48	2_YOUNG	HES1
7.79256e-102	0.774416	2.16932	0.711	0.279	1.66387e-97	2_YOUNG	MFAP4
7.09566e-112	0.774129	2.1687	0.853	0.389	1.51506e-107	2_YOUNG	SOD3
1.25628e-69	0.759588	2.1374	0.348	0.097	2.6824e-65	2_YOUNG	HAS2
1.075e-96	0.757011	2.13189	0.387	0.094	2.29534e-92	2_YOUNG	BICC1
9.49635e-77	0.748126	2.11304	0.431	0.141	2.02766e-72	2_YOUNG	LAMA4
1.56586e-57	0.744389	2.10516	0.647	0.371	3.34342e-53	2_YOUNG	IRF1
1.35884e-68	0.741921	2.09996	0.314	0.084	2.9014e-64	2_YOUNG	PLEKHH2
2.76344e-72	0.733847	2.08308	0.361	0.109	5.90049e-68	2_YOUNG	SPSB1
1.25178e-56	0.731484	2.07816	0.48	0.217	2.6728e-52	2_YOUNG	UAP1
2.82307e-89	0.728759	2.07251	0.394	0.105	6.02782e-85	2_YOUNG	PTGES
2.53852e-50	0.725953	2.0667	0.559	0.293	5.42024e-46	2_YOUNG	EGR1
8.48233e-73	0.724138	2.06295	0.591	0.264	1.81115e-68	2_YOUNG	SDC2
2.91018e-64	0.70503	2.02391	0.541	0.249	6.21381e-60	2_YOUNG	NFIA
5.21091e-60	0.704968	2.02378	0.576	0.27	1.11263e-55	2_YOUNG	TPPP3
5.97025e-99	0.700941	2.01565	0.307	0.056	1.27477e-94	2_YOUNG	TMEM176A
5.87268e-44	0.697581	2.00889	0.404	0.179	1.25394e-39	2_YOUNG	CTSL
2.03762e-95	0.693501	2.00071	0.929	0.671	4.35073e-91	2_YOUNG	LAPTM4A
1.3324e-55	0.683358	1.98052	0.265	0.07	2.84494e-51	2_YOUNG	GPC3
1.07201e-97	0.679457	1.97281	0.307	0.058	2.28895e-93	2_YOUNG	GGT5
5.06338e-69	0.674544	1.96314	0.85	0.565	1.08113e-64	2_YOUNG	CEBPD
1.74573e-66	0.672947	1.96001	0.427	0.143	3.72748e-62	2_YOUNG	THY1
2.50336e-71	0.671372	1.95692	0.456	0.162	5.34517e-67	2_YOUNG	EPHX1
9.30983e-75	0.669012	1.95231	0.532	0.205	1.98784e-70	2_YOUNG	PRRX1
1.97857e-53	0.664295	1.94312	0.49	0.219	4.22465e-49	2_YOUNG	TNFAIP2
1.54326e-80	0.662437	1.93951	0.333	0.079	3.29517e-76	2_YOUNG	SERPINE2
7.62053e-51	0.655558	1.92622	0.26	0.073	1.62713e-46	2_YOUNG	IGFBP3
2.64058e-42	0.655046	1.92523	0.713	0.491	5.63817e-38	2_YOUNG	ARID5B
9.18836e-51	0.646618	1.90907	0.573	0.3	1.9619e-46	2_YOUNG	ICAM1
3.88682e-77	0.636977	1.89076	0.637	0.269	8.29915e-73	2_YOUNG	PCOLCE
7.74446e-90	0.629036	1.8758	0.75	0.353	1.6536e-85	2_YOUNG	SERPINF1
2.36854e-72	0.628383	1.87458	0.856	0.532	5.05731e-68	2_YOUNG	SELM
5.64965e-69	0.621974	1.8626	0.252	0.053	1.20631e-64	2_YOUNG	IGF1
9.17453e-64	0.605717	1.83257	0.591	0.268	1.95895e-59	2_YOUNG	RND3
2.47089e-38	0.598177	1.8188	0.546	0.327	5.27585e-34	2_YOUNG	VMP1
1.44803e-67	0.596886	1.81645	0.59	0.254	3.09184e-63	2_YOUNG	LTBP4
2.31337e-43	0.595556	1.81404	0.397	0.168	4.93952e-39	2_YOUNG	TWIST1
1.67047e-48	0.594073	1.81135	0.274	0.081	3.56678e-44	2_YOUNG	ADH1B
1.34077e-56	0.590554	1.80499	0.377	0.13	2.8628e-52	2_YOUNG	IL11RA
7.26489e-63	0.568395	1.76543	0.365	0.113	1.5512e-58	2_YOUNG	RP11-572C15.6
7.05735e-44	0.567297	1.76349	0.595	0.313	1.50689e-39	2_YOUNG	AXL
5.32541e-41	0.567262	1.76343	0.473	0.231	1.13708e-36	2_YOUNG	IGFBP6
4.7101e-67	0.566212	1.76158	0.478	0.173	1.0057e-62	2_YOUNG	LRP1
4.43726e-39	0.562981	1.7559	0.49	0.264	9.47445e-35	2_YOUNG	IFI27L2
2.98657e-36	0.562587	1.75521	0.495	0.276	6.37693e-32	2_YOUNG	TYMP
1.13192e-44	0.55722	1.74581	0.459	0.203	2.41687e-40	2_YOUNG	CRABP2
2.21149e-78	0.554606	1.74125	0.824	0.413	4.72197e-74	2_YOUNG	PLAC9
9.64296e-54	0.551443	1.73576	0.343	0.115	2.05897e-49	2_YOUNG	LGALS3BP
1.41286e-36	0.54771	1.72929	0.377	0.174	3.01673e-32	2_YOUNG	SNAI2
1.63944e-42	0.544209	1.72325	0.449	0.213	3.50053e-38	2_YOUNG	FGFR1
5.0456e-39	0.542303	1.71996	0.466	0.24	1.07734e-34	2_YOUNG	NFIB
1.92691e-32	0.529933	1.69882	0.747	0.577	4.11434e-28	2_YOUNG	IER3
7.72295e-37	0.528977	1.6972	0.495	0.274	1.64901e-32	2_YOUNG	MYLIP
1.21013e-46	0.526555	1.69309	0.836	0.589	2.58387e-42	2_YOUNG	HSPA1B
2.2315e-60	0.525388	1.69111	0.909	0.697	4.7647e-56	2_YOUNG	LGALS3
1.08823e-50	0.520083	1.68217	0.576	0.292	2.32359e-46	2_YOUNG	C11orf96
6.43637e-72	0.510864	1.66673	0.966	0.792	1.37429e-67	2_YOUNG	CD63
3.8689e-37	0.506485	1.65945	0.301	0.117	8.26088e-33	2_YOUNG	MDK
2.81408e-24	0.506332	1.65919	0.595	0.413	6.00861e-20	2_YOUNG	SOCS3
1.07486e-75	0.503934	1.65522	0.998	0.917	2.29503e-71	2_YOUNG	VIM
4.33795e-51	0.503298	1.65417	0.356	0.125	9.26239e-47	2_YOUNG	COL15A1
1.25825e-22	0.500773	1.65	0.769	0.623	2.68661e-18	2_YOUNG	JUN
1.30659e-42	0.500272	1.64917	0.343	0.135	2.78984e-38	2_YOUNG	DAB2
1.52226e-38	0.498068	1.64554	0.296	0.113	3.25033e-34	2_YOUNG	PLAGL1
3.51785e-64	0.484635	1.62358	0.532	0.205	7.51132e-60	2_YOUNG	FBLN2
2.67501e-46	0.483993	1.62254	0.395	0.155	5.71168e-42	2_YOUNG	MXRA8
4.33933e-42	0.483219	1.62129	0.274	0.092	9.26533e-38	2_YOUNG	LTBP1
1.25134e-20	0.479206	1.61479	0.522	0.343	2.67186e-16	2_YOUNG	MYC
9.51049e-31	0.477595	1.61219	0.583	0.365	2.03068e-26	2_YOUNG	CNN3
1.66359e-25	0.472946	1.60471	0.584	0.401	3.5521e-21	2_YOUNG	KLF4
2.36921e-34	0.471445	1.60231	0.336	0.149	5.05873e-30	2_YOUNG	CXXC5
3.34636e-43	0.461991	1.58723	0.356	0.135	7.14515e-39	2_YOUNG	PDGFRA
2.50854e-29	0.461653	1.5867	0.284	0.121	5.35623e-25	2_YOUNG	SLC39A14
1.20914e-16	0.460509	1.58488	0.329	0.204	2.58175e-12	2_YOUNG	PPP1R15B
6.60996e-49	0.457728	1.58048	0.264	0.076	1.41136e-44	2_YOUNG	NEGR1
3.79071e-44	0.457346	1.57987	0.255	0.079	8.09393e-40	2_YOUNG	NOVA1
1.04126e-49	0.457342	1.57987	0.257	0.072	2.2233e-45	2_YOUNG	LPAR1
3.57426e-23	0.456744	1.57892	0.312	0.16	7.63176e-19	2_YOUNG	MAFB
8.07811e-35	0.456149	1.57799	0.355	0.16	1.72484e-30	2_YOUNG	GSTM3
1.6836e-41	0.455595	1.57711	0.791	0.549	3.59483e-37	2_YOUNG	EID1
1.41609e-26	0.455451	1.57688	0.664	0.511	3.02365e-22	2_YOUNG	SQSTM1
2.73146e-33	0.455196	1.57648	0.255	0.097	5.8322e-29	2_YOUNG	PHLDA3
2.04158e-36	0.453851	1.57436	0.38	0.164	4.35918e-32	2_YOUNG	OLFML3
1.55622e-27	0.452332	1.57197	0.444	0.244	3.32284e-23	2_YOUNG	MAP1B
2.09594e-38	0.44792	1.56505	0.777	0.559	4.47526e-34	2_YOUNG	RTN4
6.96255e-36	0.445409	1.56113	0.502	0.254	1.48664e-31	2_YOUNG	FN1
1.28255e-49	0.443594	1.5583	0.956	0.77	2.7385e-45	2_YOUNG	HSPA1A
2.0877e-56	0.443439	1.55806	0.921	0.638	4.45766e-52	2_YOUNG	IFITM3
5.71847e-28	0.441545	1.55511	0.559	0.368	1.22101e-23	2_YOUNG	DDAH2
6.76659e-34	0.440632	1.55369	0.59	0.347	1.4448e-29	2_YOUNG	NUPR1
3.02597e-25	0.439448	1.55185	0.336	0.169	6.46104e-21	2_YOUNG	FILIP1L
3.76953e-26	0.438941	1.55106	0.454	0.266	8.04871e-22	2_YOUNG	WBP5
3.66505e-40	0.434213	1.54375	0.343	0.135	7.82561e-36	2_YOUNG	TFPI
9.44976e-37	0.433821	1.54314	0.505	0.263	2.01771e-32	2_YOUNG	LHFP
6.50842e-39	0.432913	1.54174	0.941	0.789	1.38968e-34	2_YOUNG	NFKBIA
2.51835e-30	0.430449	1.53795	0.461	0.251	5.37719e-26	2_YOUNG	FHL1
4.77305e-29	0.429882	1.53708	0.789	0.625	1.01914e-24	2_YOUNG	DNAJB1
1.41284e-26	0.429728	1.53684	0.944	0.866	3.0167e-22	2_YOUNG	ZFP36
5.4365e-30	0.428842	1.53548	0.346	0.163	1.1608e-25	2_YOUNG	ADD3
9.95166e-38	0.427958	1.53412	0.89	0.721	2.12488e-33	2_YOUNG	ZFP36L1
1.36358e-21	0.426142	1.53134	0.333	0.184	2.91151e-17	2_YOUNG	TRIP10
6.88145e-65	0.426049	1.5312	0.655	0.283	1.46933e-60	2_YOUNG	CTSK
2.86805e-28	0.425723	1.5307	0.287	0.122	6.12387e-24	2_YOUNG	OSR2
9.59316e-29	0.422757	1.52616	0.449	0.25	2.04833e-24	2_YOUNG	SPTBN1
1.3257e-39	0.422576	1.52589	0.252	0.082	2.83063e-35	2_YOUNG	CSF1
1.59862e-33	0.422485	1.52575	0.311	0.128	3.41338e-29	2_YOUNG	NDN
2.05978e-19	0.42229	1.52545	0.508	0.354	4.39804e-15	2_YOUNG	IFI16
1.73042e-25	0.42188	1.52483	0.694	0.554	3.6948e-21	2_YOUNG	DNAJA1
3.23807e-24	0.41811	1.51909	0.856	0.782	6.91392e-20	2_YOUNG	PNRC1
2.77909e-27	0.411621	1.50926	0.262	0.112	5.93392e-23	2_YOUNG	NRP1
3.48659e-37	0.410449	1.50749	0.497	0.253	7.44456e-33	2_YOUNG	CYBRD1
7.02642e-20	0.406238	1.50116	0.807	0.691	1.50028e-15	2_YOUNG	TXN
6.23109e-33	0.402198	1.49511	0.272	0.103	1.33046e-28	2_YOUNG	DCLK1
1.68597e-18	0.400548	1.49264	0.459	0.314	3.59989e-14	2_YOUNG	REEP5
8.00789e-25	0.398931	1.49023	0.348	0.176	1.70984e-20	2_YOUNG	EBF1
2.325e-26	0.396534	1.48666	0.291	0.13	4.96435e-22	2_YOUNG	ERRFI1
3.58543e-29	0.396195	1.48616	0.5	0.278	7.65562e-25	2_YOUNG	FXYD1
2.64683e-17	0.395745	1.48549	0.508	0.348	5.65151e-13	2_YOUNG	CYR61
2.57605e-14	0.395294	1.48482	0.5	0.376	5.50038e-10	2_YOUNG	EIF4A3
7.89515e-11	0.392677	1.48094	0.274	0.172	1.68577e-06	2_YOUNG	PLIN2
1.59631e-25	0.392388	1.48051	0.412	0.231	3.40844e-21	2_YOUNG	LIMA1
1.68619e-17	0.388065	1.47413	0.338	0.203	3.60036e-13	2_YOUNG	SPATS2L
9.20858e-09	0.385171	1.46987	0.368	0.274	0.000196622	2_YOUNG	B4GALT1
4.84278e-19	0.384191	1.46843	0.284	0.152	1.03403e-14	2_YOUNG	TMEM205
5.78542e-21	0.382649	1.46616	0.274	0.136	1.2353e-16	2_YOUNG	UGCG
3.27208e-13	0.377519	1.45866	0.446	0.331	6.98654e-09	2_YOUNG	PSME2
1.66509e-18	0.371475	1.44987	0.833	0.736	3.5553e-14	2_YOUNG	COX6C
6.5916e-32	0.370573	1.44856	0.277	0.107	1.40744e-27	2_YOUNG	SSPN
3.07222e-11	0.367412	1.44399	0.801	0.744	6.5598e-07	2_YOUNG	FOS
6.04897e-23	0.363106	1.43779	0.671	0.51	1.29158e-18	2_YOUNG	SNHG8
3.30737e-30	0.360281	1.43373	0.892	0.77	7.06191e-26	2_YOUNG	ITM2B
2.99551e-25	0.360136	1.43352	0.581	0.392	6.39601e-21	2_YOUNG	NENF
1.33592e-42	0.358367	1.43099	0.569	0.279	2.85246e-38	2_YOUNG	FSTL1
3.83422e-28	0.35757	1.42985	0.851	0.732	8.18683e-24	2_YOUNG	GPX4
2.11805e-17	0.355277	1.42658	0.394	0.245	4.52246e-13	2_YOUNG	LMO4
3.5971e-16	0.353928	1.42465	0.272	0.151	7.68053e-12	2_YOUNG	ASPH
5.23861e-62	0.353232	1.42366	0.998	0.94	1.11855e-57	2_YOUNG	S100A6
4.9787e-41	0.349943	1.41899	0.807	0.56	1.06305e-36	2_YOUNG	PSAP
6.88564e-28	0.348953	1.41758	0.755	0.568	1.47022e-23	2_YOUNG	TMEM59
1.92899e-21	0.34838	1.41677	0.512	0.331	4.11877e-17	2_YOUNG	MARCKS
1.51866e-18	0.346924	1.41471	0.262	0.133	3.24264e-14	2_YOUNG	ARMCX1
6.72134e-24	0.343688	1.41014	0.351	0.179	1.43514e-19	2_YOUNG	CLEC11A
1.68513e-14	0.342406	1.40833	0.569	0.444	3.5981e-10	2_YOUNG	CCNL1
2.58303e-19	0.342211	1.40806	0.277	0.143	5.5153e-15	2_YOUNG	PHACTR2
1.1697e-18	0.341883	1.4076	0.255	0.129	2.49754e-14	2_YOUNG	CDC42EP4
9.05731e-20	0.341376	1.40688	0.402	0.232	1.93392e-15	2_YOUNG	MT1M
1.94687e-26	0.340845	1.40613	0.253	0.105	4.15696e-22	2_YOUNG	DDR2
1.71641e-16	0.339602	1.40439	0.27	0.15	3.66488e-12	2_YOUNG	PDLIM4
8.38224e-15	0.337573	1.40154	0.574	0.444	1.78978e-10	2_YOUNG	MTRNR2L12
2.46784e-19	0.335991	1.39933	0.633	0.492	5.26933e-15	2_YOUNG	SEC62
9.36626e-16	0.333184	1.3954	0.591	0.448	1.99988e-11	2_YOUNG	NUCKS1
3.48262e-28	0.332215	1.39405	0.299	0.126	7.43609e-24	2_YOUNG	FBLN5
5.24385e-36	0.331809	1.39349	0.948	0.776	1.11967e-31	2_YOUNG	ANXA2
6.1698e-13	0.331612	1.39321	0.343	0.228	1.31738e-08	2_YOUNG	CYB5A
7.2501e-56	0.330503	1.39167	0.738	0.396	1.54804e-51	2_YOUNG	IGFBP5
6.88139e-16	0.329591	1.3904	0.257	0.136	1.46932e-11	2_YOUNG	PTPRS
1.13799e-12	0.323812	1.38239	0.519	0.386	2.42983e-08	2_YOUNG	FOSB
4.04106e-11	0.322341	1.38036	0.416	0.311	8.62847e-07	2_YOUNG	HSPH1
2.02094e-21	0.322295	1.38029	0.872	0.751	4.31512e-17	2_YOUNG	MTRNR2L8
1.30101e-16	0.322143	1.38008	0.253	0.133	2.77792e-12	2_YOUNG	SAMD4A
3.52975e-38	0.321891	1.37973	0.627	0.333	7.53672e-34	2_YOUNG	PPAP2B
1.38479e-28	0.320697	1.37809	0.897	0.773	2.95681e-24	2_YOUNG	CIRBP
1.59373e-11	0.320221	1.37743	0.377	0.269	3.40293e-07	2_YOUNG	BTG3
2.46535e-15	0.31852	1.37509	0.4	0.26	5.26401e-11	2_YOUNG	FAM3C
4.18965e-19	0.317673	1.37393	0.802	0.662	8.94575e-15	2_YOUNG	MT2A
5.20095e-13	0.316365	1.37213	0.522	0.406	1.11051e-08	2_YOUNG	EIF5
3.6703e-25	0.315977	1.3716	0.367	0.182	7.83683e-21	2_YOUNG	F10
3.45198e-15	0.315798	1.37135	0.453	0.316	7.37068e-11	2_YOUNG	CD47
7.86532e-15	0.315632	1.37113	0.318	0.192	1.6794e-10	2_YOUNG	MAP1LC3A
4.38407e-11	0.314517	1.3696	0.481	0.38	9.36087e-07	2_YOUNG	EIF1B
1.02541e-18	0.314485	1.36955	0.399	0.231	2.18946e-14	2_YOUNG	PDGFRB
1.10171e-14	0.310353	1.36391	0.26	0.144	2.35237e-10	2_YOUNG	RNF24
2.17777e-10	0.309273	1.36243	0.255	0.161	4.64998e-06	2_YOUNG	SAV1
3.58127e-15	0.306619	1.35882	0.368	0.237	7.64673e-11	2_YOUNG	NFIC
1.51682e-14	0.306127	1.35815	0.321	0.195	3.23871e-10	2_YOUNG	RAB34
9.52464e-12	0.305895	1.35784	0.292	0.188	2.0337e-07	2_YOUNG	IFNGR2
5.62888e-13	0.305102	1.35676	0.444	0.32	1.20188e-08	2_YOUNG	SRI
2.10015e-15	0.303578	1.3547	0.252	0.135	4.48425e-11	2_YOUNG	TRIM47
1.06857e-26	0.302222	1.35286	0.608	0.364	2.28161e-22	2_YOUNG	PMP22
1.72574e-12	0.298567	1.34793	0.451	0.329	3.6848e-08	2_YOUNG	STAT3
4.1371e-13	0.298413	1.34772	0.4	0.277	8.83354e-09	2_YOUNG	EPB41L4A-AS1
2.22604e-07	0.297951	1.3471	0.321	0.241	0.00475305	2_YOUNG	TNFRSF12A
4.45919e-15	0.29752	1.34651	0.588	0.427	9.52127e-11	2_YOUNG	LY6E
1.17289e-07	0.296513	1.34516	0.39	0.292	0.00250435	2_YOUNG	CLU
6.97346e-13	0.295546	1.34386	0.395	0.272	1.48897e-08	2_YOUNG	IL6ST
4.30875e-13	0.295483	1.34378	0.512	0.385	9.20004e-09	2_YOUNG	GLUL
5.14645e-25	0.292908	1.34032	0.777	0.604	1.09887e-20	2_YOUNG	TIMP1
3.02047e-22	0.290348	1.33689	0.902	0.805	6.44931e-18	2_YOUNG	HSP90AB1
4.04583e-14	0.288717	1.33471	0.593	0.463	8.63867e-10	2_YOUNG	PRDX5
2.79813e-15	0.288646	1.33462	0.556	0.414	5.97457e-11	2_YOUNG	PRNP
4.26928e-12	0.287075	1.33252	0.6	0.493	9.11577e-08	2_YOUNG	C6orf48
4.8714e-22	0.287047	1.33249	0.471	0.275	1.04014e-17	2_YOUNG	GPNMB
2.77485e-70	0.286214	1.33138	0.895	0.456	5.92485e-66	2_YOUNG	COL6A2
8.81178e-18	0.281902	1.32565	0.444	0.282	1.88149e-13	2_YOUNG	SOX4
1.924e-08	0.280727	1.32409	0.253	0.172	0.000410812	2_YOUNG	BCL3
2.74007e-10	0.280092	1.32325	0.463	0.358	5.85059e-06	2_YOUNG	PHPT1
6.00228e-12	0.278855	1.32162	0.348	0.23	1.28161e-07	2_YOUNG	CTTN
1.40487e-13	0.278107	1.32063	0.253	0.142	2.99967e-09	2_YOUNG	MAN1A1
6.54986e-08	0.275828	1.31762	0.255	0.175	0.00139853	2_YOUNG	REV3L
1.53885e-07	0.273973	1.31518	0.424	0.342	0.00328575	2_YOUNG	AMD1
3.60503e-17	0.272857	1.31371	0.713	0.575	7.69746e-13	2_YOUNG	ANXA5
1.29181e-12	0.271913	1.31247	0.382	0.258	2.75828e-08	2_YOUNG	CKS1B
7.66266e-10	0.271209	1.31155	0.272	0.18	1.63613e-05	2_YOUNG	PLSCR1
5.46194e-14	0.271094	1.3114	0.291	0.169	1.16623e-09	2_YOUNG	WWTR1
2.18879e-09	0.270968	1.31123	0.409	0.314	4.6735e-05	2_YOUNG	PPP1CC
1.82343e-10	0.270294	1.31035	0.319	0.214	3.89339e-06	2_YOUNG	OAT
1.33217e-10	0.270289	1.31034	0.448	0.329	2.84445e-06	2_YOUNG	NFKBIZ
4.82191e-13	0.268465	1.30796	0.605	0.461	1.02957e-08	2_YOUNG	ID3
1.43435e-08	0.267893	1.30721	0.34	0.252	0.000306263	2_YOUNG	YWHAG
2.48913e-09	0.265883	1.30458	0.394	0.297	5.31478e-05	2_YOUNG	NDUFS4
4.66438e-20	0.265103	1.30356	0.809	0.675	9.95939e-16	2_YOUNG	TUBB
1.17731e-12	0.263207	1.3011	0.262	0.152	2.5138e-08	2_YOUNG	LAMC1
8.28553e-08	0.262324	1.29995	0.417	0.332	0.00176913	2_YOUNG	OSTC
6.67406e-10	0.261762	1.29922	0.264	0.17	1.42505e-05	2_YOUNG	SLC39A1
1.90686e-15	0.256321	1.29217	0.855	0.756	4.07153e-11	2_YOUNG	DDX5
2.23677e-12	0.256224	1.29204	0.959	0.905	4.77596e-08	2_YOUNG	JUNB
5.63437e-08	0.254898	1.29033	0.331	0.245	0.00120305	2_YOUNG	RBMS1
5.91867e-12	0.252997	1.28788	0.38	0.259	1.26375e-07	2_YOUNG	REXO2
6.65354e-13	0.252963	1.28784	0.443	0.305	1.42066e-08	2_YOUNG	CD81
7.52511e-07	0.250593	1.28479	0.375	0.292	0.0160676	2_YOUNG	SERTAD1
3.37219e-06	0.250561	1.28475	0.311	0.238	0.072003	2_YOUNG	MIR22HG
4.57467e-07	0.250026	1.28406	0.252	0.179	0.00976783	2_YOUNG	PLIN3
0	1.79679	6.03025	0.78	0.11	0	3_YOUNG	APCDD1
1.75385e-249	1.67664	5.34753	0.985	0.37	3.74481e-245	3_YOUNG	COL6A1
1.21639e-239	1.67451	5.3362	0.813	0.179	2.59724e-235	3_YOUNG	SFRP2
1.1846e-218	1.46932	4.34627	0.991	0.46	2.52935e-214	3_YOUNG	COL6A2
1.67256e-96	1.43077	4.18194	0.584	0.194	3.57126e-92	3_YOUNG	TNFAIP6
8.72572e-201	1.40043	4.05694	0.907	0.315	1.86312e-196	3_YOUNG	PPAP2B
8.44883e-114	1.33791	3.81107	0.604	0.187	1.80399e-109	3_YOUNG	ID1
1.83187e-173	1.32844	3.77515	0.273	0.015	3.9114e-169	3_YOUNG	COMP
1.41166e-236	1.31787	3.73544	0.438	0.035	3.01418e-232	3_YOUNG	WIF1
1.47851e-172	1.31559	3.72694	0.985	0.479	3.15691e-168	3_YOUNG	CXCL14
2.67348e-182	1.27345	3.57317	0.606	0.118	5.70841e-178	3_YOUNG	LEPR
4.79382e-134	1.24507	3.47316	0.971	0.727	1.02358e-129	3_YOUNG	DUSP1
1.33582e-141	1.20801	3.34682	0.947	0.585	2.85225e-137	3_YOUNG	CD9
2.88473e-123	1.16051	3.19155	0.921	0.503	6.15949e-119	3_YOUNG	CEBPB
6.72794e-145	1.14245	3.13443	0.782	0.285	1.43655e-140	3_YOUNG	NBL1
2.28339e-187	1.11366	3.04549	0.907	0.302	4.87549e-183	3_YOUNG	MMP2
4.41659e-83	1.11163	3.03931	0.819	0.445	9.43029e-79	3_YOUNG	ID3
9.59509e-157	1.10885	3.03088	0.575	0.122	2.04874e-152	3_YOUNG	PDGFRA
7.8678e-118	1.08707	2.96558	0.581	0.168	1.67993e-113	3_YOUNG	COL18A1
8.87688e-80	1.07818	2.93932	0.559	0.196	1.89539e-75	3_YOUNG	PTGDS
7.47775e-110	1.02876	2.79759	0.778	0.336	1.59665e-105	3_YOUNG	TCF4
1.20738e-127	1.00665	2.73642	0.901	0.398	2.57799e-123	3_YOUNG	SOD3
3.26701e-250	1.0058	2.7341	0.403	0.025	6.97571e-246	3_YOUNG	NKD2
1.33236e-175	1.00241	2.72484	0.967	0.405	2.84486e-171	3_YOUNG	COL3A1
9.8599e-57	0.992103	2.6969	0.619	0.304	2.10528e-52	3_YOUNG	HES1
1.60259e-132	0.965386	2.6258	0.839	0.304	3.42185e-128	3_YOUNG	C1S
3.06338e-111	0.95848	2.60773	0.559	0.159	6.54092e-107	3_YOUNG	PAM
3.33949e-124	0.945311	2.57361	0.784	0.28	7.13049e-120	3_YOUNG	COL6A3
6.76192e-94	0.944822	2.57236	0.753	0.337	1.4438e-89	3_YOUNG	IGFBP4
2.53415e-96	0.941761	2.56449	0.639	0.216	5.41093e-92	3_YOUNG	MEG3
2.5117e-106	0.923467	2.518	0.96	0.719	5.36298e-102	3_YOUNG	ZFP36L1
7.01278e-154	0.920819	2.51135	0.407	0.054	1.49737e-149	3_YOUNG	MAMDC2
1.54245e-87	0.915211	2.4973	0.883	0.556	3.29343e-83	3_YOUNG	NR4A1
1.07152e-77	0.905974	2.47434	0.502	0.165	2.28791e-73	3_YOUNG	TWIST1
8.04446e-95	0.904025	2.46952	0.425	0.097	1.71765e-90	3_YOUNG	HAS2
1.83905e-91	0.897933	2.45452	0.568	0.181	3.92673e-87	3_YOUNG	TNXB
9.3136e-108	0.896662	2.45141	0.813	0.352	1.98864e-103	3_YOUNG	SERPING1
2.64888e-21	0.891806	2.43953	0.339	0.178	5.65588e-17	3_YOUNG	CXCL1
2.0863e-113	0.887643	2.4294	0.89	0.418	4.45467e-109	3_YOUNG	PLAC9
1.25132e-101	0.886168	2.42582	0.689	0.244	2.67182e-97	3_YOUNG	FN1
6.82538e-147	0.881321	2.41409	0.271	0.021	1.45736e-142	3_YOUNG	DIRAS3
6.76242e-46	0.875278	2.39954	0.681	0.382	1.44391e-41	3_YOUNG	GEM
3.38747e-76	0.874052	2.3966	0.692	0.324	7.23293e-72	3_YOUNG	ARRDC3
9.87382e-89	0.865875	2.37709	0.542	0.173	2.10826e-84	3_YOUNG	SLIT3
4.16072e-101	0.853721	2.34837	0.46	0.113	8.88396e-97	3_YOUNG	C1orf198
3.03279e-110	0.851885	2.34406	0.463	0.102	6.47561e-106	3_YOUNG	F13A1
1.21278e-75	0.851816	2.3439	0.606	0.244	2.58952e-71	3_YOUNG	FHL1
3.28158e-103	0.840733	2.31807	0.535	0.144	7.00683e-99	3_YOUNG	THBS2
1.2083e-76	0.83106	2.29575	0.518	0.173	2.57997e-72	3_YOUNG	F10
9.30765e-106	0.81959	2.26957	0.83	0.367	1.98737e-101	3_YOUNG	TIMP2
3.15669e-83	0.812473	2.25347	0.982	0.865	6.74015e-79	3_YOUNG	ZFP36
1.42037e-75	0.808907	2.24545	0.357	0.087	3.03277e-71	3_YOUNG	GAS1
1.81178e-86	0.80518	2.2371	0.441	0.12	3.8685e-82	3_YOUNG	ANTXR1
1.30567e-88	0.79834	2.22185	0.67	0.256	2.78787e-84	3_YOUNG	LTBP4
4.04209e-89	0.794134	2.21252	0.872	0.471	8.63067e-85	3_YOUNG	SEPP1
4.32342e-64	0.788573	2.20025	0.912	0.656	9.23136e-60	3_YOUNG	ZFP36L2
6.94138e-90	0.77228	2.1647	0.432	0.106	1.48212e-85	3_YOUNG	COL5A1
4.28541e-112	0.769025	2.15766	0.412	0.077	9.15021e-108	3_YOUNG	DKK2
1.49512e-73	0.768669	2.15689	0.899	0.568	3.19237e-69	3_YOUNG	CEBPD
6.27609e-34	0.757093	2.13207	0.8	0.605	1.34007e-29	3_YOUNG	SOD2
1.29004e-78	0.75588	2.12948	0.568	0.197	2.75449e-74	3_YOUNG	SPRY1
3.86704e-76	0.753681	2.12481	0.434	0.128	8.25691e-72	3_YOUNG	MAN1A1
2.62107e-76	0.753561	2.12455	0.648	0.264	5.5965e-72	3_YOUNG	GPNMB
3.03634e-83	0.753121	2.12362	0.337	0.071	6.4832e-79	3_YOUNG	RGS3
1.10039e-75	0.74783	2.11241	0.509	0.169	2.34954e-71	3_YOUNG	CLEC11A
6.07609e-84	0.747609	2.11194	0.617	0.21	1.29737e-79	3_YOUNG	VCAN
2.70888e-68	0.747198	2.11108	0.623	0.27	5.784e-64	3_YOUNG	SDC2
5.46632e-61	0.745738	2.108	0.403	0.126	1.16717e-56	3_YOUNG	PTPRS
8.55202e-73	0.744919	2.10627	0.421	0.12	1.82603e-68	3_YOUNG	FBLN5
3.76603e-77	0.734833	2.08513	0.72	0.29	8.04122e-73	3_YOUNG	MFAP4
2.28219e-72	0.73314	2.08161	0.278	0.055	4.87293e-68	3_YOUNG	PTBP2
7.28135e-41	0.728972	2.07295	0.654	0.4	1.55471e-36	3_YOUNG	KLF4
2.19429e-56	0.72821	2.07137	0.641	0.307	4.68525e-52	3_YOUNG	NNMT
2.39483e-60	0.722345	2.05926	0.738	0.418	5.11344e-56	3_YOUNG	LY6E
2.10913e-59	0.713371	2.04086	0.551	0.227	4.50342e-55	3_YOUNG	MT1E
7.23753e-98	0.71325	2.04061	0.335	0.058	1.54536e-93	3_YOUNG	LAMC3
5.35078e-59	0.709104	2.03217	0.672	0.341	1.1425e-54	3_YOUNG	S100A13
8.84874e-124	0.708017	2.02996	1	0.942	1.88938e-119	3_YOUNG	S100A6
3.59186e-62	0.703832	2.02149	0.696	0.363	7.66935e-58	3_YOUNG	PMP22
7.44311e-148	0.69871	2.01116	0.98	0.498	1.58925e-143	3_YOUNG	COL1A2
1.50494e-65	0.696979	2.00768	0.339	0.085	3.21335e-61	3_YOUNG	SERPINE2
1.61777e-58	0.690737	1.99519	0.526	0.204	3.45426e-54	3_YOUNG	CRABP2
3.10153e-61	0.68926	1.99224	0.39	0.117	6.62239e-57	3_YOUNG	OSR2
8.50212e-45	0.687315	1.98837	0.892	0.737	1.81537e-40	3_YOUNG	FOS
2.90113e-34	0.681758	1.97735	0.436	0.203	6.19449e-30	3_YOUNG	THBS1
5.05751e-60	0.680507	1.97488	0.293	0.07	1.07988e-55	3_YOUNG	CYP26B1
6.41726e-84	0.678069	1.97007	0.295	0.053	1.37021e-79	3_YOUNG	PTK7
3.79774e-39	0.676972	1.96791	0.634	0.38	8.10893e-35	3_YOUNG	IRF1
1.70675e-66	0.673074	1.96025	0.606	0.25	3.64425e-62	3_YOUNG	CYBRD1
8.20987e-75	0.671069	1.95633	0.593	0.209	1.75297e-70	3_YOUNG	FBLN2
4.09795e-46	0.668389	1.95109	0.524	0.253	8.74994e-42	3_YOUNG	FAM3C
4.25612e-44	0.668325	1.95097	0.392	0.151	9.08768e-40	3_YOUNG	FBN1
8.23275e-126	0.667608	1.94957	0.264	0.024	1.75786e-121	3_YOUNG	GREM2
7.27967e-73	0.666	1.94644	0.648	0.249	1.55435e-68	3_YOUNG	CFH
1.67085e-61	0.662494	1.93962	0.485	0.18	3.5676e-57	3_YOUNG	KCTD12
3.32143e-53	0.653376	1.92202	0.357	0.116	7.09193e-49	3_YOUNG	C16orf45
1.24365e-51	0.650674	1.91683	0.469	0.183	2.65545e-47	3_YOUNG	LRP1
2.24758e-54	0.646382	1.90862	0.537	0.223	4.79903e-50	3_YOUNG	PDGFRB
5.93601e-80	0.644964	1.90592	0.262	0.043	1.26746e-75	3_YOUNG	AXIN2
1.54545e-72	0.642078	1.90043	0.337	0.077	3.29985e-68	3_YOUNG	MFAP2
7.3505e-58	0.638907	1.89441	0.628	0.269	1.56948e-53	3_YOUNG	C1R
3.37662e-57	0.633709	1.88459	0.683	0.336	7.20976e-53	3_YOUNG	RGS16
4.20632e-67	0.633095	1.88343	0.308	0.071	8.98133e-63	3_YOUNG	ANPEP
1.09295e-45	0.632891	1.88305	0.399	0.154	2.33367e-41	3_YOUNG	ZBTB20
1.99378e-47	0.631041	1.87957	0.465	0.202	4.25713e-43	3_YOUNG	DPYSL2
3.19032e-28	0.630347	1.87826	0.264	0.1	6.81196e-24	3_YOUNG	PTGS2
2.16294e-53	0.62902	1.87577	0.432	0.152	4.6183e-49	3_YOUNG	PTN
2.86763e-19	0.625235	1.86868	0.405	0.235	6.12296e-15	3_YOUNG	TNFAIP2
4.45487e-73	0.62239	1.86338	0.599	0.212	9.51203e-69	3_YOUNG	AQP1
5.54345e-69	0.619075	1.85721	0.289	0.06	1.18364e-64	3_YOUNG	EMX2
9.9602e-87	0.615704	1.85096	0.978	0.669	2.1267e-82	3_YOUNG	GSN
7.74249e-46	0.615207	1.85004	0.377	0.137	1.65318e-41	3_YOUNG	IL11RA
4.98312e-58	0.61346	1.84681	0.465	0.162	1.064e-53	3_YOUNG	OLFML3
1.24262e-57	0.612553	1.84514	0.339	0.095	2.65323e-53	3_YOUNG	CES1
3.14528e-88	0.609861	1.84018	1	0.898	6.71581e-84	3_YOUNG	LGALS1
1.36529e-43	0.60984	1.84014	0.383	0.142	2.91517e-39	3_YOUNG	RASD1
1.10774e-86	0.609769	1.84001	0.744	0.285	2.36525e-82	3_YOUNG	CTSK
2.56032e-86	0.606189	1.83343	0.251	0.036	5.46679e-82	3_YOUNG	EFNA5
3.90127e-44	0.60179	1.82538	0.771	0.557	8.32999e-40	3_YOUNG	EID1
1.29153e-45	0.600986	1.82392	0.363	0.128	2.75768e-41	3_YOUNG	NDN
6.57184e-42	0.598168	1.81878	0.643	0.34	1.40322e-37	3_YOUNG	CYR61
3.81726e-58	0.593356	1.81005	0.857	0.541	8.1506e-54	3_YOUNG	SELM
3.13986e-56	0.593013	1.80943	0.251	0.055	6.70423e-52	3_YOUNG	ENHO
8.48408e-48	0.591303	1.80634	0.491	0.21	1.81152e-43	3_YOUNG	PPIC
1.3598e-44	0.590197	1.80434	0.703	0.438	2.90344e-40	3_YOUNG	ARL6IP5
1.78826e-43	0.590076	1.80413	0.434	0.181	3.81829e-39	3_YOUNG	FKBP9
3.91089e-60	0.588563	1.8014	0.632	0.274	8.35053e-56	3_YOUNG	RND3
7.02202e-38	0.588444	1.80118	0.555	0.28	1.49934e-33	3_YOUNG	TPPP3
2.39284e-35	0.584472	1.79404	0.399	0.177	5.10919e-31	3_YOUNG	LAMB2
3.53672e-61	0.58384	1.79291	0.919	0.679	7.55161e-57	3_YOUNG	LAPTM4A
2.129e-39	0.581522	1.78876	0.447	0.203	4.54585e-35	3_YOUNG	ITM2C
2.27087e-40	0.580283	1.78654	0.37	0.141	4.84877e-36	3_YOUNG	VASN
2.65431e-43	0.578221	1.78286	0.33	0.115	5.66748e-39	3_YOUNG	PLAGL1
2.57141e-47	0.57616	1.77919	0.496	0.206	5.49047e-43	3_YOUNG	BGN
4.06308e-47	0.574737	1.77666	0.344	0.111	8.6755e-43	3_YOUNG	ELN
1.44702e-38	0.570633	1.76939	0.868	0.69	3.08967e-34	3_YOUNG	GADD45B
3.22912e-47	0.569909	1.76811	0.597	0.285	6.89481e-43	3_YOUNG	FSTL1
4.43239e-40	0.569595	1.76755	0.551	0.286	9.46403e-36	3_YOUNG	LAMP1
3.86846e-42	0.565977	1.76117	0.344	0.124	8.25995e-38	3_YOUNG	SNX7
1.47579e-31	0.564266	1.75816	0.478	0.26	3.1511e-27	3_YOUNG	KLF10
8.05673e-37	0.559802	1.75033	0.282	0.096	1.72027e-32	3_YOUNG	PRRX2
5.32227e-31	0.554268	1.74067	0.445	0.231	1.13641e-26	3_YOUNG	PGRMC1
1.83728e-33	0.553681	1.73964	0.474	0.249	3.92297e-29	3_YOUNG	LEPROT
2.58516e-31	0.552923	1.73833	0.529	0.313	5.51982e-27	3_YOUNG	CD47
3.63178e-54	0.552724	1.73798	0.284	0.072	7.75459e-50	3_YOUNG	CDH11
5.3525e-42	0.55107	1.73511	0.626	0.318	1.14286e-37	3_YOUNG	AXL
3.01148e-52	0.550875	1.73477	0.848	0.563	6.43012e-48	3_YOUNG	PSAP
2.89368e-33	0.544945	1.72451	0.443	0.214	6.17859e-29	3_YOUNG	TSPAN4
8.66556e-42	0.544852	1.72435	0.306	0.102	1.85027e-37	3_YOUNG	TPBG
5.99497e-47	0.544579	1.72388	0.529	0.228	1.28005e-42	3_YOUNG	AEBP1
7.72292e-61	0.543614	1.72222	0.302	0.073	1.649e-56	3_YOUNG	LPAR1
4.72485e-48	0.541582	1.71872	0.339	0.106	1.00885e-43	3_YOUNG	BICC1
1.09559e-36	0.539937	1.7159	0.822	0.611	2.33931e-32	3_YOUNG	IER2
6.4364e-39	0.53787	1.71235	0.273	0.086	1.3743e-34	3_YOUNG	ISLR
4.07194e-37	0.53677	1.71047	0.394	0.162	8.69441e-33	3_YOUNG	MXRA8
4.57913e-39	0.531254	1.70106	0.297	0.097	9.77737e-35	3_YOUNG	TMEM176B
1.61783e-144	0.530749	1.7002	0.971	0.47	3.45438e-140	3_YOUNG	COL1A1
4.93308e-33	0.529772	1.69854	0.786	0.578	1.05331e-28	3_YOUNG	IER3
9.3206e-24	0.522236	1.68579	0.346	0.177	1.99013e-19	3_YOUNG	SVIL
2.11007e-39	0.521546	1.68463	0.727	0.434	4.50542e-35	3_YOUNG	PTRF
2.49267e-61	0.521146	1.68396	0.256	0.052	5.32235e-57	3_YOUNG	GLDN
1.54673e-31	0.520144	1.68227	0.449	0.233	3.30257e-27	3_YOUNG	NFIC
6.52407e-18	0.519032	1.6804	0.26	0.125	1.39302e-13	3_YOUNG	POSTN
5.28969e-59	0.518331	1.67922	0.786	0.438	1.12945e-54	3_YOUNG	EMP1
4.38016e-38	0.517765	1.67827	0.839	0.651	9.35251e-34	3_YOUNG	POLR2L
1.6676e-35	0.515881	1.67511	0.586	0.329	3.56066e-31	3_YOUNG	MARCKS
1.00247e-37	0.515437	1.67437	0.304	0.106	2.14047e-33	3_YOUNG	RP11-553L6.5
3.65961e-36	0.514817	1.67333	0.632	0.377	7.81401e-32	3_YOUNG	GLUL
5.42034e-33	0.513692	1.67145	0.333	0.136	1.15735e-28	3_YOUNG	NFIX
2.95599e-28	0.512209	1.66897	0.359	0.168	6.31163e-24	3_YOUNG	REV3L
1.35591e-108	0.511821	1.66833	0.837	0.35	2.89514e-104	3_YOUNG	FBLN1
1.53471e-35	0.511505	1.6678	0.934	0.794	3.27692e-31	3_YOUNG	NFKBIA
5.82348e-22	0.510999	1.66696	0.35	0.182	1.24343e-17	3_YOUNG	SNAI2
7.96279e-27	0.510846	1.6667	0.515	0.302	1.70021e-22	3_YOUNG	CD81
2.29001e-56	0.509678	1.66476	0.835	0.457	4.88963e-52	3_YOUNG	CAV1
1.48137e-38	0.507395	1.66096	0.262	0.08	3.16303e-34	3_YOUNG	MRC2
1.26319e-44	0.504009	1.65534	0.311	0.096	2.69717e-40	3_YOUNG	SRPX
1.06651e-33	0.500455	1.64947	0.275	0.096	2.27721e-29	3_YOUNG	ECM2
2.28767e-35	0.498872	1.64686	0.786	0.571	4.88463e-31	3_YOUNG	TMEM59
1.27074e-21	0.496581	1.64309	0.57	0.385	2.71329e-17	3_YOUNG	FOSB
1.92214e-55	0.494027	1.6389	0.978	0.778	4.10416e-51	3_YOUNG	ANXA2
5.05527e-28	0.489681	1.6318	0.33	0.151	1.0794e-23	3_YOUNG	MEF2A
1.84731e-48	0.489243	1.63108	0.916	0.702	3.94439e-44	3_YOUNG	LGALS3
1.30249e-33	0.488699	1.63019	0.297	0.11	2.78108e-29	3_YOUNG	SSPN
1.15403e-21	0.487274	1.62787	0.945	0.807	2.46409e-17	3_YOUNG	NEAT1
2.59522e-19	0.486468	1.62656	0.449	0.275	5.54131e-15	3_YOUNG	TUBB2A
3.06784e-31	0.486076	1.62592	0.293	0.113	6.55046e-27	3_YOUNG	CRNDE
4.69136e-25	0.485281	1.62463	0.632	0.448	1.0017e-20	3_YOUNG	NUCKS1
6.26824e-26	0.481138	1.61791	0.652	0.452	1.33839e-21	3_YOUNG	TSC22D3
9.58128e-29	0.480027	1.61612	0.278	0.105	2.0458e-24	3_YOUNG	MXRA5
1.48571e-30	0.479814	1.61577	0.37	0.164	3.17228e-26	3_YOUNG	QPCT
8.30817e-21	0.478721	1.61401	0.374	0.207	1.77396e-16	3_YOUNG	C10orf54
1.52426e-32	0.477867	1.61263	0.291	0.106	3.25459e-28	3_YOUNG	RUNX1T1
1.07286e-37	0.476969	1.61118	0.355	0.132	2.29077e-33	3_YOUNG	COL5A2
4.95083e-33	0.476626	1.61063	0.557	0.3	1.0571e-28	3_YOUNG	EGR1
7.76141e-18	0.476366	1.61021	0.493	0.325	1.65722e-13	3_YOUNG	STMN1
9.14977e-52	0.469528	1.59924	0.993	0.831	1.95366e-47	3_YOUNG	S100A10
7.76845e-22	0.468362	1.59738	0.511	0.338	1.65872e-17	3_YOUNG	ATP6AP2
1.01964e-45	0.467333	1.59573	0.996	0.903	2.17713e-41	3_YOUNG	JUNB
1.70715e-34	0.466873	1.595	0.291	0.103	3.64511e-30	3_YOUNG	GPR124
2.61251e-17	0.463877	1.59023	0.626	0.461	5.57823e-13	3_YOUNG	WTAP
2.05568e-30	0.460355	1.58464	0.264	0.095	4.38929e-26	3_YOUNG	MMP23B
1.98341e-27	0.459165	1.58275	0.811	0.623	4.23498e-23	3_YOUNG	JUN
6.01318e-29	0.456725	1.57889	0.76	0.577	1.28393e-24	3_YOUNG	AHNAK
9.31312e-23	0.455764	1.57738	0.478	0.285	1.98854e-18	3_YOUNG	SERTAD1
3.03904e-96	0.454777	1.57582	0.978	0.622	6.48896e-92	3_YOUNG	DCN
7.79627e-76	0.45387	1.57439	0.881	0.483	1.66466e-71	3_YOUNG	SPARC
1.22076e-52	0.449551	1.56761	0.705	0.316	2.60656e-48	3_YOUNG	CCDC80
1.84197e-36	0.448749	1.56635	0.286	0.093	3.93298e-32	3_YOUNG	PLEKHH2
9.9012e-22	0.446443	1.56274	0.595	0.408	2.1141e-17	3_YOUNG	CXCL2
6.86069e-17	0.444245	1.55931	0.282	0.148	1.46489e-12	3_YOUNG	SH3PXD2A
5.02051e-25	0.443265	1.55779	0.449	0.232	1.07198e-20	3_YOUNG	MT1M
2.87641e-19	0.441281	1.5547	0.474	0.311	6.14171e-15	3_YOUNG	PPP1CC
8.53161e-62	0.441058	1.55435	0.998	0.92	1.82167e-57	3_YOUNG	VIM
5.95331e-29	0.440597	1.55363	0.54	0.287	1.27115e-24	3_YOUNG	LUM
1.05103e-37	0.440351	1.55325	0.879	0.734	2.24416e-33	3_YOUNG	COX6C
1.35241e-25	0.435347	1.5455	0.37	0.178	2.88768e-21	3_YOUNG	EPHX1
3.29519e-26	0.4336	1.5428	0.308	0.134	7.03589e-22	3_YOUNG	CPQ
5.52447e-16	0.431974	1.5403	0.509	0.369	1.17958e-11	3_YOUNG	HMGN3
1.10183e-21	0.430916	1.53867	0.454	0.265	2.35263e-17	3_YOUNG	NFIA
1.40379e-15	0.430857	1.53857	0.857	0.756	2.99737e-11	3_YOUNG	MTRNR2L8
1.85615e-30	0.430199	1.53756	0.421	0.188	3.96325e-26	3_YOUNG	DPT
2.29492e-25	0.427463	1.53336	0.612	0.408	4.90011e-21	3_YOUNG	SEPT15
4.31493e-23	0.426217	1.53145	0.551	0.354	9.21324e-19	3_YOUNG	MYADM
6.18977e-22	0.426022	1.53115	0.275	0.124	1.32164e-17	3_YOUNG	RAB31
3.26116e-24	0.425428	1.53025	0.885	0.781	6.96324e-20	3_YOUNG	PNRC1
6.94018e-17	0.424693	1.52912	0.286	0.151	1.48187e-12	3_YOUNG	SLC44A1
1.62925e-22	0.424373	1.52863	0.337	0.164	3.47878e-18	3_YOUNG	MMP14
2.52697e-27	0.423069	1.52664	0.251	0.091	5.39559e-23	3_YOUNG	SCARA5
6.64712e-24	0.422678	1.52604	0.339	0.157	1.41929e-19	3_YOUNG	LAMA4
4.13742e-14	0.422648	1.526	0.313	0.187	8.83421e-10	3_YOUNG	UBL3
8.66865e-15	0.422566	1.52587	0.368	0.232	1.85093e-10	3_YOUNG	CTTN
1.62647e-35	0.419387	1.52103	0.85	0.595	3.47283e-31	3_YOUNG	HSPA1B
2.12526e-17	0.418125	1.51911	0.564	0.415	4.53785e-13	3_YOUNG	ARF4
1.03615e-18	0.414929	1.51426	0.271	0.125	2.21239e-14	3_YOUNG	C3
6.61342e-25	0.413104	1.5115	0.282	0.12	1.4121e-20	3_YOUNG	YAP1
8.33206e-45	0.412974	1.51131	0.974	0.796	1.77906e-40	3_YOUNG	CD63
3.49526e-18	0.409029	1.50536	0.333	0.182	7.46307e-14	3_YOUNG	RCN1
7.10983e-13	0.407218	1.50263	0.581	0.447	1.51809e-08	3_YOUNG	MTRNR2L12
1.25742e-41	0.405339	1.49981	0.515	0.226	2.68485e-37	3_YOUNG	HTRA1
3.09195e-17	0.404286	1.49823	0.436	0.275	6.60194e-13	3_YOUNG	IFI27L2
5.15258e-14	0.402768	1.49596	0.419	0.267	1.10018e-09	3_YOUNG	RGS2
1.90377e-18	0.399042	1.4904	0.291	0.145	4.06494e-14	3_YOUNG	PHACTR2
1.59539e-26	0.397492	1.48809	0.26	0.099	3.40649e-22	3_YOUNG	MEOX2
1.8659e-15	0.394524	1.48368	0.504	0.362	3.98407e-11	3_YOUNG	ROMO1
6.35322e-15	0.394394	1.48348	0.432	0.286	1.35654e-10	3_YOUNG	MYLIP
2.99638e-21	0.393339	1.48192	0.667	0.493	6.39788e-17	3_YOUNG	SEC62
1.01084e-19	0.392329	1.48042	0.535	0.35	2.15835e-15	3_YOUNG	APP
3.05479e-21	0.392215	1.48026	0.275	0.122	6.52259e-17	3_YOUNG	EFEMP2
1.53534e-12	0.391862	1.47973	0.295	0.176	3.27827e-08	3_YOUNG	GOLIM4
4.07345e-21	0.390379	1.47754	0.33	0.158	8.69763e-17	3_YOUNG	NTRK2
2.11076e-20	0.387713	1.47361	0.293	0.137	4.50689e-16	3_YOUNG	COL15A1
9.08229e-18	0.387378	1.47311	0.317	0.169	1.93925e-13	3_YOUNG	GSTM3
1.43368e-29	0.387376	1.47311	0.553	0.287	3.0612e-25	3_YOUNG	PCOLCE
7.72689e-13	0.385405	1.47021	0.641	0.525	1.64985e-08	3_YOUNG	NR4A2
3.58278e-20	0.38528	1.47003	0.253	0.112	7.64995e-16	3_YOUNG	TMEM98
1.6648e-15	0.384117	1.46832	0.474	0.336	3.55469e-11	3_YOUNG	AP3S1
1.99438e-20	0.383584	1.46753	0.28	0.128	4.2584e-16	3_YOUNG	NRN1
8.81445e-24	0.381425	1.46437	0.769	0.574	1.88206e-19	3_YOUNG	ANXA5
1.73295e-11	0.375675	1.45597	0.447	0.332	3.7002e-07	3_YOUNG	STAT3
1.38417e-24	0.374399	1.45412	0.28	0.115	2.95547e-20	3_YOUNG	FKBP10
6.29968e-12	0.37394	1.45345	0.392	0.269	1.34511e-07	3_YOUNG	ARL2
4.49866e-15	0.372325	1.4511	0.372	0.226	9.60554e-11	3_YOUNG	KLF9
5.13147e-12	0.370288	1.44815	0.317	0.198	1.09567e-07	3_YOUNG	ANXA4
1.15013e-15	0.368901	1.44614	0.544	0.4	2.45577e-11	3_YOUNG	NENF
1.0792e-31	0.367591	1.44425	0.952	0.775	2.3043e-27	3_YOUNG	HSPA1A
2.09297e-13	0.367063	1.44349	0.458	0.329	4.4689e-09	3_YOUNG	TMBIM4.1
1.45407e-25	0.365932	1.44186	0.269	0.104	3.10473e-21	3_YOUNG	PRELP
1.20723e-10	0.364497	1.43979	0.273	0.169	2.57768e-06	3_YOUNG	NFIL3
6.7713e-20	0.364376	1.43962	0.282	0.133	1.44581e-15	3_YOUNG	TWSG1
1.95054e-11	0.362991	1.43762	0.465	0.333	4.1648e-07	3_YOUNG	APOE
8.6201e-14	0.362642	1.43712	0.579	0.448	1.84056e-09	3_YOUNG	RABAC1
9.88637e-15	0.362231	1.43653	0.262	0.139	2.11094e-10	3_YOUNG	NTAN1
4.26637e-18	0.362066	1.43629	0.654	0.505	9.10956e-14	3_YOUNG	PPIB
1.06764e-12	0.361935	1.43611	0.403	0.275	2.27962e-08	3_YOUNG	IL6ST
3.59306e-16	0.360888	1.4346	0.48	0.33	7.6719e-12	3_YOUNG	HSBP1
2.18876e-26	0.36082	1.43451	0.861	0.667	4.67344e-22	3_YOUNG	CD44
1.34316e-34	0.359057	1.43198	0.907	0.715	2.86791e-30	3_YOUNG	CD99
5.37661e-10	0.357039	1.42909	0.454	0.346	1.14801e-05	3_YOUNG	CSRNP1
2.61671e-19	0.354354	1.42526	0.526	0.335	5.58721e-15	3_YOUNG	PRKCDBP
4.46144e-13	0.347909	1.4161	0.458	0.331	9.52608e-09	3_YOUNG	OSTC
1.14215e-13	0.347465	1.41547	0.28	0.154	2.43871e-09	3_YOUNG	LAMC1
2.47321e-08	0.346082	1.41352	0.251	0.162	0.00052808	3_YOUNG	CXXC5
4.71057e-14	0.344983	1.41197	0.333	0.198	1.0058e-09	3_YOUNG	RAB34
2.01898e-14	0.344929	1.41189	0.289	0.161	4.31092e-10	3_YOUNG	AK3
3.04927e-12	0.341854	1.40756	0.291	0.173	6.51079e-08	3_YOUNG	WWTR1
1.40349e-14	0.341792	1.40747	0.407	0.259	2.99673e-10	3_YOUNG	SPTBN1
2.45308e-13	0.339708	1.40454	0.355	0.226	5.23783e-09	3_YOUNG	BAD
4.36427e-13	0.335263	1.39831	0.581	0.451	9.31858e-09	3_YOUNG	DAD1
5.49221e-12	0.334121	1.39671	0.319	0.201	1.1727e-07	3_YOUNG	RRBP1
9.16022e-19	0.332595	1.39458	0.802	0.683	1.95589e-14	3_YOUNG	CCNI
7.09125e-13	0.332061	1.39384	0.478	0.343	1.51412e-08	3_YOUNG	RBPJ
2.11254e-11	0.331597	1.39319	0.339	0.219	4.5107e-07	3_YOUNG	AAED1
1.45011e-13	0.328434	1.38879	0.588	0.464	3.09627e-09	3_YOUNG	ERH
2.78701e-12	0.326665	1.38634	0.535	0.417	5.95081e-08	3_YOUNG	WDR83OS
2.32336e-11	0.326394	1.38596	0.507	0.392	4.96083e-07	3_YOUNG	MINOS1
3.4084e-12	0.325685	1.38498	0.271	0.153	7.27762e-08	3_YOUNG	PPAP2A
5.3749e-09	0.325225	1.38434	0.262	0.169	0.000114765	3_YOUNG	PTEN
1.09029e-14	0.324953	1.38396	0.262	0.133	2.32798e-10	3_YOUNG	A1BG
1.5775e-10	0.324165	1.38288	0.251	0.148	3.36829e-06	3_YOUNG	RNF24
8.99776e-15	0.323903	1.38251	0.637	0.509	1.9212e-10	3_YOUNG	BRK1
6.55058e-12	0.323738	1.38229	0.273	0.159	1.39868e-07	3_YOUNG	ZFYVE21
1.34533e-08	0.323288	1.38166	0.346	0.246	0.000287254	3_YOUNG	TTC3
4.9676e-08	0.322553	1.38065	0.385	0.301	0.00106068	3_YOUNG	NDUFS4
7.01612e-09	0.321914	1.37977	0.368	0.268	0.000149808	3_YOUNG	SDHD
3.46117e-15	0.320386	1.37766	0.348	0.199	7.39029e-11	3_YOUNG	PLD3
1.04319e-09	0.319047	1.37582	0.251	0.156	2.22742e-05	3_YOUNG	GNG12
1.59408e-18	0.318674	1.3753	0.808	0.679	3.40369e-14	3_YOUNG	TUBB
7.02121e-19	0.31798	1.37435	0.269	0.122	1.49917e-14	3_YOUNG	RCN3
6.05623e-12	0.316538	1.37237	0.359	0.228	1.29313e-07	3_YOUNG	FGFR1
1.19165e-16	0.315606	1.37109	0.676	0.509	2.5444e-12	3_YOUNG	C12orf57
3.06905e-13	0.315549	1.37101	0.253	0.137	6.55305e-09	3_YOUNG	LMAN1
3.29524e-13	0.315397	1.3708	0.478	0.346	7.03599e-09	3_YOUNG	TMEM14C
0.000430065	0.314236	1.36921	0.443	0.384	1	3_YOUNG	TNFAIP3
2.32456e-10	0.312146	1.36635	0.251	0.148	4.96339e-06	3_YOUNG	TMEM43
7.11281e-14	0.3117	1.36574	0.626	0.508	1.51873e-09	3_YOUNG	YWHAQ
6.09758e-12	0.310602	1.36425	0.498	0.374	1.30196e-07	3_YOUNG	RAB1A
3.7667e-08	0.309348	1.36254	0.251	0.164	0.000804266	3_YOUNG	SAV1
9.36132e-09	0.309288	1.36246	0.434	0.34	0.000199883	3_YOUNG	TRAM1
1.73806e-12	0.309139	1.36225	0.639	0.517	3.7111e-08	3_YOUNG	SQSTM1
9.84478e-10	0.308423	1.36128	0.304	0.199	2.10206e-05	3_YOUNG	COPS8
3.99372e-11	0.30825	1.36104	0.5	0.386	8.52738e-07	3_YOUNG	KRTCAP2
7.19719e-08	0.305966	1.35794	0.412	0.326	0.00153674	3_YOUNG	SRI
5.12298e-10	0.305212	1.35691	0.328	0.218	1.09386e-05	3_YOUNG	TMCO1
5.7031e-11	0.304483	1.35592	0.284	0.173	1.21773e-06	3_YOUNG	PQLC3
1.31013e-14	0.303687	1.35484	0.648	0.525	2.79738e-10	3_YOUNG	SBDS
3.3693e-10	0.303417	1.35448	0.33	0.216	7.19413e-06	3_YOUNG	CALU
2.13815e-10	0.302386	1.35308	0.524	0.382	4.56539e-06	3_YOUNG	RGCC
1.10653e-15	0.301003	1.35121	0.608	0.438	2.36267e-11	3_YOUNG	FCGRT
2.56944e-10	0.300751	1.35087	0.562	0.448	5.48626e-06	3_YOUNG	CCNL1
2.94678e-11	0.300386	1.35038	0.269	0.155	6.29196e-07	3_YOUNG	NUCB2
3.09781e-15	0.300264	1.35021	0.465	0.287	6.61444e-11	3_YOUNG	FXYD1
2.47147e-15	0.300214	1.35015	0.533	0.349	5.27708e-11	3_YOUNG	PHLDA1
3.22374e-35	0.298493	1.34783	0.548	0.27	6.88333e-31	3_YOUNG	GNG11
2.05419e-06	0.298094	1.34729	0.271	0.199	0.043861	3_YOUNG	TCEAL8
3.23522e-10	0.296658	1.34536	0.258	0.15	6.90784e-06	3_YOUNG	CTSF
1.01718e-12	0.296605	1.34528	0.293	0.166	2.17188e-08	3_YOUNG	MAFB
1.6505e-08	0.296021	1.3445	0.368	0.27	0.000352414	3_YOUNG	VKORC1
4.99394e-14	0.295651	1.344	0.522	0.364	1.06631e-09	3_YOUNG	CYB5R3
2.25859e-09	0.295054	1.3432	0.467	0.359	4.82254e-05	3_YOUNG	KDELR2
2.08857e-10	0.293403	1.34098	0.434	0.321	4.45952e-06	3_YOUNG	REEP5
9.70633e-14	0.293268	1.3408	0.273	0.147	2.07249e-09	3_YOUNG	COL4A2
5.21319e-17	0.293125	1.34061	0.568	0.373	1.11312e-12	3_YOUNG	CNN3
2.77067e-11	0.291546	1.33849	0.551	0.437	5.91594e-07	3_YOUNG	NDUFA11
1.07521e-09	0.289975	1.33639	0.319	0.209	2.2958e-05	3_YOUNG	SPATS2L
2.8753e-09	0.289271	1.33545	0.264	0.166	6.13933e-05	3_YOUNG	NOTCH2NL
5.58202e-09	0.289165	1.33531	0.359	0.253	0.000119187	3_YOUNG	PDLIM2
1.2119e-09	0.288754	1.33476	0.441	0.33	2.58764e-05	3_YOUNG	APLP2
2.98113e-09	0.288127	1.33393	0.286	0.188	6.3653e-05	3_YOUNG	TMEM179B
4.76106e-08	0.288074	1.33386	0.293	0.2	0.00101658	3_YOUNG	C7orf73
1.24693e-13	0.287992	1.33375	0.577	0.42	2.66245e-09	3_YOUNG	SOCS3
1.83585e-08	0.28749	1.33308	0.447	0.331	0.000391991	3_YOUNG	GADD45A
4.52988e-08	0.285091	1.32988	0.341	0.248	0.000967219	3_YOUNG	TACC1
1.78889e-34	0.28447	1.32906	0.672	0.371	3.81963e-30	3_YOUNG	SERPINF1
1.86694e-08	0.284002	1.32844	0.419	0.324	0.000398629	3_YOUNG	TMEM230
4.69611e-11	0.283889	1.32828	0.414	0.277	1.00271e-06	3_YOUNG	COX7A1
1.50152e-09	0.283799	1.32817	0.412	0.305	3.20605e-05	3_YOUNG	ATRAID
1.13874e-14	0.283771	1.32813	0.438	0.276	2.43143e-10	3_YOUNG	LHFP
5.35236e-06	0.283615	1.32792	0.297	0.225	0.114284	3_YOUNG	PDCD6
8.67068e-08	0.278608	1.32129	0.324	0.232	0.00185136	3_YOUNG	LINC00657
1.29726e-06	0.278553	1.32122	0.46	0.388	0.0276991	3_YOUNG	MTDH
1.8667e-13	0.277897	1.32035	0.328	0.192	3.98578e-09	3_YOUNG	CTSL
4.40444e-07	0.277507	1.31984	0.262	0.183	0.00940437	3_YOUNG	FAM204A
8.2472e-10	0.2775	1.31983	0.656	0.568	1.76094e-05	3_YOUNG	JUND
4.31399e-10	0.277463	1.31978	0.584	0.485	9.21124e-06	3_YOUNG	PTMS
3.05502e-27	0.277317	1.31959	0.998	0.93	6.52308e-23	3_YOUNG	MT-CYB
4.05522e-10	0.277052	1.31924	0.511	0.395	8.65871e-06	3_YOUNG	PRDX2
1.43649e-09	0.276904	1.31904	0.52	0.417	3.0672e-05	3_YOUNG	RNH1
6.76786e-11	0.276891	1.31902	0.251	0.143	1.44507e-06	3_YOUNG	HSPG2
2.9436e-18	0.276175	1.31808	0.815	0.665	6.28517e-14	3_YOUNG	MT2A
2.7416e-12	0.275624	1.31735	0.645	0.526	5.85386e-08	3_YOUNG	TSPO
3.11151e-07	0.275363	1.31701	0.289	0.204	0.0066437	3_YOUNG	PRDX3
2.99681e-15	0.272687	1.31349	0.637	0.509	6.39879e-11	3_YOUNG	PEBP1
3.57623e-06	0.270148	1.31016	0.273	0.199	0.0763597	3_YOUNG	SEC63
5.06832e-06	0.269997	1.30996	0.267	0.194	0.108219	3_YOUNG	TM9SF3
6.94316e-08	0.268308	1.30775	0.509	0.417	0.0014825	3_YOUNG	ZFAND5
2.51773e-23	0.268296	1.30773	0.991	0.91	5.37585e-19	3_YOUNG	MT-ND2
2.98338e-06	0.26688	1.30588	0.293	0.215	0.0637012	3_YOUNG	ACADVL
2.81711e-10	0.266566	1.30547	0.586	0.483	6.01509e-06	3_YOUNG	TMED2
1.27198e-63	0.264185	1.30237	0.919	0.657	2.71594e-59	3_YOUNG	CFD
1.38497e-15	0.263653	1.30168	0.822	0.695	2.95718e-11	3_YOUNG	PPP1R15A
4.01076e-09	0.261056	1.2983	0.562	0.469	8.56378e-05	3_YOUNG	PRDX5
1.69911e-06	0.260342	1.29737	0.275	0.193	0.0362793	3_YOUNG	CELF2
7.467e-08	0.259558	1.29636	0.493	0.397	0.00159435	3_YOUNG	SRSF11
1.65641e-07	0.259531	1.29632	0.531	0.455	0.00353676	3_YOUNG	PDIA3
4.55151e-07	0.259422	1.29618	0.394	0.306	0.00971839	3_YOUNG	C19orf10
5.34689e-08	0.259122	1.29579	0.54	0.457	0.00114167	3_YOUNG	SPCS2
1.46229e-07	0.259082	1.29574	0.258	0.173	0.00312227	3_YOUNG	FSCN1
9.35533e-08	0.258765	1.29533	0.341	0.243	0.00199755	3_YOUNG	LIMA1
4.94086e-10	0.258196	1.29459	0.628	0.521	1.05497e-05	3_YOUNG	TMEM258
1.85831e-11	0.258182	1.29457	0.478	0.341	3.96787e-07	3_YOUNG	DUT
7.30432e-06	0.257548	1.29375	0.289	0.209	0.155962	3_YOUNG	DHRS7
9.67196e-06	0.255379	1.29095	0.297	0.229	0.206516	3_YOUNG	KDELR1
2.77665e-08	0.255201	1.29072	0.33	0.228	0.000592869	3_YOUNG	GAS6
5.77194e-08	0.253948	1.28911	0.441	0.339	0.00123242	3_YOUNG	ISCU
2.1334e-05	0.252466	1.2872	0.324	0.254	0.455524	3_YOUNG	LRPAP1
2.77076e-11	0.25237	1.28707	0.731	0.651	5.91613e-07	3_YOUNG	MORF4L1
6.56311e-18	0.251841	1.28639	0.877	0.801	1.40135e-13	3_YOUNG	SRP14
9.49662e-12	0.251274	1.28566	0.714	0.571	2.02772e-07	3_YOUNG	RTN4
3.84132e-22	0.251094	1.28543	0.936	0.815	8.20198e-18	3_YOUNG	LMNA
3.96882e-08	0.250722	1.28495	0.504	0.405	0.000847422	3_YOUNG	MT-ND4L
1.06647e-10	0.250476	1.28464	0.346	0.215	2.27713e-06	3_YOUNG	KLF2
8.5665e-131	0.25014	1.28421	0.89	0.396	1.82912e-126	3_YOUNG	APOD
3.06902e-66	3.41853	30.5245	0.274	0.051	6.55298e-62	9_YOUNG	COCH
3.42188e-295	2.16889	8.74854	0.666	0.067	7.30641e-291	9_YOUNG	ASPN
5.81573e-174	1.79503	6.01967	0.986	0.479	1.24177e-169	9_YOUNG	COL1A1
1.15111e-174	1.69347	5.43831	0.62	0.104	2.45784e-170	9_YOUNG	POSTN
6.15909e-164	1.58796	4.89375	0.793	0.213	1.31509e-159	9_YOUNG	HTRA1
8.6368e-134	1.56353	4.77563	0.83	0.272	1.84413e-129	9_YOUNG	LUM
4.96216e-157	1.53437	4.63839	0.991	0.507	1.05952e-152	9_YOUNG	COL1A2
6.64028e-135	1.48943	4.43457	0.928	0.419	1.41783e-130	9_YOUNG	COL3A1
1.73926e-149	1.42084	4.14058	0.853	0.286	3.71366e-145	9_YOUNG	COL6A3
9.81588e-135	1.38802	4.00692	0.847	0.29	2.09589e-130	9_YOUNG	MFAP4
1.32631e-181	1.2754	3.58012	0.513	0.063	2.83194e-177	9_YOUNG	GPC3
2.11778e-99	1.25715	3.5154	0.908	0.489	4.52188e-95	9_YOUNG	SPARC
9.84269e-291	1.22938	3.41912	0.337	0.007	2.10161e-286	9_YOUNG	TNN
2.13243e-163	1.21897	3.3837	0.634	0.117	4.55316e-159	9_YOUNG	COL5A2
2.06552e-178	1.2177	3.3794	0.715	0.137	4.4103e-174	9_YOUNG	THY1
2.62955e-169	1.18113	3.25806	0.406	0.04	5.61462e-165	9_YOUNG	SFRP1
5.32938e-164	1.1538	3.17023	0.565	0.089	1.13793e-159	9_YOUNG	MXRA5
1.73898e-129	1.13675	3.11663	0.605	0.125	3.71308e-125	9_YOUNG	MFAP5
7.33868e-53	1.12985	3.09519	0.758	0.411	1.56696e-48	9_YOUNG	IGFBP5
4.83639e-238	1.12981	3.09506	0.274	0.005	1.03267e-233	9_YOUNG	DPEP1
7.13868e-114	1.09853	2.99975	0.841	0.288	1.52425e-109	9_YOUNG	CTSK
2.85561e-140	1.09768	2.99722	0.441	0.059	6.09731e-136	9_YOUNG	OGN
2.26288e-37	1.08562	2.96127	0.631	0.347	4.8317e-33	9_YOUNG	CYR61
2.36136e-112	1.07567	2.93195	0.911	0.388	5.04197e-108	9_YOUNG	COL6A1
3.21367e-73	1.07258	2.92292	0.772	0.345	6.86183e-69	9_YOUNG	TCF4
3.74392e-96	1.06392	2.8977	0.337	0.051	7.99402e-92	9_YOUNG	FIBIN
4.24855e-81	1.06319	2.89561	0.403	0.086	9.07151e-77	9_YOUNG	CYP1B1
1.34567e-248	1.06088	2.88892	0.297	0.006	2.87327e-244	9_YOUNG	COL11A1
1.0401e-63	1.02082	2.77548	0.487	0.155	2.22083e-59	9_YOUNG	MAFB
2.74519e-105	1.01968	2.77232	0.726	0.219	5.86153e-101	9_YOUNG	MEG3
4.03459e-88	0.997717	2.71208	0.617	0.18	8.61465e-84	9_YOUNG	DPT
1.80966e-79	0.975588	2.65273	0.631	0.204	3.86398e-75	9_YOUNG	CRABP2
4.54092e-27	0.973273	2.64659	0.441	0.211	9.69577e-23	9_YOUNG	PTGDS
3.675e-79	0.9615	2.61562	0.643	0.217	7.84686e-75	9_YOUNG	VCAN
6.04923e-94	0.936284	2.55049	0.951	0.474	1.29163e-89	9_YOUNG	COL6A2
1.9189e-110	0.933793	2.54414	0.617	0.152	4.09723e-106	9_YOUNG	MXRA8
6.63172e-56	0.924635	2.52095	0.473	0.159	1.416e-51	9_YOUNG	MMP14
4.6152e-60	0.919277	2.50748	0.294	0.062	9.85438e-56	9_YOUNG	PPAPDC1B
5.99656e-43	0.904709	2.47121	0.383	0.129	1.28039e-38	9_YOUNG	PI16
5.42355e-119	0.902122	2.46483	0.401	0.059	1.15804e-114	9_YOUNG	F2R
7.5661e-55	0.895319	2.44812	0.473	0.155	1.61551e-50	9_YOUNG	PTN
1.35231e-125	0.890399	2.4361	0.331	0.035	2.88745e-121	9_YOUNG	EMID1
3.34811e-95	0.88123	2.41387	0.447	0.092	7.14889e-91	9_YOUNG	SRPX
1.046e-95	0.865171	2.37541	0.441	0.089	2.23342e-91	9_YOUNG	LOXL1
5.30457e-80	0.858074	2.35861	0.401	0.085	1.13263e-75	9_YOUNG	DKK2
5.29845e-58	0.853421	2.34767	0.34	0.083	1.13133e-53	9_YOUNG	TRPS1
1.81633e-64	0.835512	2.30599	0.663	0.255	3.87824e-60	9_YOUNG	FN1
2.77807e-27	0.822566	2.27633	0.527	0.284	5.93173e-23	9_YOUNG	SOX4
2.37815e-57	0.81346	2.2557	0.695	0.327	5.07782e-53	9_YOUNG	MARCKS
8.36672e-42	0.80785	2.24308	0.32	0.092	1.78646e-37	9_YOUNG	SERPINE2
9.71031e-68	0.79943	2.22427	0.378	0.088	2.07335e-63	9_YOUNG	PRSS23
8.15215e-46	0.798897	2.22309	0.542	0.229	1.74065e-41	9_YOUNG	PGRMC1
6.02084e-68	0.793588	2.21132	0.571	0.202	1.28557e-63	9_YOUNG	CALU
1.00837e-72	0.789083	2.20138	0.418	0.101	2.15307e-68	9_YOUNG	DKK3
3.77064e-57	0.781125	2.18393	0.605	0.253	8.05106e-53	9_YOUNG	FAM3C
6.1744e-32	0.760363	2.13905	0.493	0.246	1.31836e-27	9_YOUNG	MRPS6
7.61938e-54	0.749892	2.11677	0.403	0.118	1.62689e-49	9_YOUNG	MDK
6.09858e-55	0.748744	2.11434	0.836	0.482	1.30217e-50	9_YOUNG	SEPP1
1.03233e-54	0.747734	2.11221	0.412	0.121	2.20423e-50	9_YOUNG	COL12A1
4.19289e-58	0.736591	2.0888	0.683	0.283	8.95267e-54	9_YOUNG	PCOLCE
3.09581e-61	0.732867	2.08104	0.372	0.092	6.61018e-57	9_YOUNG	SPON2
2.19277e-72	0.725896	2.06658	0.96	0.682	4.68201e-68	9_YOUNG	LAPTM4A
1.91563e-46	0.725551	2.06587	0.406	0.133	4.09026e-42	9_YOUNG	COL15A1
1.03575e-47	0.724923	2.06457	0.548	0.228	2.21153e-43	9_YOUNG	C9orf3
2.49318e-80	0.719256	2.0529	0.369	0.07	5.32343e-76	9_YOUNG	CDH11
1.18379e-66	0.718321	2.05099	0.383	0.09	2.52762e-62	9_YOUNG	MMP23B
7.22568e-14	0.718179	2.0507	0.435	0.255	1.54283e-09	9_YOUNG	CTGF
1.64956e-40	0.715861	2.04595	0.389	0.14	3.52213e-36	9_YOUNG	PALLD
1.83348e-49	0.709552	2.03308	0.72	0.366	3.91484e-45	9_YOUNG	CNN3
2.84039e-13	0.690856	1.99542	0.375	0.22	6.06479e-09	9_YOUNG	BGN
2.72962e-47	0.688418	1.99056	0.631	0.289	5.82828e-43	9_YOUNG	FSTL1
3.00297e-57	0.686119	1.98599	0.392	0.107	6.41194e-53	9_YOUNG	SSPN
6.67015e-56	0.685083	1.98394	0.303	0.066	1.42421e-51	9_YOUNG	LAMC3
4.6148e-72	0.679926	1.97373	0.297	0.051	9.85351e-68	9_YOUNG	DIO2
5.00209e-42	0.673574	1.96123	0.34	0.103	1.06805e-37	9_YOUNG	PRELP
1.98558e-75	0.665434	1.94533	0.997	0.9	4.2396e-71	9_YOUNG	LGALS1
3.42864e-59	0.664961	1.94441	0.401	0.106	7.32083e-55	9_YOUNG	LOX
3.68717e-102	0.664405	1.94333	0.305	0.037	7.87284e-98	9_YOUNG	COLEC12
1.53126e-51	0.659355	1.93354	0.329	0.083	3.26956e-47	9_YOUNG	MFAP2
3.66852e-46	0.658423	1.93174	0.481	0.178	7.83302e-42	9_YOUNG	CLEC11A
2.01787e-44	0.658307	1.93152	0.493	0.192	4.30856e-40	9_YOUNG	SEPT11
1.13694e-69	0.657397	1.92976	0.83	0.377	2.42759e-65	9_YOUNG	TIMP2
3.34187e-45	0.655569	1.92624	0.548	0.234	7.13557e-41	9_YOUNG	TTC3
3.71661e-45	0.652749	1.92081	0.392	0.129	7.9357e-41	9_YOUNG	PMEPA1
4.87789e-60	0.652106	1.91958	0.277	0.052	1.04153e-55	9_YOUNG	EDNRA
2.07671e-44	0.651727	1.91885	0.536	0.219	4.43419e-40	9_YOUNG	FGFR1
1.03253e-47	0.649958	1.91546	0.308	0.079	2.20465e-43	9_YOUNG	GPM6B
6.4285e-37	0.645636	1.9072	0.539	0.247	1.37261e-32	9_YOUNG	MAP1B
1.15384e-40	0.644997	1.90598	0.268	0.069	2.46368e-36	9_YOUNG	MEIS2
1.40452e-53	0.643265	1.90268	0.401	0.115	2.99894e-49	9_YOUNG	COL5A1
4.76102e-30	0.641514	1.89935	0.366	0.149	1.01657e-25	9_YOUNG	PPAP2A
3.70151e-78	0.640647	1.89771	0.81	0.321	7.90347e-74	9_YOUNG	MMP2
1.18093e-53	0.634569	1.88621	0.925	0.718	2.52152e-49	9_YOUNG	CD99
2.43822e-18	0.632669	1.88263	0.591	0.404	5.20608e-14	9_YOUNG	TUBA1A
6.72734e-37	0.632262	1.88186	0.637	0.347	1.43642e-32	9_YOUNG	APP
1.87709e-39	0.626679	1.87139	0.323	0.099	4.00797e-35	9_YOUNG	ANGPTL2
8.14978e-44	0.613275	1.84647	0.706	0.369	1.74014e-39	9_YOUNG	PMP22
1.75442e-65	0.612614	1.84525	0.265	0.044	3.74605e-61	9_YOUNG	LRRC17
3.78778e-45	0.608638	1.83793	0.357	0.106	8.08766e-41	9_YOUNG	RUNX1T1
3.6052e-31	0.607625	1.83607	0.432	0.189	7.69783e-27	9_YOUNG	GJA1
5.15794e-29	0.602686	1.82702	0.398	0.162	1.10132e-24	9_YOUNG	THBS2
1.62539e-32	0.600122	1.82234	0.369	0.142	3.47053e-28	9_YOUNG	RNF24
1.58188e-57	0.592633	1.80874	0.32	0.072	3.37763e-53	9_YOUNG	PFN2
5.33941e-32	0.590113	1.80419	0.438	0.193	1.14007e-27	9_YOUNG	RAB34
2.72768e-69	0.584846	1.79472	0.271	0.044	5.82414e-65	9_YOUNG	TBX15
5.87566e-44	0.584638	1.79434	0.378	0.117	1.25457e-39	9_YOUNG	RCN3
3.20438e-53	0.582272	1.7901	0.265	0.054	6.84198e-49	9_YOUNG	TMEM119
5.14771e-47	0.579773	1.78563	0.435	0.141	1.09914e-42	9_YOUNG	PDGFRA
2.96053e-37	0.579038	1.78432	0.427	0.166	6.32132e-33	9_YOUNG	WWTR1
2.26794e-22	0.577424	1.78144	0.516	0.275	4.84251e-18	9_YOUNG	LTBP4
1.3269e-18	0.577022	1.78073	0.568	0.378	2.83319e-14	9_YOUNG	CD55
9.8446e-33	0.574567	1.77636	0.357	0.133	2.10202e-28	9_YOUNG	ANTXR1
3.34148e-42	0.574374	1.77602	0.548	0.22	7.13473e-38	9_YOUNG	PRRX1
1.03625e-40	0.574002	1.77536	0.291	0.081	2.21259e-36	9_YOUNG	MATN2
9.76676e-37	0.572997	1.77357	0.476	0.201	2.0854e-32	9_YOUNG	SPATS2L
2.03025e-39	0.568882	1.76629	0.801	0.473	4.33499e-35	9_YOUNG	CALD1
1.63458e-37	0.566877	1.76275	0.398	0.141	3.49016e-33	9_YOUNG	IL11RA
8.40943e-38	0.565146	1.7597	0.545	0.242	1.79558e-33	9_YOUNG	PDLIM2
1.83154e-29	0.561759	1.75375	0.36	0.143	3.91071e-25	9_YOUNG	DAB2
4.54301e-38	0.558514	1.74807	0.334	0.105	9.70023e-34	9_YOUNG	COL16A1
1.43962e-39	0.55798	1.74714	0.478	0.185	3.07388e-35	9_YOUNG	SLIT3
1.71638e-39	0.557058	1.74553	0.334	0.105	3.66481e-35	9_YOUNG	TPBG
8.23603e-44	0.551411	1.7357	0.256	0.059	1.75856e-39	9_YOUNG	ENHO
7.79651e-30	0.550237	1.73366	0.473	0.223	1.66471e-25	9_YOUNG	NGFRAP1
4.3658e-26	0.5473	1.72858	0.403	0.182	9.32185e-22	9_YOUNG	SNAI2
2.50733e-31	0.545441	1.72537	0.818	0.558	5.35365e-27	9_YOUNG	EID1
7.76001e-35	0.545276	1.72508	0.435	0.178	1.65692e-30	9_YOUNG	RCN1
1.86681e-46	0.543863	1.72265	0.331	0.089	3.98602e-42	9_YOUNG	TPST1
1.70169e-23	0.542621	1.72051	0.366	0.168	3.63345e-19	9_YOUNG	PIM1
1.88712e-27	0.542509	1.72032	0.499	0.237	4.02937e-23	9_YOUNG	AEBP1
1.08761e-38	0.54111	1.71791	0.378	0.124	2.32227e-34	9_YOUNG	PDGFRL
1.38848e-12	0.540577	1.717	0.501	0.318	2.96469e-08	9_YOUNG	HES1
8.84449e-26	0.539733	1.71555	0.415	0.197	1.88848e-21	9_YOUNG	RRBP1
4.74787e-35	0.536865	1.71064	0.582	0.289	1.01377e-30	9_YOUNG	SERPINH1
2.1818e-39	0.526615	1.69319	0.965	0.8	4.65857e-35	9_YOUNG	CD63
1.18803e-24	0.526502	1.693	0.576	0.354	2.53668e-20	9_YOUNG	KDELR2
2.34431e-24	0.526318	1.69269	0.634	0.413	5.00557e-20	9_YOUNG	ARF4
1.63052e-47	0.526151	1.69241	0.282	0.066	3.4815e-43	9_YOUNG	FMOD
9.82763e-31	0.525189	1.69078	0.372	0.148	2.0984e-26	9_YOUNG	SLC44A1
4.14547e-22	0.521226	1.68409	0.464	0.248	8.85141e-18	9_YOUNG	LMO4
1.83796e-18	0.52102	1.68374	0.418	0.236	3.92441e-14	9_YOUNG	EMP2
5.92751e-36	0.520163	1.6823	0.66	0.322	1.26564e-31	9_YOUNG	AXL
7.793e-30	0.517556	1.67792	0.865	0.678	1.66396e-25	9_YOUNG	TUBB
3.23336e-30	0.517007	1.677	0.398	0.156	6.90386e-26	9_YOUNG	FBN1
6.73043e-30	0.516084	1.67545	0.741	0.476	1.43708e-25	9_YOUNG	PTMS
9.46734e-32	0.516037	1.67537	0.484	0.217	2.02147e-27	9_YOUNG	PPIC
4.10272e-45	0.514699	1.67314	0.3	0.076	8.76013e-41	9_YOUNG	MAP1A
1.78694e-25	0.499347	1.64764	0.599	0.334	3.81547e-21	9_YOUNG	PRKCDBP
3.29316e-34	0.49675	1.64337	0.467	0.189	7.03156e-30	9_YOUNG	LRP1
1.14694e-28	0.491614	1.63495	0.354	0.138	2.44895e-24	9_YOUNG	NFIX
2.27246e-06	0.488636	1.63009	0.329	0.219	0.0485215	9_YOUNG	TNFAIP6
4.2434e-25	0.485865	1.62558	0.369	0.161	9.06051e-21	9_YOUNG	ZBTB20
8.88462e-09	0.484947	1.62409	0.421	0.281	0.000189704	9_YOUNG	SPARCL1
7.88799e-23	0.484071	1.62267	0.588	0.362	1.68424e-18	9_YOUNG	NDFIP1
2.28996e-23	0.481421	1.61837	0.775	0.503	4.88952e-19	9_YOUNG	CXCL14
1.30074e-35	0.480086	1.61621	0.533	0.221	2.77733e-31	9_YOUNG	FBLN2
6.46601e-27	0.479713	1.61561	0.573	0.326	1.38062e-22	9_YOUNG	OSTC
9.89534e-24	0.479398	1.6151	0.308	0.126	2.11285e-19	9_YOUNG	NBPF10
2.04631e-24	0.479042	1.61453	0.285	0.108	4.36928e-20	9_YOUNG	ODF2L
5.85306e-24	0.478516	1.61368	0.715	0.421	1.24975e-19	9_YOUNG	SOD3
5.69788e-05	0.476807	1.61092	0.565	0.47	1	9_YOUNG	ID3
1.1642e-36	0.470737	1.60117	0.948	0.784	2.48579e-32	9_YOUNG	ANXA2
6.54933e-06	0.470268	1.60042	0.334	0.243	0.139841	9_YOUNG	TNFAIP2
2.47897e-24	0.462799	1.58851	0.343	0.144	5.29309e-20	9_YOUNG	FERMT2
5.86877e-24	0.462661	1.5883	0.723	0.509	1.2531e-19	9_YOUNG	C12orf57
1.72149e-20	0.461881	1.58706	0.256	0.099	3.67572e-16	9_YOUNG	GAS1
5.76666e-28	0.461064	1.58576	0.974	0.836	1.2313e-23	9_YOUNG	S100A10
6.68316e-27	0.460369	1.58466	0.303	0.109	1.42699e-22	9_YOUNG	DDR2
6.37511e-18	0.46013	1.58428	0.346	0.171	1.36121e-13	9_YOUNG	H1F0
5.85435e-25	0.458549	1.58178	0.614	0.331	1.25002e-20	9_YOUNG	CCDC80
8.63446e-28	0.453262	1.57344	0.251	0.081	1.84363e-23	9_YOUNG	ITGB5
5.91857e-31	0.446728	1.56319	0.758	0.437	1.26373e-26	9_YOUNG	PLAC9
1.77774e-47	0.443788	1.5586	0.259	0.056	3.79582e-43	9_YOUNG	GLT8D2
4.56897e-30	0.442873	1.55718	0.337	0.121	9.75567e-26	9_YOUNG	EFEMP2
2.13973e-25	0.44285	1.55714	0.303	0.115	4.56876e-21	9_YOUNG	RBFOX2
6.33026e-21	0.442508	1.55661	0.677	0.449	1.35164e-16	9_YOUNG	NUCKS1
3.54386e-13	0.440107	1.55287	0.602	0.433	7.56685e-09	9_YOUNG	MGP
2.06542e-22	0.43918	1.55143	0.363	0.159	4.41009e-18	9_YOUNG	NTRK2
3.54405e-20	0.438336	1.55013	0.501	0.293	7.56726e-16	9_YOUNG	P4HB
4.37091e-35	0.436487	1.54726	0.968	0.871	9.33277e-31	9_YOUNG	ACTG1
5.3949e-24	0.43539	1.54557	0.821	0.646	1.15192e-19	9_YOUNG	MORF4L1
1.5464e-21	0.434393	1.54402	0.303	0.126	3.30187e-17	9_YOUNG	SLC39A7
3.89714e-22	0.433936	1.54332	0.507	0.271	8.32118e-18	9_YOUNG	WBP5
7.75486e-19	0.432739	1.54147	0.438	0.239	1.65582e-14	9_YOUNG	NFIC
2.83564e-19	0.431274	1.53922	0.314	0.143	6.05466e-15	9_YOUNG	TCF7L2
4.08343e-21	0.431076	1.53891	0.308	0.131	8.71894e-17	9_YOUNG	NOTCH2
2.29244e-16	0.42965	1.53672	0.369	0.197	4.89483e-12	9_YOUNG	ANXA4
2.29331e-25	0.42765	1.53365	0.787	0.577	4.89668e-21	9_YOUNG	ANXA5
8.0737e-17	0.426752	1.53227	0.429	0.239	1.7239e-12	9_YOUNG	LIMA1
1.14765e-29	0.425222	1.52993	0.349	0.128	2.45047e-25	9_YOUNG	SNX7
1.09666e-26	0.424504	1.52883	0.412	0.172	2.34158e-22	9_YOUNG	OLFML3
4.71922e-18	0.423925	1.52795	0.588	0.357	1.00765e-13	9_YOUNG	IGFBP4
1.67856e-26	0.420516	1.52275	0.259	0.086	3.58406e-22	9_YOUNG	NEGR1
1.5299e-31	0.420492	1.52271	0.331	0.112	3.26664e-27	9_YOUNG	BICC1
7.0242e-19	0.420094	1.5221	0.628	0.412	1.49981e-14	9_YOUNG	SEPT15
3.69366e-18	0.417186	1.51769	0.516	0.318	7.88671e-14	9_YOUNG	MTCH1
4.1703e-07	0.417157	1.51764	0.45	0.344	0.00890442	9_YOUNG	VMP1
3.91697e-20	0.414776	1.51403	0.421	0.213	8.36352e-16	9_YOUNG	ZNF428
3.57347e-20	0.413597	1.51225	0.331	0.151	7.63008e-16	9_YOUNG	NME4
3.32235e-15	0.413324	1.51184	0.349	0.189	7.09388e-11	9_YOUNG	IFNGR2
1.55322e-15	0.41308	1.51147	0.308	0.155	3.31643e-11	9_YOUNG	CHD9
2.34831e-28	0.412043	1.5099	0.314	0.11	5.01411e-24	9_YOUNG	TMEM98
4.10442e-27	0.412038	1.50989	0.271	0.091	8.76376e-23	9_YOUNG	FAM114A1
4.67621e-23	0.411847	1.5096	0.741	0.503	9.98464e-19	9_YOUNG	PPIB
6.26434e-18	0.409278	1.50573	0.409	0.211	1.33756e-13	9_YOUNG	ITM2C
4.42638e-18	0.408276	1.50422	0.513	0.29	9.4512e-14	9_YOUNG	MFGE8
3.98103e-16	0.408254	1.50419	0.643	0.495	8.50029e-12	9_YOUNG	C6orf48
2.70572e-23	0.405916	1.50068	0.772	0.553	5.77726e-19	9_YOUNG	SEC61G
1.19102e-20	0.405333	1.4998	0.386	0.18	2.54307e-16	9_YOUNG	TWIST1
8.49827e-15	0.404271	1.49821	0.409	0.235	1.81455e-10	9_YOUNG	ZEB2
1.2447e-14	0.403461	1.497	0.32	0.165	2.65768e-10	9_YOUNG	TGFBR3
2.33081e-17	0.403073	1.49642	0.329	0.162	4.97674e-13	9_YOUNG	RCN2
7.72029e-14	0.402764	1.49595	0.403	0.24	1.64844e-09	9_YOUNG	CLIC4
1.43049e-14	0.402186	1.49509	0.476	0.298	3.05437e-10	9_YOUNG	PDIA6
1.09996e-24	0.402125	1.495	0.308	0.117	2.34864e-20	9_YOUNG	FKBP10
6.66747e-19	0.401464	1.49401	0.36	0.171	1.42364e-14	9_YOUNG	ADD3
2.55276e-23	0.399712	1.4914	0.282	0.105	5.45065e-19	9_YOUNG	PPP1R14A
6.11342e-15	0.398266	1.48924	0.484	0.302	1.30534e-10	9_YOUNG	C19orf10
6.5824e-23	0.39789	1.48868	0.331	0.14	1.40547e-18	9_YOUNG	SH3BP5
5.27604e-12	0.397654	1.48833	0.738	0.621	1.12654e-07	9_YOUNG	IER2
2.36531e-18	0.396989	1.48734	0.654	0.446	5.05041e-14	9_YOUNG	RABAC1
1.57193e-21	0.396148	1.48609	0.859	0.682	3.35638e-17	9_YOUNG	CCNI
3.98225e-20	0.395743	1.48549	0.879	0.737	8.5029e-16	9_YOUNG	COX6C
8.93767e-17	0.394417	1.48352	0.516	0.319	1.90837e-12	9_YOUNG	TMEM230
4.46733e-19	0.39343	1.48206	0.343	0.16	9.53864e-15	9_YOUNG	MAF
6.01916e-21	0.392505	1.48068	0.262	0.1	1.28521e-16	9_YOUNG	PLSCR4
1.8604e-23	0.392475	1.48064	0.308	0.121	3.97233e-19	9_YOUNG	PLAGL1
2.48886e-15	0.389945	1.4769	0.522	0.338	5.31422e-11	9_YOUNG	RAB2A
8.5778e-32	0.389682	1.47651	0.695	0.376	1.83153e-27	9_YOUNG	SERPINF1
2.13157e-09	0.388886	1.47534	0.3	0.181	4.55132e-05	9_YOUNG	CCND1
6.83582e-16	0.38833	1.47452	0.254	0.115	1.45958e-11	9_YOUNG	ITGAV
9.94316e-19	0.388054	1.47411	0.395	0.199	2.12306e-14	9_YOUNG	PLD3
9.14887e-28	0.387948	1.47395	0.844	0.569	1.95347e-23	9_YOUNG	PSAP
3.82004e-18	0.387564	1.47339	0.775	0.576	8.15654e-14	9_YOUNG	TMEM59
2.09328e-15	0.387381	1.47312	0.594	0.4	4.46957e-11	9_YOUNG	NENF
1.8302e-25	0.386256	1.47146	0.254	0.087	3.90785e-21	9_YOUNG	TEAD1
1.1108e-13	0.386255	1.47146	0.599	0.409	2.37178e-09	9_YOUNG	KLF4
2.5344e-73	0.386041	1.47115	0.997	0.628	5.41145e-69	9_YOUNG	DCN
4.39473e-13	0.385494	1.47034	0.602	0.452	9.38362e-09	9_YOUNG	PDIA3
1.37126e-19	0.38377	1.46781	0.314	0.136	2.92792e-15	9_YOUNG	NDN
1.59515e-16	0.383614	1.46758	0.585	0.375	3.40597e-12	9_YOUNG	DDAH2
6.79872e-10	0.382016	1.46523	0.464	0.321	1.45166e-05	9_YOUNG	REEP5
5.45023e-17	0.381659	1.46471	0.697	0.507	1.16373e-12	9_YOUNG	PEBP1
1.43446e-13	0.380478	1.46298	0.646	0.485	3.06285e-09	9_YOUNG	HMGN2
1.34024e-14	0.380342	1.46278	0.648	0.481	2.86168e-10	9_YOUNG	TMED2
1.65771e-13	0.379024	1.46086	0.663	0.497	3.53954e-09	9_YOUNG	NPC2
1.56757e-19	0.377747	1.45899	0.723	0.562	3.34707e-15	9_YOUNG	SSR2
5.12114e-13	0.375708	1.45602	0.363	0.208	1.09347e-08	9_YOUNG	MAGED2
1.51607e-08	0.375198	1.45528	0.395	0.27	0.000323711	9_YOUNG	KLF10
3.55067e-17	0.374003	1.45354	0.375	0.197	7.58138e-13	9_YOUNG	IER3IP1.1
1.02525e-17	0.373999	1.45354	0.749	0.572	2.18911e-13	9_YOUNG	RTN4
1.44525e-11	0.371827	1.45038	0.424	0.271	3.0859e-07	9_YOUNG	TIMM13
1.37491e-13	0.371359	1.4497	0.346	0.195	2.9357e-09	9_YOUNG	TCEAL8
4.88022e-13	0.368384	1.4454	0.464	0.288	1.04202e-08	9_YOUNG	SDC2
1.73782e-13	0.367071	1.4435	0.648	0.481	3.7106e-09	9_YOUNG	RPS27L
3.94501e-15	0.364881	1.44034	0.735	0.583	8.42339e-11	9_YOUNG	AHNAK
9.16056e-08	0.362498	1.43691	0.285	0.179	0.00195596	9_YOUNG	GOLIM4
2.50838e-16	0.362361	1.43672	0.311	0.149	5.35589e-12	9_YOUNG	SH3PXD2A
6.52466e-15	0.362071	1.4363	0.591	0.401	1.39315e-10	9_YOUNG	HMGN1
4.399e-20	0.361694	1.43576	1	0.943	9.39274e-16	9_YOUNG	S100A6
5.80333e-22	0.361566	1.43558	0.256	0.093	1.23913e-17	9_YOUNG	JAM2
9.69761e-21	0.361517	1.4355	0.265	0.102	2.07063e-16	9_YOUNG	LTBP1
2.51446e-17	0.354664	1.4257	0.265	0.113	5.36887e-13	9_YOUNG	RP11-553L6.5
1.57634e-12	0.354444	1.42539	0.343	0.196	3.36579e-08	9_YOUNG	UBE2E3
5.51601e-19	0.353766	1.42442	0.902	0.768	1.17778e-14	9_YOUNG	HMGB1
8.08165e-13	0.35302	1.42336	0.383	0.23	1.72559e-08	9_YOUNG	LINC00657
2.28655e-12	0.35075	1.42013	0.533	0.367	4.88225e-08	9_YOUNG	JTB
1.93202e-12	0.349742	1.4187	0.274	0.142	4.12524e-08	9_YOUNG	SRM
1.87053e-10	0.349525	1.41839	0.66	0.506	3.99397e-06	9_YOUNG	ARID5B
1.39367e-10	0.348416	1.41682	0.793	0.612	2.97576e-06	9_YOUNG	TIMP1
2.9835e-15	0.344878	1.41182	0.378	0.204	6.37037e-11	9_YOUNG	TAX1BP3
4.96052e-11	0.344629	1.41147	0.582	0.427	1.05917e-06	9_YOUNG	HSP90B1
5.7266e-19	0.342082	1.40788	0.251	0.099	1.22274e-14	9_YOUNG	CKAP4
2.46171e-12	0.342034	1.40781	0.671	0.526	5.25624e-08	9_YOUNG	SBDS
3.46015e-11	0.341846	1.40754	0.455	0.308	7.38811e-07	9_YOUNG	ZNHIT1
2.23093e-15	0.341084	1.40647	0.28	0.126	4.76349e-11	9_YOUNG	FGF7
4.50093e-14	0.34081	1.40609	0.435	0.257	9.61038e-10	9_YOUNG	HCFC1R1
5.75277e-14	0.339643	1.40445	0.282	0.137	1.22833e-09	9_YOUNG	SAMD4A
1.50136e-11	0.338996	1.40354	0.597	0.436	3.20571e-07	9_YOUNG	NDUFA11
2.21283e-12	0.337488	1.40142	0.401	0.244	4.72484e-08	9_YOUNG	ANXA7
1.75019e-12	0.33714	1.40093	0.291	0.152	3.73701e-08	9_YOUNG	ABL2
4.65751e-13	0.335422	1.39853	0.378	0.219	9.94471e-09	9_YOUNG	OS9
1.77635e-13	0.335159	1.39816	0.268	0.132	3.79287e-09	9_YOUNG	PTOV1
6.48868e-13	0.335132	1.39813	0.622	0.44	1.38546e-08	9_YOUNG	SRP9
1.46413e-12	0.334624	1.39741	0.501	0.336	3.1262e-08	9_YOUNG	FKBP2
1.38604e-12	0.334457	1.39718	0.3	0.161	2.95947e-08	9_YOUNG	VGLL4
2.83472e-13	0.332155	1.39397	0.288	0.147	6.05269e-09	9_YOUNG	TMED3
3.82688e-10	0.331864	1.39356	0.409	0.269	8.17115e-06	9_YOUNG	VKORC1
4.62422e-09	0.33047	1.39162	0.53	0.397	9.87363e-05	9_YOUNG	SRSF11
1.39635e-09	0.329348	1.39006	0.559	0.431	2.98149e-05	9_YOUNG	RHOC
8.15967e-14	0.329325	1.39003	0.611	0.417	1.74225e-09	9_YOUNG	PRNP
1.00304e-15	0.329188	1.38984	0.277	0.126	2.14169e-11	9_YOUNG	ABI2
2.9753e-14	0.328809	1.38931	0.256	0.12	6.35286e-10	9_YOUNG	CRNDE
1.41152e-10	0.328471	1.38884	0.294	0.166	3.01388e-06	9_YOUNG	NOTCH2NL
2.34019e-11	0.328072	1.38829	0.438	0.278	4.99677e-07	9_YOUNG	IFI27L2
1.00202e-10	0.327682	1.38775	0.259	0.139	2.13952e-06	9_YOUNG	LMAN1
7.27761e-12	0.327526	1.38753	0.3	0.161	1.55391e-07	9_YOUNG	CCNG2
1.24617e-11	0.325931	1.38532	0.657	0.512	2.66082e-07	9_YOUNG	SEC61B
2.04497e-23	0.324365	1.38315	0.726	0.449	4.36641e-19	9_YOUNG	EMP1
4.44609e-17	0.323477	1.38192	0.674	0.437	9.49329e-13	9_YOUNG	FCGRT
8.97681e-17	0.323459	1.3819	0.683	0.443	1.91673e-12	9_YOUNG	PTRF
4.19602e-15	0.323376	1.38178	0.499	0.288	8.95934e-11	9_YOUNG	FXYD1
2.52288e-11	0.323374	1.38178	0.294	0.164	5.38684e-07	9_YOUNG	TBL1XR1
0.000588919	0.323033	1.38131	0.378	0.298	1	9_YOUNG	TPPP3
2.90953e-08	0.322719	1.38088	0.303	0.194	0.000621243	9_YOUNG	AKAP9
1.43042e-10	0.322133	1.38007	0.386	0.25	3.05423e-06	9_YOUNG	ARL5A
1.14443e-09	0.319653	1.37665	0.499	0.342	2.44359e-05	9_YOUNG	DUT
1.99203e-10	0.318516	1.37509	0.265	0.142	4.25338e-06	9_YOUNG	PTPRS
2.14437e-12	0.318003	1.37438	0.582	0.415	4.57866e-08	9_YOUNG	PNISR
2.76537e-13	0.317233	1.37332	0.277	0.137	5.90462e-09	9_YOUNG	TWSG1
2.24332e-11	0.3156	1.37108	0.303	0.164	4.78994e-07	9_YOUNG	LAMA4
4.04925e-07	0.315215	1.37055	0.389	0.279	0.00864596	9_YOUNG	TMEM165
2.52389e-19	0.315208	1.37054	0.997	0.921	5.38901e-15	9_YOUNG	VIM
8.8781e-13	0.31489	1.37011	0.657	0.478	1.89565e-08	9_YOUNG	ITGB1
5.96906e-08	0.314551	1.36964	0.311	0.201	0.00127451	9_YOUNG	C7orf73
3.51537e-17	0.314533	1.36962	0.256	0.105	7.50601e-13	9_YOUNG	FKBP7
1.80025e-17	0.314017	1.36891	0.905	0.778	3.8439e-13	9_YOUNG	CIRBP
5.92658e-12	0.313427	1.36811	0.542	0.374	1.26544e-07	9_YOUNG	RAB1A
2.23573e-11	0.312823	1.36728	0.421	0.261	4.77374e-07	9_YOUNG	SPTBN1
5.24624e-10	0.306505	1.35867	0.542	0.396	1.12018e-05	9_YOUNG	PRDX2
4.54442e-13	0.306487	1.35864	0.259	0.125	9.70324e-09	9_YOUNG	PDS5B
5.17192e-10	0.305822	1.35774	0.317	0.187	1.10431e-05	9_YOUNG	HDLBP
8.05561e-10	0.304159	1.35548	0.288	0.164	1.72003e-05	9_YOUNG	AK3
1.20497e-07	0.304135	1.35545	0.314	0.205	0.00257286	9_YOUNG	PDAP1
1.59342e-10	0.303525	1.35463	0.282	0.155	3.40227e-06	9_YOUNG	PDLIM4
4.11996e-08	0.302982	1.35389	0.308	0.195	0.000879695	9_YOUNG	PNKD
1.08812e-10	0.302906	1.35379	0.282	0.156	2.32336e-06	9_YOUNG	GNAQ
4.18342e-10	0.301861	1.35237	0.251	0.135	8.93244e-06	9_YOUNG	SMARCE1
8.86975e-12	0.301757	1.35223	0.401	0.244	1.89387e-07	9_YOUNG	RBMS1
4.72808e-09	0.301573	1.35198	0.262	0.151	0.000100954	9_YOUNG	ARL3
5.93633e-11	0.30141	1.35176	0.412	0.264	1.26753e-06	9_YOUNG	WASF2
2.12121e-15	0.301248	1.35154	0.951	0.848	4.52921e-11	9_YOUNG	H3F3A
2.70319e-11	0.300936	1.35112	0.429	0.269	5.77186e-07	9_YOUNG	VAMP5
2.62784e-08	0.299066	1.3486	0.45	0.322	0.000561097	9_YOUNG	PRKAR1A
1.02808e-06	0.298122	1.34733	0.317	0.211	0.0219516	9_YOUNG	TNRC6B
8.86742e-08	0.297782	1.34687	0.354	0.235	0.00189337	9_YOUNG	HP1BP3
2.42232e-10	0.295663	1.34402	0.285	0.159	5.17214e-06	9_YOUNG	SURF4
1.11538e-09	0.295178	1.34336	0.499	0.348	2.38156e-05	9_YOUNG	TMEM14C
2.83144e-08	0.295041	1.34318	0.429	0.305	0.00060457	9_YOUNG	CACYBP
2.46617e-14	0.295022	1.34316	0.274	0.129	5.26577e-10	9_YOUNG	GCSH
7.6455e-08	0.294744	1.34278	0.3	0.192	0.00163247	9_YOUNG	MAP4
7.85993e-15	0.293712	1.3414	0.784	0.553	1.67825e-10	9_YOUNG	SELM
3.81186e-09	0.292915	1.34033	0.3	0.18	8.13907e-05	9_YOUNG	PLIN3
1.90733e-13	0.292781	1.34015	0.262	0.127	4.07253e-09	9_YOUNG	REEP3
1.26966e-14	0.292041	1.33916	0.896	0.829	2.71098e-10	9_YOUNG	EEF2
2.39447e-11	0.290554	1.33717	0.285	0.151	5.11268e-07	9_YOUNG	CTSF
3.59172e-07	0.289517	1.33578	0.294	0.186	0.00766904	9_YOUNG	TMEM14A
7.98662e-09	0.289122	1.33525	0.265	0.154	0.00017053	9_YOUNG	GTF2I
0.000267835	0.2888	1.33482	0.38	0.299	1	9_YOUNG	CTNNB1
2.59188e-07	0.288543	1.33448	0.424	0.31	0.00553418	9_YOUNG	PSMA1
1.62513e-10	0.287533	1.33314	0.254	0.132	3.46997e-06	9_YOUNG	LGALS3BP
2.25643e-07	0.286933	1.33233	0.392	0.279	0.00481794	9_YOUNG	SUMO3
2.05689e-06	0.28505	1.32983	0.438	0.328	0.0439188	9_YOUNG	TMED9
1.5239e-06	0.283455	1.32771	0.553	0.455	0.0325384	9_YOUNG	DAD1
2.92733e-07	0.282928	1.32701	0.392	0.273	0.00625044	9_YOUNG	NFIA
5.85694e-09	0.28102	1.32448	0.265	0.151	0.000125057	9_YOUNG	ARL2BP
1.26532e-08	0.280743	1.32411	0.51	0.386	0.000270172	9_YOUNG	MTDH
2.25558e-08	0.280224	1.32343	0.349	0.227	0.00048161	9_YOUNG	KDELR1
3.18706e-08	0.279852	1.32293	0.32	0.205	0.000680502	9_YOUNG	RAB18
1.22998e-11	0.27982	1.32289	0.259	0.132	2.62625e-07	9_YOUNG	FNDC3B
9.59902e-07	0.279692	1.32272	0.403	0.293	0.0204958	9_YOUNG	TMED10
1.05179e-08	0.278911	1.32169	0.274	0.162	0.000224579	9_YOUNG	SEC31A
3.13479e-10	0.277321	1.31959	0.398	0.252	6.6934e-06	9_YOUNG	PSMB5
6.92136e-08	0.276901	1.31904	0.435	0.305	0.00147785	9_YOUNG	ATRAID
2.78124e-07	0.276751	1.31884	0.311	0.201	0.0059385	9_YOUNG	COPS8
2.29141e-10	0.275296	1.31692	0.602	0.435	4.89262e-06	9_YOUNG	BSG
7.45712e-08	0.274586	1.31599	0.346	0.229	0.00159225	9_YOUNG	BAD
1.07329e-05	0.274492	1.31586	0.464	0.368	0.229169	9_YOUNG	ROMO1
2.6611e-07	0.274116	1.31537	0.403	0.29	0.00568197	9_YOUNG	KHDRBS1
2.15502e-07	0.274011	1.31523	0.383	0.271	0.00460141	9_YOUNG	EIF4H
2.1343e-09	0.27387	1.31504	0.628	0.513	4.55716e-05	9_YOUNG	BRK1
3.15008e-07	0.273618	1.31471	0.369	0.254	0.00672604	9_YOUNG	NME3
2.60081e-09	0.273444	1.31448	0.481	0.333	5.55325e-05	9_YOUNG	HSBP1
4.2134e-05	0.273381	1.3144	0.499	0.403	0.899646	9_YOUNG	HSPA5
3.83941e-07	0.272921	1.3138	0.256	0.159	0.00819791	9_YOUNG	NUCB2
3.05394e-07	0.271354	1.31174	0.297	0.191	0.00652078	9_YOUNG	HDAC2
4.363e-07	0.271292	1.31166	0.288	0.19	0.00931588	9_YOUNG	SPG21
5.90898e-06	0.269708	1.30958	0.262	0.177	0.126168	9_YOUNG	PQLC3
3.60828e-11	0.269382	1.30915	0.366	0.21	7.70439e-07	9_YOUNG	S100A16
0.000147773	0.269188	1.3089	0.608	0.531	1	9_YOUNG	TSPO
1.12752e-05	0.269074	1.30875	0.262	0.177	0.240748	9_YOUNG	TUBB6
7.6752e-08	0.268897	1.30852	0.582	0.456	0.00163881	9_YOUNG	SPCS2
4.32712e-06	0.268472	1.30796	0.262	0.172	0.0923928	9_YOUNG	SETD5
4.70299e-09	0.267598	1.30682	0.565	0.422	0.000100418	9_YOUNG	MORF4L2
3.43441e-06	0.266654	1.30559	0.352	0.253	0.0733316	9_YOUNG	UBXN4
2.7206e-06	0.266611	1.30553	0.383	0.278	0.0580902	9_YOUNG	B4GALT1
2.15585e-08	0.265103	1.30356	0.3	0.185	0.000460318	9_YOUNG	FAM46A
4.00742e-14	0.265002	1.30343	0.254	0.113	8.55664e-10	9_YOUNG	DCLK1
3.78236e-08	0.263966	1.30208	0.392	0.267	0.000807609	9_YOUNG	IMPDH2
8.12934e-08	0.262908	1.30071	0.565	0.433	0.00173578	9_YOUNG	PSMB1
1.64611e-08	0.262235	1.29983	0.254	0.145	0.000351478	9_YOUNG	YIF1A
8.05509e-10	0.261718	1.29916	0.533	0.357	1.71992e-05	9_YOUNG	S100A13
1.0695e-09	0.261458	1.29882	0.259	0.142	2.2836e-05	9_YOUNG	NTAN1
9.60626e-07	0.261415	1.29877	0.369	0.262	0.0205113	9_YOUNG	JMJD1C
1.53948e-11	0.261045	1.29829	0.271	0.136	3.28709e-07	9_YOUNG	FBLN5
1.43743e-06	0.260656	1.29778	0.28	0.184	0.030692	9_YOUNG	PLEC
3.06725e-05	0.260387	1.29743	0.418	0.326	0.65492	9_YOUNG	ESD
3.17567e-09	0.260233	1.29723	0.277	0.159	6.7807e-05	9_YOUNG	DECR1
5.56126e-38	0.259956	1.29687	0.942	0.678	1.18744e-33	9_YOUNG	GSN
3.749e-08	0.259655	1.29648	0.317	0.201	0.000800487	9_YOUNG	NCOR1
2.58431e-08	0.259616	1.29643	0.473	0.338	0.000551803	9_YOUNG	ANAPC11
5.87588e-06	0.259565	1.29637	0.398	0.297	0.125462	9_YOUNG	NDUFC2
0.0011451	0.257667	1.29391	0.314	0.245	1	9_YOUNG	TNFRSF12A
8.92771e-09	0.257539	1.29374	0.522	0.363	0.000190624	9_YOUNG	NUPR1
3.93221e-10	0.25647	1.29236	0.265	0.14	8.39606e-06	9_YOUNG	DLC1
1.70221e-06	0.255953	1.29169	0.256	0.162	0.0363457	9_YOUNG	ZFYVE21
1.42428e-07	0.255886	1.29161	0.597	0.451	0.00304112	9_YOUNG	ARL6IP5
9.90801e-07	0.255647	1.2913	0.438	0.324	0.0211556	9_YOUNG	FIS1
1.16621e-07	0.25556	1.29119	0.412	0.286	0.0024901	9_YOUNG	SEPT2
8.69722e-07	0.255344	1.29091	0.265	0.163	0.0185703	9_YOUNG	CXXC5
7.50489e-07	0.254928	1.29037	0.363	0.251	0.0160244	9_YOUNG	DCTN3
8.06083e-06	0.253876	1.28901	0.536	0.441	0.172115	9_YOUNG	CALR
1.72692e-06	0.253459	1.28847	0.45	0.338	0.0368732	9_YOUNG	ARGLU1
3.79831e-05	0.253401	1.2884	0.311	0.223	0.811014	9_YOUNG	WHSC1L1
7.94607e-06	0.252427	1.28715	0.262	0.177	0.169664	9_YOUNG	CSNK1E
5.05659e-08	0.252235	1.2869	0.758	0.606	0.00107968	9_YOUNG	CD9
0.000381512	0.251627	1.28612	0.378	0.296	1	9_YOUNG	SERTAD1
1.84271e-06	0.250039	1.28408	0.277	0.18	0.0393455	9_YOUNG	CHMP2B
