# Supplementary material for: Single-cell transcriptomes of the human skin reveal age-related loss of fibroblast priming
Source: Commun Biol. 2020 Apr 23;3:188. doi: 10.1038/s42003-020-0922-4 (PMC7181753; doi:10.1038/s42003-020-0922-4)
Supplement: Supplementary file 5 — Supplementary Data 3 [file 42003_2020_922_MOESM5_ESM.xlsx]

## Sheet: Hoja1
Supplementary Data 3. Genes expressed by fibroblast subpopulations (second-level analysis) in young samples.																Supplementary Table 3. Genes expressed by the four populations of fibroblasts in YOUNG human skin.								Supplementary Table 3. Genes expressed by the four populations of fibroblasts in YOUNG human skin.								Supplementary Table 3. Genes expressed by the four populations of fibroblasts in YOUNG human skin.								Supplementary Table 3. Genes expressed by the four populations of fibroblasts in YOUNG human skin.								Supplementary Table 3. Genes expressed by the four populations of fibroblasts in YOUNG human skin.
p_val	avg_logFC	Fold-Change	pct.1	pct.2	p_val_adj	cluster	gene
2.00421e-135	1.52789	4.60844	0.817	0.198	4.27938e-131	Secretory-papillary	APCDD1
4.10254e-60	1.30223	3.67747	0.314	0.037	8.75974e-56	Secretory-papillary	COMP
2.61078e-45	1.16438	3.20395	0.699	0.374	5.57454e-41	Secretory-papillary	RGS16
1.04534e-56	1.13387	3.10765	0.645	0.257	2.232e-52	Secretory-papillary	ID1
7.38873e-08	1.10519	3.01979	0.609	0.446	0.00157764	Secretory-papillary	HBB
4.86052e-47	1.06114	2.88965	0.475	0.156	1.03782e-42	Secretory-papillary	RGS2
1.68141e-66	1.0576	2.87946	0.609	0.196	3.59014e-62	Secretory-papillary	COL18A1
3.74464e-79	1.04373	2.83979	0.978	0.82	7.99555e-75	Secretory-papillary	DUSP1
0.00338495	1.02287	2.78116	0.276	0.215	1	Secretory-papillary	HBA2
5.23777e-54	0.954717	2.59793	0.464	0.118	1.11837e-49	Secretory-papillary	WIF1
2.51493e-54	0.942537	2.56649	0.73	0.37	5.36988e-50	Secretory-papillary	ARRDC3
3.8569e-71	0.886459	2.42652	0.443	0.076	8.23525e-67	Secretory-papillary	NKD2
1.03196e-33	0.853583	2.34804	0.607	0.32	2.20344e-29	Secretory-papillary	DDIT4
1.56826e-52	0.851241	2.34255	0.667	0.276	3.34856e-48	Secretory-papillary	LEPR
4.55355e-55	0.84605	2.33042	0.492	0.132	9.72275e-51	Secretory-papillary	F13A1
3.45513e-80	0.838551	2.31301	0.268	0.006	7.3774e-76	Secretory-papillary	HSPB3
8.9072e-85	0.836179	2.30753	0.301	0.011	1.90187e-80	Secretory-papillary	NPTX2
1.11261e-59	0.826445	2.28518	0.945	0.778	2.37564e-55	Secretory-papillary	CD9
7.24371e-79	0.824466	2.28066	0.995	0.837	1.54668e-74	Secretory-papillary	COL6A1
1.10569e-35	0.80026	2.22612	0.582	0.278	2.36087e-31	Secretory-papillary	SPRY1
2.26308e-53	0.79985	2.22521	0.904	0.633	4.83212e-49	Secretory-papillary	NR4A1
5.40792e-83	0.789409	2.20209	0.284	0.008	1.1547e-78	Secretory-papillary	CLEC2A
2.2075e-59	0.767436	2.15424	0.921	0.665	4.71345e-55	Secretory-papillary	PPAP2B
1.11645e-36	0.762506	2.14364	0.29	0.062	2.38384e-32	Secretory-papillary	DIRAS3
1.70051e-24	0.760058	2.1384	0.658	0.412	3.63093e-20	Secretory-papillary	ID2
3.46054e-24	0.748549	2.11393	0.568	0.32	7.38894e-20	Secretory-papillary	RGCC
2.0572e-34	0.738873	2.09357	0.32	0.087	4.39254e-30	Secretory-papillary	PTBP2
2.02984e-31	0.732866	2.08104	0.885	0.742	4.33412e-27	Secretory-papillary	GADD45B
1.32579e-31	0.719727	2.05387	0.699	0.437	2.83084e-27	Secretory-papillary	NR4A2
1.05779e-41	0.712868	2.03983	0.363	0.09	2.25858e-37	Secretory-papillary	RGS3
3.71845e-28	0.712163	2.03839	0.538	0.266	7.93964e-24	Secretory-papillary	STMN1
9.6829e-34	0.711193	2.03642	0.536	0.248	2.06749e-29	Secretory-papillary	PERP
2.76903e-42	0.708757	2.03146	0.445	0.133	5.91243e-38	Secretory-papillary	MAMDC2
2.97866e-27	0.689311	1.99234	0.322	0.107	6.36003e-23	Secretory-papillary	CYP26B1
5.47093e-36	0.678173	1.97027	0.828	0.504	1.16815e-31	Secretory-papillary	SFRP2
1.26573e-38	0.668759	1.95181	0.626	0.289	2.70259e-34	Secretory-papillary	AQP1
1.44467e-50	0.662999	1.9406	0.973	0.851	3.08465e-46	Secretory-papillary	ZFP36L1
1.29504e-32	0.649615	1.9148	0.495	0.215	2.76518e-28	Secretory-papillary	C1orf198
1.27453e-42	0.64424	1.90454	0.831	0.543	2.72138e-38	Secretory-papillary	CAV1
6.51779e-23	0.642669	1.90155	0.847	0.647	1.39168e-18	Secretory-papillary	ID3
3.02394e-40	0.625252	1.86872	0.811	0.508	6.45671e-36	Secretory-papillary	NBL1
3.1821e-26	0.614883	1.84944	0.62	0.384	6.79443e-22	Secretory-papillary	PDGFRA
1.04745e-22	0.614791	1.84927	0.913	0.847	2.23652e-18	Secretory-papillary	ZFP36L2
7.36807e-27	0.607538	1.83591	0.566	0.289	1.57323e-22	Secretory-papillary	PHLDA1
1.24838e-29	0.59512	1.81325	0.287	0.076	2.66554e-25	Secretory-papillary	AXIN2
3.14523e-25	0.583261	1.79187	0.577	0.336	6.7157e-21	Secretory-papillary	GNG11
1.54584e-11	0.581527	1.78877	0.47	0.32	3.30069e-07	Secretory-papillary	TNFAIP3
9.07224e-27	0.576069	1.77903	0.505	0.252	1.9371e-22	Secretory-papillary	KCTD12
1.16432e-37	0.575898	1.77873	0.981	0.912	2.48605e-33	Secretory-papillary	ZFP36
5.09908e-19	0.570332	1.76886	0.262	0.094	1.08875e-14	Secretory-papillary	SNAI1
5.5503e-24	0.567022	1.76301	0.762	0.576	1.1851e-19	Secretory-papillary	IGFBP4
4.33018e-14	0.555601	1.74299	0.287	0.13	9.2458e-10	Secretory-papillary	PTGS2
2.83498e-30	0.547504	1.72893	0.79	0.56	6.05325e-26	Secretory-papillary	TCF4
3.56453e-25	0.525669	1.69159	0.276	0.083	7.61097e-21	Secretory-papillary	EFNA5
2.0285e-21	0.522081	1.68553	0.333	0.13	4.33126e-17	Secretory-papillary	TGFBI
1.52149e-15	0.515699	1.67481	0.484	0.304	3.24869e-11	Secretory-papillary	CSRNP1
4.94399e-20	0.502605	1.65302	0.317	0.126	1.05564e-15	Secretory-papillary	PTK7
3.09476e-24	0.496432	1.64285	0.273	0.08	6.60794e-20	Secretory-papillary	GREM2
3.16081e-22	0.494838	1.64023	0.587	0.346	6.74897e-18	Secretory-papillary	FXYD5
1.52076e-48	0.491754	1.63518	0.992	0.942	3.24714e-44	Secretory-papillary	COL6A2
1.35347e-17	0.488694	1.63019	0.585	0.396	2.88994e-13	Secretory-papillary	PAM
5.90286e-13	0.488099	1.62922	0.456	0.29	1.26038e-08	Secretory-papillary	CRISPLD2
7.37313e-35	0.483598	1.6219	0.995	0.928	1.57431e-30	Secretory-papillary	JUNB
8.65514e-17	0.4788	1.61414	0.464	0.276	1.84805e-12	Secretory-papillary	ANTXR1
2.65616e-06	0.471732	1.60277	0.697	0.614	0.0567144	Secretory-papillary	GEM
3.47344e-12	0.470183	1.60029	0.423	0.253	7.4165e-08	Secretory-papillary	HAS2
1.16971e-18	0.469928	1.59988	0.91	0.766	2.49758e-14	Secretory-papillary	CEBPD
4.43478e-15	0.468498	1.59759	0.68	0.521	9.46914e-11	Secretory-papillary	TSC22D3
6.16805e-18	0.461221	1.58601	0.303	0.126	1.317e-13	Secretory-papillary	EMX2
2.39729e-14	0.459825	1.5838	0.287	0.136	5.11869e-10	Secretory-papillary	PLXDC2
8.98301e-09	0.450218	1.56865	0.486	0.353	0.000191805	Secretory-papillary	SLC2A3
3.79023e-18	0.445411	1.56113	0.26	0.093	8.09289e-14	Secretory-papillary	PMAIP1
3.7795e-19	0.437935	1.5495	0.94	0.804	8.06999e-15	Secretory-papillary	CEBPB
2.9161e-09	0.422648	1.526	0.473	0.321	6.22646e-05	Secretory-papillary	THBS1
1.05578e-10	0.419606	1.52136	0.361	0.225	2.25431e-06	Secretory-papillary	C16orf45
6.70803e-13	0.418079	1.51904	0.355	0.197	1.4323e-08	Secretory-papillary	AAED1
5.76104e-09	0.409157	1.50555	0.363	0.241	0.00012301	Secretory-papillary	SVIL
6.3424e-12	0.407902	1.50366	0.541	0.37	1.35423e-07	Secretory-papillary	MT1E
1.97429e-16	0.407121	1.50249	0.904	0.766	4.21551e-12	Secretory-papillary	FOS
2.41433e-12	0.404849	1.49908	0.328	0.175	5.15507e-08	Secretory-papillary	ANPEP
8.48314e-10	0.399608	1.49124	0.383	0.245	1.81132e-05	Secretory-papillary	C10orf54
1.31237e-13	0.399451	1.49101	0.287	0.134	2.80218e-09	Secretory-papillary	RAB31
9.79487e-15	0.398931	1.49023	0.358	0.181	2.0914e-10	Secretory-papillary	LAMC3
1.18779e-08	0.398287	1.48927	0.951	0.914	0.000253618	Secretory-papillary	NEAT1
1.49718e-05	0.39631	1.48633	0.609	0.537	0.319678	Secretory-papillary	HES1
4.9605e-12	0.396225	1.4862	0.459	0.3	1.05917e-07	Secretory-papillary	DPYSL2
6.70145e-14	0.395838	1.48563	0.937	0.901	1.43089e-09	Secretory-papillary	NFKBIA
1.49571e-08	0.395259	1.48477	0.544	0.425	0.000319364	Secretory-papillary	TWIST1
6.55162e-14	0.392957	1.48136	0.339	0.173	1.3989e-09	Secretory-papillary	MEF2A
6.99598e-11	0.390668	1.47797	0.568	0.431	1.49378e-06	Secretory-papillary	SLIT3
7.59015e-14	0.390613	1.47789	0.448	0.268	1.62065e-09	Secretory-papillary	MAN1A1
1.2211e-12	0.387076	1.47267	0.478	0.311	2.6073e-08	Secretory-papillary	ITM2C
4.7012e-07	0.383503	1.46742	0.448	0.341	0.010038	Secretory-papillary	BTG2
1.74986e-08	0.383341	1.46718	0.464	0.327	0.000373629	Secretory-papillary	GADD45A
1.88571e-26	0.377638	1.45883	0.973	0.849	4.02637e-22	Secretory-papillary	ADIRF
2.121e-11	0.377344	1.45841	0.377	0.217	4.52876e-07	Secretory-papillary	NTRK2
6.00191e-12	0.371625	1.45009	0.257	0.123	1.28153e-07	Secretory-papillary	CD109
1.64446e-24	0.371301	1.44962	0.967	0.907	3.51126e-20	Secretory-papillary	GAPDH
1.61852e-08	0.371012	1.4492	0.833	0.75	0.000345587	Secretory-papillary	MT2A
1.98146e-09	0.368556	1.44565	0.295	0.172	4.23081e-05	Secretory-papillary	PTEN
5.8502e-08	0.367197	1.44368	0.292	0.181	0.00124913	Secretory-papillary	NFIL3
1.46913e-05	0.366539	1.44273	0.593	0.501	0.313688	Secretory-papillary	TNFAIP6
2.04467e-08	0.35936	1.43241	0.26	0.147	0.000436578	Secretory-papillary	RECK
7.56296e-11	0.358069	1.43057	0.262	0.128	1.61484e-06	Secretory-papillary	A1BG
4.65784e-09	0.356306	1.42805	0.292	0.165	9.94541e-05	Secretory-papillary	CAV2
4.36012e-13	0.350334	1.41954	0.648	0.466	9.30973e-09	Secretory-papillary	GLUL
7.81753e-09	0.349545	1.41842	0.429	0.301	0.00016692	Secretory-papillary	ZBTB20
5.30359e-12	0.34918	1.4179	0.749	0.639	1.13242e-07	Secretory-papillary	LY6E
8.35202e-10	0.34592	1.41329	0.448	0.299	1.78332e-05	Secretory-papillary	COL5A1
6.35749e-10	0.340094	1.40508	0.292	0.164	1.35745e-05	Secretory-papillary	ESYT2
2.47741e-06	0.331703	1.39334	0.347	0.241	0.0528976	Secretory-papillary	GAS1
6.80854e-11	0.331244	1.3927	0.582	0.424	1.45376e-06	Secretory-papillary	PDGFRB
1.90602e-08	0.330428	1.39156	0.486	0.37	0.000406972	Secretory-papillary	LEPROT
7.54301e-10	0.32725	1.38715	0.492	0.349	1.61058e-05	Secretory-papillary	KLF10
5.29622e-07	0.322392	1.38043	0.292	0.187	0.0113085	Secretory-papillary	NRN1
1.91392e-06	0.32097	1.37846	0.374	0.266	0.0408661	Secretory-papillary	RASD1
6.60806e-06	0.31564	1.37114	0.383	0.291	0.141095	Secretory-papillary	FOSL2
8.88136e-07	0.314924	1.37016	0.413	0.288	0.0189635	Secretory-papillary	PTPRS
1.86087e-05	0.31172	1.36577	0.257	0.173	0.397332	Secretory-papillary	IRF2BPL
0.000165077	0.309143	1.36226	0.421	0.345	1	Secretory-papillary	TGIF1
3.6263e-14	0.308527	1.36142	0.811	0.685	7.74289e-10	Secretory-papillary	EMP1
3.75997e-09	0.304689	1.3562	0.41	0.266	8.02828e-05	Secretory-papillary	BIRC3
4.5278e-09	0.303771	1.35496	0.292	0.165	9.66776e-05	Secretory-papillary	YAP1
3.59401e-10	0.303127	1.35409	0.26	0.129	7.67393e-06	Secretory-papillary	GLDN
0.000237952	0.302191	1.35282	0.462	0.388	1	Secretory-papillary	TUBB2A
1.42082e-12	0.299253	1.34885	0.279	0.126	3.03372e-08	Secretory-papillary	MEOX2
1.3214e-10	0.295732	1.34411	0.891	0.819	2.82146e-06	Secretory-papillary	PNRC1
1.08933e-07	0.29221	1.33938	0.251	0.144	0.00232593	Secretory-papillary	AP1S2
2.49974e-08	0.292188	1.33935	0.833	0.776	0.000533745	Secretory-papillary	PPP1R15A
1.77701e-06	0.290546	1.33716	0.568	0.466	0.0379428	Secretory-papillary	FOSB
4.60931e-08	0.288216	1.33405	0.486	0.351	0.00098418	Secretory-papillary	SERTAD1
4.0333e-05	0.287147	1.33262	0.385	0.3	0.86119	Secretory-papillary	NDN
3.57367e-10	0.285487	1.33041	0.713	0.614	7.6305e-06	Secretory-papillary	ARL6IP5
5.20868e-08	0.284917	1.32965	0.295	0.178	0.00111216	Secretory-papillary	COL4A2
0.00655835	0.283569	1.32786	0.273	0.217	1	Secretory-papillary	ADAMTS1
1.14687e-08	0.283145	1.3273	0.683	0.582	0.00024488	Secretory-papillary	NAP1L1
2.00289e-10	0.281866	1.3256	0.844	0.759	4.27656e-06	Secretory-papillary	POLR2L
7.61797e-07	0.281687	1.32536	0.467	0.358	0.0162659	Secretory-papillary	PLP2
4.96051e-05	0.28023	1.32343	0.527	0.448	1	Secretory-papillary	F10
1.45194e-06	0.277356	1.31964	0.399	0.283	0.0310018	Secretory-papillary	SPTSSA
7.19958e-10	0.274322	1.31564	0.415	0.257	1.53725e-05	Secretory-papillary	DKK2
0.00023595	0.273786	1.31493	0.251	0.174	1	Secretory-papillary	BST2
2.999e-05	0.270052	1.31003	0.257	0.17	0.640346	Secretory-papillary	ENHO
6.04588e-06	0.267824	1.30712	0.59	0.502	0.129092	Secretory-papillary	FHL1
6.74638e-06	0.267575	1.30679	0.322	0.222	0.144049	Secretory-papillary	RP11-553L6.5
6.50509e-05	0.266746	1.30571	0.366	0.285	1	Secretory-papillary	KLF9
8.31503e-08	0.264476	1.30275	0.803	0.709	0.00177543	Secretory-papillary	IER3
1.45615e-06	0.262907	1.30071	0.549	0.447	0.0310916	Secretory-papillary	FAM3C
2.75009e-15	0.260722	1.29787	0.986	0.889	5.87198e-11	Secretory-papillary	CXCL14
6.54558e-06	0.260539	1.29763	0.352	0.247	0.139761	Secretory-papillary	MFAP2
1.72082e-21	0.259255	1.29596	1	0.996	3.6743e-17	Secretory-papillary	LGALS1
1.18903e-05	0.254866	1.29029	0.519	0.443	0.253882	Secretory-papillary	MINOS1
0.00189813	0.251076	1.28541	0.295	0.236	1	Secretory-papillary	PRRX2
2.79179e-62	2.05464	7.804	0.696	0.296	5.96103e-58	Pro-inflammatory A	CXCL3
5.25751e-92	1.8083	6.10005	0.881	0.452	1.12258e-87	Pro-inflammatory A	CXCL2
1.6777e-48	1.78452	5.95671	0.614	0.244	3.58224e-44	Pro-inflammatory A	CXCL1
1.57291e-95	1.70156	5.4825	0.806	0.305	3.35848e-91	Pro-inflammatory A	C11orf96
3.44889e-95	1.33936	3.81658	0.962	0.724	7.36406e-91	Pro-inflammatory A	SOD2
9.20047e-41	1.25231	3.49842	0.803	0.528	1.96448e-36	Pro-inflammatory A	CCL2
3.59223e-49	1.17215	3.22892	0.818	0.456	7.67013e-45	Pro-inflammatory A	TNFAIP6
3.63853e-77	1.14238	3.13423	0.928	0.566	7.76898e-73	Pro-inflammatory A	GEM
7.5797e-61	1.09877	3.00048	0.536	0.143	1.61842e-56	Pro-inflammatory A	MEDAG
2.50138e-33	1.04322	2.83833	0.476	0.181	5.34095e-29	Pro-inflammatory A	IL6
1.68425e-39	0.983397	2.67352	0.658	0.325	3.59621e-35	Pro-inflammatory A	EIF4A3
1.8508e-67	0.94705	2.57809	0.909	0.568	3.95183e-63	Pro-inflammatory A	ARID5B
2.68685e-46	0.934766	2.54662	0.853	0.546	5.73697e-42	Pro-inflammatory A	WTAP
3.7989e-50	0.926525	2.52572	0.699	0.308	8.11142e-46	Pro-inflammatory A	UAP1
1.19596e-60	0.915657	2.49842	0.912	0.632	2.55362e-56	Pro-inflammatory A	H2AFZ
2.80114e-57	0.857479	2.35721	0.58	0.171	5.98099e-53	Pro-inflammatory A	SPSB1
2.24181e-56	0.853649	2.3482	0.994	0.836	4.78672e-52	Pro-inflammatory A	IGFBP7
4.51162e-49	0.822654	2.27653	0.486	0.134	9.6332e-45	Pro-inflammatory A	ERRFI1
1.83164e-42	0.759512	2.13723	0.668	0.301	3.91092e-38	Pro-inflammatory A	REL
4.78827e-42	0.758813	2.13574	0.564	0.211	1.02239e-37	Pro-inflammatory A	KDM6B
2.6838e-32	0.755664	2.12902	0.467	0.183	5.73045e-28	Pro-inflammatory A	PPP1R15B
6.09118e-29	0.754568	2.12669	0.903	0.738	1.30059e-24	Pro-inflammatory A	MT2A
2.7369e-16	0.746971	2.1106	0.47	0.258	5.84383e-12	Pro-inflammatory A	BIRC3
3.47429e-20	0.739434	2.09475	0.367	0.152	7.41831e-16	Pro-inflammatory A	MT1A
5.9377e-49	0.729833	2.07474	0.862	0.491	1.26782e-44	Pro-inflammatory A	APOE
1.69727e-13	0.723734	2.06212	0.853	0.803	3.62401e-09	Pro-inflammatory A	APOD
3.97005e-33	0.718189	2.05072	0.555	0.243	8.47686e-29	Pro-inflammatory A	PLAUR
4.83215e-39	0.704117	2.02206	0.922	0.686	1.03176e-34	Pro-inflammatory A	IER3
8.4275e-46	0.701463	2.0167	0.956	0.75	1.79944e-41	Pro-inflammatory A	BTG1
1.00676e-31	0.699387	2.01252	0.524	0.222	2.14963e-27	Pro-inflammatory A	MIR22HG
3.05087e-22	0.683621	1.98104	0.408	0.17	6.51421e-18	Pro-inflammatory A	PLIN2
3.43833e-35	0.682547	1.97891	0.668	0.333	7.34153e-31	Pro-inflammatory A	NAMPT
7.43459e-43	0.679595	1.97308	0.655	0.272	1.58743e-38	Pro-inflammatory A	PIM3
9.42232e-26	0.678748	1.97141	0.799	0.619	2.01185e-21	Pro-inflammatory A	SAT1
3.69165e-43	0.67621	1.96641	0.58	0.211	7.88241e-39	Pro-inflammatory A	BAZ1A
2.68585e-39	0.673185	1.96047	0.414	0.113	5.73484e-35	Pro-inflammatory A	CYGB
2.56246e-35	0.671437	1.95705	0.382	0.108	5.47137e-31	Pro-inflammatory A	HES4
9.48289e-43	0.669759	1.95377	0.856	0.57	2.02479e-38	Pro-inflammatory A	DNAJA1
2.30349e-17	0.665611	1.94568	0.301	0.124	4.91842e-13	Pro-inflammatory A	AKR1C1
4.98338e-29	0.665214	1.94491	0.734	0.466	1.06405e-24	Pro-inflammatory A	CYCS
3.34695e-14	0.657981	1.93089	0.508	0.326	7.1464e-10	Pro-inflammatory A	CTSL
1.58899e-27	0.649093	1.9138	0.382	0.132	3.39281e-23	Pro-inflammatory A	ADAMTS4
3.60915e-35	0.64836	1.9124	0.348	0.09	7.70625e-31	Pro-inflammatory A	HMGA1
9.64247e-29	0.647112	1.91002	0.502	0.213	2.05886e-24	Pro-inflammatory A	NFKB1
4.93545e-43	0.637542	1.89182	0.969	0.802	1.05382e-38	Pro-inflammatory A	CEBPB
2.96156e-28	0.635597	1.88815	0.455	0.18	6.32353e-24	Pro-inflammatory A	MAT2A
9.75856e-40	0.634307	1.88572	0.762	0.404	2.08365e-35	Pro-inflammatory A	CDKN1A
3.23411e-33	0.631857	1.8811	0.815	0.553	6.90547e-29	Pro-inflammatory A	SELK
2.08472e-29	0.631191	1.87985	0.614	0.312	4.4513e-25	Pro-inflammatory A	AMD1
6.46612e-31	0.625476	1.86914	0.561	0.255	1.38065e-26	Pro-inflammatory A	PTGES
3.93664e-15	0.625042	1.86832	0.52	0.305	8.40551e-11	Pro-inflammatory A	B4GALT1
1.01592e-50	0.621638	1.86198	0.966	0.805	2.1692e-46	Pro-inflammatory A	PNRC1
1.02235e-39	0.621457	1.86164	0.944	0.79	2.18293e-35	Pro-inflammatory A	EIF4A1
1.88963e-30	0.615712	1.85097	0.85	0.608	4.03474e-26	Pro-inflammatory A	HSPE1
2.96154e-34	0.607993	1.83674	0.759	0.412	6.32348e-30	Pro-inflammatory A	ICAM1
2.03656e-28	0.607074	1.83505	0.549	0.244	4.34845e-24	Pro-inflammatory A	TNFRSF12A
3.26856e-36	0.606731	1.83443	0.928	0.798	6.97904e-32	Pro-inflammatory A	LDHA
2.04921e-08	0.606598	1.83418	0.345	0.208	0.000437547	Pro-inflammatory A	CYP1B1
6.56808e-25	0.599921	1.82198	0.379	0.145	1.40242e-20	Pro-inflammatory A	UBE2D1
1.13542e-25	0.598699	1.81975	0.458	0.193	2.42435e-21	Pro-inflammatory A	ARID5A
1.99684e-27	0.598186	1.81882	0.514	0.225	4.26366e-23	Pro-inflammatory A	NINJ1
5.31207e-36	0.596707	1.81613	0.326	0.077	1.13423e-31	Pro-inflammatory A	FOSL1
1.69863e-27	0.592426	1.80837	0.815	0.612	3.62691e-23	Pro-inflammatory A	NNMT
1.42278e-25	0.584417	1.79395	0.549	0.276	3.03793e-21	Pro-inflammatory A	BTG3
8.64596e-31	0.582692	1.79085	0.364	0.109	1.84609e-26	Pro-inflammatory A	UGCG
2.78323e-25	0.581504	1.78873	0.505	0.226	5.94276e-21	Pro-inflammatory A	MAFF
2.73382e-25	0.575114	1.77733	0.63	0.35	5.83726e-21	Pro-inflammatory A	HSPH1
2.21734e-29	0.568373	1.76539	0.699	0.399	4.73446e-25	Pro-inflammatory A	HSPD1
7.16838e-20	0.564179	1.758	0.878	0.775	1.53059e-15	Pro-inflammatory A	TXN
3.06576e-27	0.564084	1.75784	0.282	0.071	6.54601e-23	Pro-inflammatory A	APOC1
4.33053e-29	0.563501	1.75681	0.445	0.165	9.24655e-25	Pro-inflammatory A	ZC3H12A
3.34283e-27	0.558291	1.74768	0.514	0.222	7.13762e-23	Pro-inflammatory A	SLC39A14
9.24765e-24	0.55721	1.7458	0.492	0.23	1.97456e-19	Pro-inflammatory A	TRIP10
8.63603e-33	0.557202	1.74578	0.959	0.76	1.84397e-28	Pro-inflammatory A	CEBPD
1.78025e-21	0.551452	1.73577	0.505	0.253	3.80119e-17	Pro-inflammatory A	DDX21
1.40245e-17	0.538299	1.71309	0.429	0.217	2.99452e-13	Pro-inflammatory A	CREM
7.81138e-27	0.537525	1.71177	0.542	0.255	1.66788e-22	Pro-inflammatory A	YWHAG
9.27035e-28	0.536862	1.71063	0.426	0.16	1.9794e-23	Pro-inflammatory A	KPNA2
7.99677e-16	0.535532	1.70836	0.52	0.291	1.70747e-11	Pro-inflammatory A	C3
8.05683e-45	0.531998	1.70233	0.978	0.902	1.72029e-40	Pro-inflammatory A	OAZ1
7.40886e-16	0.516398	1.67598	0.605	0.388	1.58194e-11	Pro-inflammatory A	IFI16
5.3013e-36	0.514086	1.67211	0.987	0.891	1.13193e-31	Pro-inflammatory A	NFKBIA
2.141e-12	0.5115	1.66779	0.367	0.199	4.57147e-08	Pro-inflammatory A	ADAMTS1
6.14675e-26	0.506798	1.65997	0.282	0.077	1.31245e-21	Pro-inflammatory A	RASSF5
1.4123e-27	0.50341	1.65435	0.464	0.179	3.01554e-23	Pro-inflammatory A	MAP2K3
4.7219e-16	0.503163	1.65394	0.313	0.129	1.00822e-11	Pro-inflammatory A	PTGS2
4.48418e-29	0.500531	1.6496	0.335	0.098	9.57462e-25	Pro-inflammatory A	KLHL21
1.60608e-19	0.497474	1.64456	0.633	0.393	3.42931e-15	Pro-inflammatory A	VMP1
1.04243e-17	0.491392	1.63459	0.624	0.405	2.22579e-13	Pro-inflammatory A	TCEB1
2.21495e-27	0.486779	1.62707	0.26	0.062	4.72935e-23	Pro-inflammatory A	RP6-99M1.2
2.28539e-18	0.48333	1.62147	0.608	0.363	4.87977e-14	Pro-inflammatory A	EFEMP1
2.97886e-19	0.483144	1.62116	0.646	0.397	6.36047e-15	Pro-inflammatory A	NFE2L2
1.96235e-17	0.47627	1.61006	0.549	0.32	4.19001e-13	Pro-inflammatory A	TGIF1
3.57778e-16	0.476057	1.60971	0.511	0.291	7.63928e-12	Pro-inflammatory A	NFIB
1.00856e-16	0.474919	1.60788	0.693	0.447	2.15349e-12	Pro-inflammatory A	NR4A2
6.27085e-18	0.471361	1.60217	0.652	0.426	1.33895e-13	Pro-inflammatory A	EIF5
1.25634e-13	0.469449	1.59911	0.517	0.32	2.68254e-09	Pro-inflammatory A	LAMA4
2.07472e-15	0.467335	1.59574	0.417	0.217	4.42994e-11	Pro-inflammatory A	PTP4A1
2.20753e-19	0.463463	1.58957	0.26	0.085	4.71351e-15	Pro-inflammatory A	GPRC5A
2.9734e-19	0.459025	1.58253	0.298	0.107	6.3488e-15	Pro-inflammatory A	RIPK2
3.90174e-15	0.458484	1.58168	0.329	0.151	8.331e-11	Pro-inflammatory A	SASH1
1.16735e-19	0.45603	1.5778	0.687	0.417	2.49252e-15	Pro-inflammatory A	TNFAIP2
3.94295e-15	0.455233	1.57654	0.26	0.1	8.41899e-11	Pro-inflammatory A	TMEM100
2.04238e-17	0.454685	1.57568	0.339	0.141	4.36089e-13	Pro-inflammatory A	FKBP4
4.71821e-19	0.453978	1.57456	0.398	0.177	1.00743e-14	Pro-inflammatory A	ERF
3.89534e-16	0.445982	1.56202	0.655	0.436	8.31733e-12	Pro-inflammatory A	SLC25A5
1.09094e-15	0.443475	1.55811	0.47	0.262	2.32937e-11	Pro-inflammatory A	CXXC5
4.08497e-18	0.442993	1.55736	0.658	0.418	8.72223e-14	Pro-inflammatory A	SFPQ
3.1713e-20	0.438009	1.54962	0.815	0.619	6.77135e-16	Pro-inflammatory A	SQSTM1
1.54817e-14	0.435179	1.54524	0.423	0.217	3.30565e-10	Pro-inflammatory A	FILIP1L
4.8436e-18	0.424022	1.52809	0.768	0.538	1.03421e-13	Pro-inflammatory A	RAN
3.75172e-16	0.421272	1.5239	0.473	0.25	8.01067e-12	Pro-inflammatory A	G3BP1
1.13497e-11	0.419978	1.52193	0.426	0.241	2.42339e-07	Pro-inflammatory A	ATP1B3
1.40132e-13	0.419164	1.52069	0.332	0.153	2.99209e-09	Pro-inflammatory A	RUNX1
7.43106e-14	0.418109	1.51909	0.524	0.325	1.58668e-09	Pro-inflammatory A	ARL6IP1
6.07351e-12	0.416921	1.51728	0.577	0.407	1.29682e-07	Pro-inflammatory A	EIF1B
1.04733e-14	0.416028	1.51593	0.382	0.188	2.23627e-10	Pro-inflammatory A	GNL3
6.78261e-12	0.412284	1.51026	0.586	0.381	1.44822e-07	Pro-inflammatory A	MYC
1.09937e-14	0.411506	1.50909	0.455	0.243	2.34737e-10	Pro-inflammatory A	LITAF
1.11219e-13	0.410468	1.50752	0.27	0.113	2.37474e-09	Pro-inflammatory A	NCOA7
3.12391e-15	0.406869	1.50211	0.599	0.373	6.67017e-11	Pro-inflammatory A	MYLIP
1.62311e-17	0.406256	1.50119	0.304	0.116	3.46566e-13	Pro-inflammatory A	GRPEL1
1.6725e-19	0.404732	1.4989	0.85	0.703	3.57111e-15	Pro-inflammatory A	HNRNPA2B1
7.46632e-07	0.394497	1.48364	0.687	0.571	0.0159421	Pro-inflammatory A	HNRNPH1
2.7694e-14	0.393143	1.48163	0.276	0.116	5.91322e-10	Pro-inflammatory A	MAFG
9.10591e-07	0.392284	1.48036	0.451	0.322	0.0194429	Pro-inflammatory A	PHLDA1
1.30956e-12	0.386111	1.47125	0.455	0.259	2.79618e-08	Pro-inflammatory A	NUDT4
2.60803e-15	0.385063	1.46971	0.263	0.103	5.56867e-11	Pro-inflammatory A	NOP16
2.78095e-13	0.383218	1.467	0.301	0.136	5.93789e-09	Pro-inflammatory A	TOP1
1.13202e-10	0.382561	1.46603	0.586	0.425	2.41708e-06	Pro-inflammatory A	HNRNPU
6.37971e-13	0.381573	1.46459	0.502	0.303	1.36219e-08	Pro-inflammatory A	DDX3X
2.09942e-15	0.376609	1.45733	0.765	0.587	4.48268e-11	Pro-inflammatory A	YBX3
1.44129e-10	0.375705	1.45602	0.461	0.279	3.07744e-06	Pro-inflammatory A	IL32
4.28223e-15	0.375302	1.45543	0.417	0.208	9.14341e-11	Pro-inflammatory A	CHD1
4.10869e-13	0.374418	1.45414	0.414	0.221	8.77288e-09	Pro-inflammatory A	HNRNPAB
7.74629e-08	0.373038	1.45214	0.389	0.255	0.00165399	Pro-inflammatory A	AHR
5.68452e-12	0.372912	1.45196	0.379	0.204	1.21376e-07	Pro-inflammatory A	HBP1
2.68004e-13	0.371098	1.44932	0.354	0.174	5.72242e-09	Pro-inflammatory A	PVRL2
3.53594e-11	0.369531	1.44706	0.455	0.277	7.54994e-07	Pro-inflammatory A	IRF2BP2
3.0647e-14	0.368004	1.44485	0.288	0.121	6.54374e-10	Pro-inflammatory A	KLF5
3.0867e-12	0.366129	1.44214	0.439	0.246	6.59072e-08	Pro-inflammatory A	SLC3A2
1.10192e-10	0.3661	1.4421	0.48	0.299	2.35281e-06	Pro-inflammatory A	LMO4
3.04252e-12	0.365425	1.44113	0.307	0.147	6.49638e-08	Pro-inflammatory A	GSPT1
1.61259e-14	0.363445	1.43828	0.878	0.747	3.44319e-10	Pro-inflammatory A	ZFAS1
1.02812e-14	0.363168	1.43788	0.364	0.169	2.19524e-10	Pro-inflammatory A	NFIL3
4.15078e-13	0.362519	1.43695	0.683	0.476	8.86275e-09	Pro-inflammatory A	HNRNPC
2.81135e-16	0.361129	1.43495	0.89	0.781	6.00279e-12	Pro-inflammatory A	CD44
2.51111e-09	0.357079	1.42915	0.693	0.576	5.36172e-05	Pro-inflammatory A	HLA-E
2.27834e-08	0.357014	1.42906	0.442	0.289	0.000486472	Pro-inflammatory A	FGF7
5.95264e-10	0.356292	1.42802	0.263	0.13	1.27101e-05	Pro-inflammatory A	PLEKHA3
9.9547e-12	0.35592	1.42749	0.342	0.175	2.12553e-07	Pro-inflammatory A	PLSCR1
9.67694e-11	0.353344	1.42382	0.298	0.147	2.06622e-06	Pro-inflammatory A	PHLDA2
7.20455e-17	0.352203	1.4222	0.263	0.093	1.53832e-12	Pro-inflammatory A	STK17A
1.29715e-11	0.349766	1.41874	0.386	0.21	2.76967e-07	Pro-inflammatory A	NAA50
6.12985e-20	0.348943	1.41757	0.897	0.667	1.30885e-15	Pro-inflammatory A	CXCL12
3.09883e-11	0.3487	1.41722	0.759	0.606	6.61663e-07	Pro-inflammatory A	SDCBP
8.25085e-10	0.348627	1.41712	0.31	0.162	1.76172e-05	Pro-inflammatory A	CKS2
7.95026e-12	0.347985	1.41621	0.292	0.133	1.69754e-07	Pro-inflammatory A	AKAP12
1.19939e-09	0.347915	1.41611	0.508	0.339	2.56095e-05	Pro-inflammatory A	RSL1D1
3.71534e-10	0.347035	1.41487	0.354	0.198	7.933e-06	Pro-inflammatory A	LRRFIP1
4.05319e-13	0.345713	1.413	0.282	0.12	8.65438e-09	Pro-inflammatory A	GGT5
3.11885e-17	0.345402	1.41256	0.759	0.525	6.65936e-13	Pro-inflammatory A	IRF1
2.54717e-11	0.344423	1.41118	0.323	0.16	5.43872e-07	Pro-inflammatory A	CSF1
7.7351e-12	0.343569	1.40997	0.571	0.354	1.6516e-07	Pro-inflammatory A	NFKBIZ
6.00199e-18	0.343231	1.40949	0.928	0.803	1.28155e-13	Pro-inflammatory A	DDX5
4.29936e-33	0.342548	1.40853	0.997	0.985	9.18e-29	Pro-inflammatory A	EIF1
7.12243e-09	0.342463	1.40841	0.317	0.178	0.000152078	Pro-inflammatory A	PXDC1
1.06416e-07	0.339402	1.40411	0.348	0.219	0.0022722	Pro-inflammatory A	UGDH
5.40417e-07	0.338086	1.40226	0.467	0.325	0.011539	Pro-inflammatory A	TNFAIP3
1.28647e-11	0.337145	1.40094	0.771	0.633	2.74688e-07	Pro-inflammatory A	UBE2D3
2.64757e-10	0.335345	1.39842	0.354	0.197	5.65309e-06	Pro-inflammatory A	PPP2CA
4.87638e-10	0.333575	1.39595	0.263	0.128	1.04121e-05	Pro-inflammatory A	ZNF703
4.03201e-10	0.333146	1.39535	0.498	0.329	8.60914e-06	Pro-inflammatory A	PFDN2
3.51781e-10	0.332978	1.39512	0.266	0.128	7.51122e-06	Pro-inflammatory A	SPEN
2.028e-10	0.332651	1.39466	0.398	0.226	4.33019e-06	Pro-inflammatory A	NXT1
7.04695e-11	0.33264	1.39465	0.611	0.44	1.50467e-06	Pro-inflammatory A	FGFR1
1.3538e-07	0.328958	1.38952	0.288	0.167	0.00289064	Pro-inflammatory A	TWISTNB
2.75371e-11	0.32666	1.38633	0.279	0.129	5.87973e-07	Pro-inflammatory A	SCML1
2.5723e-10	0.32634	1.38589	0.292	0.146	5.49237e-06	Pro-inflammatory A	RRAGC
2.32489e-11	0.326051	1.38549	0.329	0.166	4.9641e-07	Pro-inflammatory A	PLEKHA4
5.62945e-12	0.325943	1.38534	0.257	0.111	1.202e-07	Pro-inflammatory A	TMED5
5.71288e-10	0.323847	1.38244	0.354	0.198	1.21982e-05	Pro-inflammatory A	MARCKSL1
6.28127e-10	0.322044	1.37994	0.536	0.354	1.34118e-05	Pro-inflammatory A	HNRNPH3
1.17442e-09	0.3191	1.37589	0.583	0.399	2.50763e-05	Pro-inflammatory A	MAP1B
1.18064e-10	0.31858	1.37517	0.668	0.499	2.52089e-06	Pro-inflammatory A	SRSF2
1.65819e-10	0.318129	1.37455	0.257	0.12	3.54057e-06	Pro-inflammatory A	LACTB
9.88588e-18	0.317707	1.37397	0.918	0.841	2.11083e-13	Pro-inflammatory A	RPL36AL
1.75897e-08	0.31728	1.37339	0.379	0.237	0.000375576	Pro-inflammatory A	C12orf44
4.34528e-09	0.315989	1.37162	0.436	0.278	9.27805e-05	Pro-inflammatory A	ATP1A1
3.67696e-09	0.314834	1.37003	0.586	0.418	7.85104e-05	Pro-inflammatory A	RBM8A
3.68368e-09	0.314386	1.36942	0.451	0.279	7.86539e-05	Pro-inflammatory A	FOSL2
4.22448e-27	0.31066	1.36432	0.991	0.97	9.02011e-23	Pro-inflammatory A	TPT1
4.91513e-10	0.307754	1.36037	0.386	0.223	1.04948e-05	Pro-inflammatory A	SAMD4A
3.32343e-10	0.302776	1.35361	0.31	0.16	7.09618e-06	Pro-inflammatory A	UBE2S
1.43572e-10	0.30253	1.35328	0.555	0.378	3.06555e-06	Pro-inflammatory A	CHMP4B
1.06326e-11	0.302295	1.35296	0.414	0.225	2.27028e-07	Pro-inflammatory A	BAG3
1.10575e-06	0.300771	1.3509	0.533	0.398	0.0236099	Pro-inflammatory A	SNRPB
1.04282e-07	0.299902	1.34973	0.408	0.264	0.00222662	Pro-inflammatory A	TOB2
1.30688e-09	0.298679	1.34808	0.27	0.134	2.79046e-05	Pro-inflammatory A	RAB21
6.29438e-06	0.295933	1.34438	0.724	0.621	0.134398	Pro-inflammatory A	AXL
0.00887131	0.295798	1.3442	0.373	0.315	1	Pro-inflammatory A	CLEC2B
3.98379e-22	0.295772	1.34416	1	0.999	8.50618e-18	Pro-inflammatory A	FTH1
1.26127e-10	0.295264	1.34348	0.824	0.672	2.69305e-06	Pro-inflammatory A	HNRNPA0
3.94353e-10	0.294969	1.34308	0.414	0.24	8.42023e-06	Pro-inflammatory A	MAP3K8
1.17422e-06	0.293502	1.34112	0.473	0.348	0.0250719	Pro-inflammatory A	MAP1LC3B
2.62703e-09	0.292563	1.33986	0.298	0.156	5.60923e-05	Pro-inflammatory A	JMJD6
3.40537e-10	0.292112	1.33925	0.31	0.157	7.27114e-06	Pro-inflammatory A	SNHG15
4.30812e-12	0.290762	1.33745	0.897	0.783	9.19869e-08	Pro-inflammatory A	NPM1
1.8621e-09	0.290106	1.33657	0.455	0.276	3.97595e-05	Pro-inflammatory A	SNHG7
3.46019e-08	0.289032	1.33513	0.473	0.314	0.000738819	Pro-inflammatory A	ARF6
3.39202e-10	0.288586	1.33454	0.31	0.155	7.24263e-06	Pro-inflammatory A	CDC42EP4
3.44115e-09	0.286505	1.33176	0.401	0.239	7.34754e-05	Pro-inflammatory A	EIF4E
3.4114e-07	0.285314	1.33018	0.652	0.525	0.00728402	Pro-inflammatory A	DNAJB6
5.64177e-05	0.284283	1.32881	0.251	0.158	1	Pro-inflammatory A	ZNF331
2.04944e-06	0.283635	1.32795	0.317	0.2	0.0437596	Pro-inflammatory A	RBBP6
1.60278e-07	0.280349	1.32359	0.313	0.185	0.00342225	Pro-inflammatory A	PPP1R18
1.60602e-07	0.278257	1.32083	0.439	0.289	0.00342917	Pro-inflammatory A	CHIC2
3.27812e-15	0.2767	1.31877	0.966	0.876	6.99944e-11	Pro-inflammatory A	HSP90AB1
1.37439e-05	0.276021	1.31787	0.567	0.456	0.29346	Pro-inflammatory A	ZFAND5
4.2401e-07	0.275816	1.31761	0.251	0.141	0.00905347	Pro-inflammatory A	CHORDC1
2.52085e-10	0.274629	1.31604	0.912	0.801	5.38251e-06	Pro-inflammatory A	GPX4
1.06186e-06	0.274096	1.31534	0.505	0.375	0.0226728	Pro-inflammatory A	TUBB4B
5.16227e-07	0.272895	1.31376	0.524	0.377	0.0110225	Pro-inflammatory A	TUBB2A
1.05196e-07	0.272549	1.31331	0.636	0.486	0.00224615	Pro-inflammatory A	XBP1
2.37592e-07	0.27156	1.31201	0.436	0.298	0.00507307	Pro-inflammatory A	UBE2N
1.03361e-05	0.271401	1.3118	0.254	0.154	0.220697	Pro-inflammatory A	TMEM70
5.3759e-07	0.271382	1.31178	0.345	0.212	0.0114786	Pro-inflammatory A	FGFR1OP2
3.32584e-06	0.269763	1.30965	0.361	0.244	0.0710133	Pro-inflammatory A	PDLIM4
1.2923e-06	0.268537	1.30805	0.592	0.462	0.0275932	Pro-inflammatory A	SERBP1
1.58268e-07	0.268248	1.30767	0.373	0.232	0.00337934	Pro-inflammatory A	MAP1LC3A
4.55923e-08	0.26749	1.30668	0.652	0.503	0.000973486	Pro-inflammatory A	U2AF1
1.04642e-10	0.266928	1.30595	0.812	0.664	2.23431e-06	Pro-inflammatory A	PABPC1
1.17796e-08	0.266019	1.30476	0.687	0.549	0.000251518	Pro-inflammatory A	YWHAE
1.05989e-07	0.266002	1.30474	0.251	0.133	0.00226309	Pro-inflammatory A	YAF2
7.52654e-07	0.26482	1.3032	0.326	0.202	0.0160707	Pro-inflammatory A	PEA15
4.3409e-06	0.264017	1.30215	0.342	0.221	0.092687	Pro-inflammatory A	DNAJB9
6.61664e-06	0.263507	1.30149	0.646	0.521	0.141279	Pro-inflammatory A	HERPUD1
5.12954e-06	0.262359	1.29999	0.539	0.394	0.109526	Pro-inflammatory A	NCL
1.261e-07	0.260524	1.29761	0.448	0.293	0.00269249	Pro-inflammatory A	DAB2
7.05052e-08	0.258169	1.29456	0.856	0.716	0.00150543	Pro-inflammatory A	HSPA8
5.25632e-07	0.257716	1.29397	0.458	0.312	0.0112233	Pro-inflammatory A	TCP1
1.8594e-12	0.257202	1.29331	0.94	0.853	3.97018e-08	Pro-inflammatory A	HNRNPA1
0.000209005	0.256691	1.29265	0.426	0.326	1	Pro-inflammatory A	TOB1
1.59337e-06	0.25616	1.29196	0.26	0.149	0.0340217	Pro-inflammatory A	AKIRIN1
3.18316e-06	0.255793	1.29148	0.455	0.326	0.0679667	Pro-inflammatory A	EPB41L4A-AS1
2.18673e-06	0.254479	1.28979	0.382	0.255	0.046691	Pro-inflammatory A	INSIG1
5.40147e-07	0.254167	1.28939	0.652	0.502	0.0115332	Pro-inflammatory A	ATF4
9.08948e-08	0.253263	1.28822	0.414	0.263	0.00194079	Pro-inflammatory A	SPAG9
3.29855e-06	0.252942	1.28781	0.699	0.576	0.0704307	Pro-inflammatory A	RBM39
3.37733e-08	0.252695	1.28749	0.806	0.666	0.000721128	Pro-inflammatory A	TPI1
5.98193e-21	0.251997	1.28659	0.997	0.98	1.27726e-16	Pro-inflammatory A	FAU
4.77634e-08	0.251617	1.2861	0.793	0.694	0.00101984	Pro-inflammatory A	CLIC1
5.53039e-08	0.250912	1.2852	0.386	0.236	0.00118085	Pro-inflammatory A	EIF3A
1.13777e-06	0.250756	1.285	0.282	0.164	0.0242938	Pro-inflammatory A	NRP1
1.58433e-39	2.13826	8.48468	0.37	0.108	3.38286e-35	Pro-inflammatory B	CCL19
3.53503e-67	1.27424	3.57599	0.851	0.48	7.548e-63	Pro-inflammatory B	APOE
1.44009e-42	1.16602	3.20921	0.716	0.413	3.07489e-38	Pro-inflammatory B	PTGDS
0.00927944	1.10179	3.00954	0.862	0.799	1	Pro-inflammatory B	APOD
2.51659e-46	1.00474	2.7312	0.732	0.402	5.37343e-42	Pro-inflammatory B	SOCS3
1.27502e-52	0.987994	2.68584	0.897	0.658	2.72241e-48	Pro-inflammatory B	CXCL12
5.08912e-50	0.920074	2.50948	0.759	0.43	1.08663e-45	Pro-inflammatory B	EGR1
1.9551e-49	0.80733	2.24191	0.914	0.707	4.17452e-45	Pro-inflammatory B	JUN
8.85199e-21	0.743751	2.10381	0.411	0.204	1.89008e-16	Pro-inflammatory B	ABCA8
4.60264e-40	0.738709	2.09323	0.657	0.326	9.82756e-36	Pro-inflammatory B	RARRES2
1.71142e-46	0.734969	2.08542	0.927	0.759	3.65422e-42	Pro-inflammatory B	FOS
2.54172e-20	0.702517	2.01883	0.416	0.212	5.42709e-16	Pro-inflammatory B	PLEKHH2
9.82828e-47	0.671262	1.95671	0.986	0.832	2.09853e-42	Pro-inflammatory B	IGFBP7
9.98002e-30	0.665408	1.94528	0.265	0.067	2.13093e-25	Pro-inflammatory B	TNFSF13B
7.51026e-22	0.652577	1.92048	0.519	0.283	1.60359e-17	Pro-inflammatory B	C3
1.07049e-23	0.642766	1.90173	0.495	0.264	2.28572e-19	Pro-inflammatory B	TXNIP
4.1384e-13	0.611231	1.8427	0.543	0.395	8.83632e-09	Pro-inflammatory B	CD74
7.7938e-32	0.574784	1.77675	0.965	0.935	1.66413e-27	Pro-inflammatory B	JUNB
4.53298e-20	0.563428	1.75668	0.835	0.769	9.67882e-16	Pro-inflammatory B	HLA-B
5.26253e-22	0.547495	1.72892	0.457	0.224	1.12366e-17	Pro-inflammatory B	TMEM176B
4.26068e-08	0.5319	1.70216	0.286	0.174	0.000909741	Pro-inflammatory B	VCAM1
3.51762e-14	0.530891	1.70045	0.492	0.331	7.51083e-10	Pro-inflammatory B	TYMP
4.87873e-12	0.519531	1.68124	0.668	0.522	1.04171e-07	Pro-inflammatory B	HES1
3.21997e-17	0.510765	1.66657	0.281	0.115	6.87527e-13	Pro-inflammatory B	GGT5
1.09452e-15	0.504457	1.65609	0.784	0.708	2.33702e-11	Pro-inflammatory B	IER2
2.92839e-14	0.492044	1.63566	0.338	0.169	6.2527e-10	Pro-inflammatory B	TMEM176A
7.87567e-11	0.48839	1.62969	0.641	0.527	1.68161e-06	Pro-inflammatory B	RND3
1.59877e-09	0.483697	1.62206	0.365	0.228	3.4137e-05	Pro-inflammatory B	ADH1B
2.08534e-14	0.477825	1.61256	0.665	0.492	4.45262e-10	Pro-inflammatory B	DPT
1.23593e-16	0.476612	1.61061	0.508	0.308	2.63895e-12	Pro-inflammatory B	EPHX1
2.86425e-07	0.470662	1.60105	0.254	0.154	0.00611574	Pro-inflammatory B	WDR74
2.77774e-20	0.468501	1.5976	0.822	0.651	5.93104e-16	Pro-inflammatory B	CFH
2.25843e-16	0.460978	1.58562	0.608	0.428	4.82221e-12	Pro-inflammatory B	IFI27L2
2.35513e-08	0.460967	1.58561	0.668	0.553	0.000502868	Pro-inflammatory B	CCL2
2.12983e-16	0.450955	1.56981	0.305	0.13	4.54762e-12	Pro-inflammatory B	CYGB
3.26989e-14	0.439976	1.55267	0.951	0.919	6.98187e-10	Pro-inflammatory B	ZFP36
1.40188e-12	0.438811	1.55086	0.557	0.402	2.9933e-08	Pro-inflammatory B	IFITM1
6.61244e-11	0.432983	1.54185	0.559	0.411	1.41189e-06	Pro-inflammatory B	PTN
5.30352e-09	0.422037	1.52507	0.549	0.413	0.000113241	Pro-inflammatory B	RGS16
1.22758e-18	0.416653	1.51688	0.884	0.795	2.62113e-14	Pro-inflammatory B	C1S
4.83781e-13	0.415427	1.51502	0.454	0.28	1.03297e-08	Pro-inflammatory B	FGF7
1.59293e-27	0.414872	1.51418	1	0.998	3.40122e-23	Pro-inflammatory B	B2M
9.049e-13	0.414466	1.51356	0.262	0.121	1.93214e-08	Pro-inflammatory B	ABCA6
1.85162e-05	0.413742	1.51247	0.77	0.743	0.395357	Pro-inflammatory B	DNAJB1
1.78986e-11	0.402745	1.49592	0.276	0.139	3.82171e-07	Pro-inflammatory B	PSMB9
9.82909e-14	0.399582	1.4912	0.873	0.805	2.09871e-09	Pro-inflammatory B	HLA-C
2.31128e-09	0.399498	1.49108	0.395	0.26	4.93505e-05	Pro-inflammatory B	LGALS3BP
6.0647e-12	0.390556	1.4778	0.849	0.711	1.29494e-07	Pro-inflammatory B	MGP
9.39801e-10	0.383782	1.46782	0.295	0.162	2.00666e-05	Pro-inflammatory B	BST2
5.96062e-06	0.376843	1.45768	0.416	0.336	0.127271	Pro-inflammatory B	PSME2
8.24551e-06	0.369066	1.44638	0.359	0.257	0.176058	Pro-inflammatory B	ITM2A
5.86079e-08	0.366322	1.44242	0.368	0.247	0.0012514	Pro-inflammatory B	EBF1
6.7722e-13	0.358339	1.43095	0.911	0.845	1.446e-08	Pro-inflammatory B	COX6C
4.02415e-10	0.348673	1.41719	0.649	0.515	8.59237e-06	Pro-inflammatory B	TPPP3
3.85861e-10	0.345229	1.41231	0.835	0.755	8.23891e-06	Pro-inflammatory B	GADD45B
0.00989741	0.340345	1.40543	0.354	0.311	1	Pro-inflammatory B	BHLHE40
3.75567e-08	0.335572	1.39874	0.311	0.19	0.00080191	Pro-inflammatory B	ID4
3.35227e-09	0.335115	1.3981	0.851	0.836	7.15777e-05	Pro-inflammatory B	HSPA1B
0.000170838	0.325068	1.38412	0.435	0.366	1	Pro-inflammatory B	SLC2A3
6.17208e-07	0.32401	1.38266	0.546	0.463	0.0131786	Pro-inflammatory B	PSME1
0.000725985	0.321594	1.37933	0.414	0.357	1	Pro-inflammatory B	ATF3
2.75213e-05	0.317691	1.37395	0.465	0.364	0.587635	Pro-inflammatory B	CLU
5.38221e-10	0.316883	1.37284	0.857	0.823	1.14921e-05	Pro-inflammatory B	HLA-A
1.38714e-06	0.311689	1.36573	0.33	0.223	0.0296181	Pro-inflammatory B	TFPI
3.90648e-07	0.309575	1.36285	0.535	0.431	0.00834113	Pro-inflammatory B	PRRX1
1.29599e-13	0.309439	1.36266	0.905	0.876	2.7672e-09	Pro-inflammatory B	IFITM3
9.78541e-10	0.307709	1.3603	0.743	0.654	2.08938e-05	Pro-inflammatory B	S100A13
5.18944e-10	0.307657	1.36023	0.476	0.305	1.10805e-05	Pro-inflammatory B	SPRY1
5.57002e-08	0.299568	1.34928	0.565	0.442	0.00118931	Pro-inflammatory B	HMGN3
5.73822e-06	0.292285	1.33948	0.33	0.229	0.122522	Pro-inflammatory B	LTBP1
4.00692e-06	0.291735	1.33875	0.276	0.177	0.0855557	Pro-inflammatory B	PHLDA3
9.92205e-05	0.289631	1.33593	0.397	0.319	1	Pro-inflammatory B	FGL2
3.85633e-06	0.287816	1.33351	0.289	0.188	0.0823404	Pro-inflammatory B	GTF2H5
9.25709e-09	0.284626	1.32926	0.573	0.439	0.000197657	Pro-inflammatory B	SRSF5
2.26135e-06	0.283927	1.32834	0.63	0.556	0.0482843	Pro-inflammatory B	SDC2
3.38604e-06	0.280842	1.32424	0.335	0.226	0.0722987	Pro-inflammatory B	MDK
3.72082e-05	0.279728	1.32277	0.516	0.447	0.794469	Pro-inflammatory B	PHPT1
6.86069e-06	0.277641	1.32001	0.503	0.382	0.14649	Pro-inflammatory B	EFEMP1
0.000165781	0.277343	1.31962	0.403	0.326	1	Pro-inflammatory B	BICC1
0.000181512	0.276477	1.31848	0.422	0.347	1	Pro-inflammatory B	BTG2
2.79607e-06	0.275049	1.31659	0.805	0.724	0.0597016	Pro-inflammatory B	LUM
5.87771e-18	0.27372	1.31485	0.997	0.996	1.25501e-13	Pro-inflammatory B	MT-CO3
1.2237e-10	0.273684	1.3148	0.959	0.937	2.61285e-06	Pro-inflammatory B	HSPA1A
6.02968e-10	0.272929	1.31381	0.778	0.666	1.28746e-05	Pro-inflammatory B	C1R
5.65856e-05	0.26659	1.3055	0.554	0.47	1	Pro-inflammatory B	FOSB
8.50035e-11	0.25129	1.28568	0.865	0.764	1.81499e-06	Pro-inflammatory B	EID1
2.34074e-211	2.5749	13.1301	0.853	0.123	4.99794e-207	Secretory-reticular	WISP2
1.13267e-171	2.25788	9.56278	0.733	0.091	2.41847e-167	Secretory-reticular	SLPI
1.00608e-181	1.97254	7.1889	0.78	0.107	2.14819e-177	Secretory-reticular	CTHRC1
3.50153e-172	1.93162	6.90069	1	0.726	7.47646e-168	Secretory-reticular	FBLN1
6.59175e-110	1.57506	4.83103	0.901	0.408	1.40747e-105	Secretory-reticular	IGFBP6
1.00898e-99	1.54094	4.66897	0.495	0.064	2.15437e-95	Secretory-reticular	PCSK1N
1.15724e-98	1.30182	3.67598	0.579	0.106	2.47093e-94	Secretory-reticular	TSPAN8
1.13438e-102	1.2784	3.5909	0.835	0.283	2.42213e-98	Secretory-reticular	MFAP5
8.19257e-158	1.27198	3.56792	1	0.991	1.74928e-153	Secretory-reticular	DCN
1.83568e-117	1.24514	3.47341	0.997	0.94	3.91954e-113	Secretory-reticular	CFD
8.88609e-106	1.22835	3.41559	0.99	0.73	1.89736e-101	Secretory-reticular	MMP2
1.39944e-74	1.22389	3.40038	0.827	0.412	2.98809e-70	Secretory-reticular	CRYAB
2.81257e-93	1.14895	3.15489	0.992	0.949	6.00541e-89	Secretory-reticular	COL1A2
2.88428e-53	1.10178	3.00951	0.979	0.905	6.15851e-49	Secretory-reticular	COL1A1
3.54132e-93	1.09273	2.98241	0.785	0.237	7.56143e-89	Secretory-reticular	PI16
1.68705e-84	1.08288	2.95318	0.94	0.714	3.60218e-80	Secretory-reticular	SERPINF1
3.64264e-55	1.08056	2.94632	0.343	0.057	7.77776e-51	Secretory-reticular	ELANE
1.83922e-92	1.0502	2.85823	0.751	0.234	3.92711e-88	Secretory-reticular	QPCT
4.20258e-41	1.044	2.84056	0.521	0.197	8.97335e-37	Secretory-reticular	ADM
3.76647e-63	1.03459	2.81396	0.814	0.406	8.04217e-59	Secretory-reticular	TNXB
6.73342e-60	1.02336	2.78253	0.529	0.15	1.43772e-55	Secretory-reticular	CILP
3.47024e-56	1.00958	2.74446	0.94	0.726	7.40965e-52	Secretory-reticular	IGFBP5
2.50933e-89	1.0032	2.727	0.382	0.03	5.35792e-85	Secretory-reticular	MATN4
1.51999e-88	0.99749	2.71147	0.599	0.125	3.24549e-84	Secretory-reticular	SGCA
8.86568e-83	0.996904	2.70988	0.762	0.262	1.893e-78	Secretory-reticular	PDGFRL
3.34821e-70	0.96119	2.61481	0.908	0.479	7.1491e-66	Secretory-reticular	SFRP2
1.02047e-74	0.94765	2.57964	0.712	0.233	2.17891e-70	Secretory-reticular	LOX
1.94334e-80	0.947228	2.57855	0.969	0.732	4.14942e-76	Secretory-reticular	TIMP2
7.18758e-61	0.933612	2.54368	0.958	0.776	1.53469e-56	Secretory-reticular	SPARC
6.61752e-62	0.925097	2.52211	0.67	0.238	1.41297e-57	Secretory-reticular	COL12A1
3.97325e-68	0.911491	2.48803	0.853	0.442	8.48369e-64	Secretory-reticular	AEBP1
7.3062e-82	0.907284	2.47758	0.518	0.094	1.56002e-77	Secretory-reticular	MGST1
9.55549e-118	0.902618	2.46605	0.997	0.949	2.04029e-113	Secretory-reticular	CST3
1.11954e-58	0.890917	2.43736	0.586	0.19	2.39045e-54	Secretory-reticular	CD248
3.91506e-59	0.882055	2.41586	0.723	0.294	8.35944e-55	Secretory-reticular	CLU
2.56342e-71	0.878861	2.40816	0.639	0.189	5.47342e-67	Secretory-reticular	SCARA5
2.10924e-55	0.836823	2.30902	0.853	0.55	4.50365e-51	Secretory-reticular	FBLN2
2.5655e-55	0.834866	2.30451	0.597	0.209	5.47785e-51	Secretory-reticular	PLTP
3.78267e-20	0.829104	2.29127	0.961	0.853	8.07675e-16	Secretory-reticular	COL3A1
9.63712e-60	0.828449	2.28977	0.882	0.592	2.05772e-55	Secretory-reticular	FSTL1
9.47052e-88	0.824819	2.28147	1	0.967	2.02214e-83	Secretory-reticular	GSN
2.6509e-75	0.822615	2.27644	0.966	0.728	5.6602e-71	Secretory-reticular	CTSK
5.75648e-63	0.821578	2.27409	0.872	0.513	1.22912e-58	Secretory-reticular	CYBRD1
2.36989e-53	0.8024	2.23089	0.623	0.221	5.06018e-49	Secretory-reticular	ELN
2.21458e-63	0.796877	2.2186	0.476	0.105	4.72858e-59	Secretory-reticular	FAM180B
1.30949e-77	0.793423	2.21095	0.984	0.829	2.79603e-73	Secretory-reticular	PLAC9
1.00223e-45	0.769359	2.15838	0.751	0.388	2.13995e-41	Secretory-reticular	CD55
1.55474e-55	0.756265	2.1303	0.516	0.146	3.31968e-51	Secretory-reticular	PODN
1.92345e-48	0.756031	2.12981	0.665	0.274	4.10694e-44	Secretory-reticular	GAS6
2.27174e-58	0.746937	2.11053	0.688	0.25	4.85061e-54	Secretory-reticular	CPE
1.07152e-67	0.744858	2.10614	0.482	0.094	2.28791e-63	Secretory-reticular	ANGPTL5
4.82639e-43	0.74381	2.10394	0.531	0.182	1.03053e-38	Secretory-reticular	ADH1B
5.7462e-55	0.736384	2.08837	0.877	0.487	1.22693e-50	Secretory-reticular	NBL1
2.52631e-57	0.729206	2.07343	0.319	0.042	5.39418e-53	Secretory-reticular	SEMA3C
3.157e-55	0.728677	2.07234	0.893	0.511	6.74082e-51	Secretory-reticular	GPNMB
1.08718e-38	0.722798	2.06019	0.537	0.209	2.32135e-34	Secretory-reticular	CES1
5.19717e-49	0.71912	2.05263	0.856	0.616	1.1097e-44	Secretory-reticular	FCGRT
9.58572e-47	0.716014	2.04626	0.67	0.271	2.04674e-42	Secretory-reticular	LEPR
1.12067e-26	0.704202	2.02223	0.335	0.114	2.39285e-22	Secretory-reticular	GPX3
4.93185e-73	0.703468	2.02075	0.285	0.015	1.05305e-68	Secretory-reticular	C1QTNF3
2.57321e-53	0.70336	2.02053	0.51	0.144	5.49432e-49	Secretory-reticular	CERCAM
3.53441e-48	0.698782	2.0113	0.524	0.162	7.54667e-44	Secretory-reticular	CD34
9.91912e-47	0.697665	2.00906	0.809	0.474	2.11793e-42	Secretory-reticular	CYB5R3
6.55328e-29	0.693764	2.00123	0.73	0.445	1.39926e-24	Secretory-reticular	SERPINH1
8.31679e-38	0.67965	1.97319	0.654	0.322	1.7758e-33	Secretory-reticular	PLD3
1.57528e-60	0.670636	1.95548	0.408	0.072	3.36353e-56	Secretory-reticular	CHRDL1
5.90951e-39	0.662474	1.93958	0.673	0.311	1.2618e-34	Secretory-reticular	FKBP9
3.85627e-29	0.662438	1.93952	0.929	0.853	8.2339e-25	Secretory-reticular	MTRNR2L8
1.03652e-37	0.662361	1.93937	0.772	0.46	2.21319e-33	Secretory-reticular	CD81
1.56296e-59	0.658474	1.93184	0.961	0.83	3.33722e-55	Secretory-reticular	PSAP
5.66052e-39	0.653437	1.92214	0.503	0.179	1.20863e-34	Secretory-reticular	ABI3BP
1.84445e-59	0.650615	1.91672	0.976	0.867	3.93827e-55	Secretory-reticular	CD99
2.04226e-33	0.648538	1.91274	0.552	0.242	4.36063e-29	Secretory-reticular	PIGT
6.18617e-54	0.648488	1.91265	0.424	0.094	1.32087e-49	Secretory-reticular	DBN1
2.81947e-44	0.638808	1.89422	0.848	0.483	6.02013e-40	Secretory-reticular	TIMP3
2.40764e-31	0.638498	1.89363	0.571	0.272	5.14079e-27	Secretory-reticular	CTSB
2.61727e-18	0.637393	1.89154	0.309	0.126	5.58839e-14	Secretory-reticular	PDK4
4.33683e-34	0.635969	1.88885	0.665	0.343	9.26001e-30	Secretory-reticular	FBN1
2.29699e-34	0.633159	1.88355	0.594	0.27	4.90453e-30	Secretory-reticular	RCN3
6.36531e-35	0.630321	1.87821	0.801	0.526	1.35912e-30	Secretory-reticular	CD59
2.61424e-30	0.629722	1.87709	0.691	0.419	5.58192e-26	Secretory-reticular	TPM1
8.78403e-35	0.627782	1.87345	0.618	0.3	1.87557e-30	Secretory-reticular	GRN
1.35975e-79	0.627404	1.87274	0.277	0.008	2.90333e-75	Secretory-reticular	CD70
1.71323e-34	0.623949	1.86628	0.62	0.291	3.65809e-30	Secretory-reticular	RP11-572C15.6
4.55634e-39	0.622727	1.864	0.403	0.116	9.72869e-35	Secretory-reticular	CORIN
1.13503e-33	0.62179	1.86226	0.385	0.121	2.42352e-29	Secretory-reticular	SVEP1
7.64445e-45	0.613615	1.8471	0.958	0.68	1.63224e-40	Secretory-reticular	MGP
9.08458e-35	0.612312	1.84469	0.707	0.374	1.93974e-30	Secretory-reticular	THBS2
1.97006e-36	0.611297	1.84282	0.526	0.2	4.20648e-32	Secretory-reticular	ECM1
6.25239e-35	0.611124	1.8425	0.723	0.393	1.33501e-30	Secretory-reticular	MFGE8
2.61442e-33	0.608678	1.838	0.874	0.671	5.5823e-29	Secretory-reticular	SH3BGRL3
1.3696e-35	0.607574	1.83597	0.581	0.255	2.92438e-31	Secretory-reticular	CD151
1.52421e-36	0.604068	1.82955	0.856	0.635	3.2545e-32	Secretory-reticular	PPIB
1.0792e-33	0.602367	1.82644	0.558	0.244	2.30431e-29	Secretory-reticular	CTSD
2.55777e-29	0.600576	1.82317	0.696	0.418	5.46134e-25	Secretory-reticular	PPIC
1.77444e-32	0.594131	1.81146	0.869	0.625	3.78878e-28	Secretory-reticular	PCOLCE
5.59803e-46	0.592685	1.80884	0.942	0.747	1.19529e-41	Secretory-reticular	CCDC80
1.05676e-30	0.585885	1.79658	0.576	0.269	2.2564e-26	Secretory-reticular	VASN
9.50823e-29	0.585883	1.79658	0.542	0.255	2.0302e-24	Secretory-reticular	PRDX4
1.37243e-38	0.558592	1.74821	0.411	0.118	2.93042e-34	Secretory-reticular	XG
1.56715e-32	0.557292	1.74594	0.887	0.635	3.34618e-28	Secretory-reticular	C1R
1.07655e-34	0.552551	1.73768	0.673	0.329	2.29865e-30	Secretory-reticular	VKORC1
3.66767e-26	0.551492	1.73584	0.683	0.42	7.8312e-22	Secretory-reticular	OLFML3
7.59361e-24	0.550773	1.73459	0.521	0.255	1.62139e-19	Secretory-reticular	DCLK1
2.162e-30	0.549428	1.73226	0.34	0.101	4.61629e-26	Secretory-reticular	CADM3
2.28954e-27	0.546957	1.72799	0.39	0.143	4.88862e-23	Secretory-reticular	ANGPTL1
2.06235e-31	0.545838	1.72605	0.469	0.177	4.40354e-27	Secretory-reticular	MRC2
1.61374e-30	0.537939	1.71247	0.455	0.172	3.44566e-26	Secretory-reticular	HEXA
2.50012e-31	0.530509	1.6998	0.576	0.259	5.33825e-27	Secretory-reticular	CTSF
1.40956e-21	0.526454	1.69292	0.589	0.309	3.0097e-17	Secretory-reticular	LAMB2
1.3738e-26	0.525815	1.69184	0.647	0.359	2.93334e-22	Secretory-reticular	REXO2
3.53503e-29	0.521831	1.68511	0.644	0.337	7.54799e-25	Secretory-reticular	TSPAN4
7.83751e-23	0.515469	1.67442	0.67	0.409	1.67347e-18	Secretory-reticular	F10
4.42402e-29	0.505183	1.65729	0.66	0.355	9.44616e-25	Secretory-reticular	P4HB
2.08105e-26	0.501886	1.65183	0.476	0.196	4.44346e-22	Secretory-reticular	ISLR
7.13242e-25	0.500208	1.64907	0.416	0.17	1.52291e-20	Secretory-reticular	VAT1
9.81175e-37	0.494693	1.63999	0.27	0.05	2.09501e-32	Secretory-reticular	MCOLN3
3.85737e-15	0.492627	1.63661	0.723	0.534	8.23625e-11	Secretory-reticular	MTRNR2L12
3.34405e-25	0.487558	1.62833	0.764	0.533	7.14022e-21	Secretory-reticular	BSG
1.59042e-40	0.486592	1.62676	0.945	0.805	3.39586e-36	Secretory-reticular	TIMP1
4.78642e-23	0.477798	1.61252	0.552	0.277	1.022e-18	Secretory-reticular	FGL2
1.52797e-27	0.468647	1.59783	0.911	0.665	3.26252e-23	Secretory-reticular	PPAP2B
1.10693e-21	0.465247	1.59241	0.73	0.516	2.36352e-17	Secretory-reticular	SSR4
1.34194e-30	0.46518	1.5923	0.285	0.07	2.86532e-26	Secretory-reticular	SMOC2
6.9061e-20	0.462917	1.5887	0.649	0.411	1.47459e-15	Secretory-reticular	C19orf10
3.84311e-37	0.457696	1.58043	0.283	0.055	8.2058e-33	Secretory-reticular	TCN2
1.48711e-26	0.45538	1.57677	0.275	0.076	3.17527e-22	Secretory-reticular	HSD3B7
5.05709e-29	0.4547	1.5757	0.366	0.119	1.07979e-24	Secretory-reticular	SLC29A1
2.13509e-22	0.453126	1.57322	0.5	0.245	4.55885e-18	Secretory-reticular	NUCB2
5.23218e-16	0.451621	1.57086	0.526	0.311	1.11718e-11	Secretory-reticular	OSR2
3.01823e-19	0.447691	1.5647	0.804	0.599	6.44452e-15	Secretory-reticular	LTBP4
8.34899e-26	0.447103	1.56378	0.28	0.08	1.78268e-21	Secretory-reticular	THBS3
3.90217e-26	0.446966	1.56356	0.319	0.1	8.33191e-22	Secretory-reticular	PROCR
1.77052e-26	0.440237	1.55307	0.293	0.084	3.78041e-22	Secretory-reticular	AGTR1
2.21218e-17	0.436047	1.54658	0.479	0.256	4.72345e-13	Secretory-reticular	DPP7
2.24721e-30	0.434886	1.54479	0.285	0.07	4.79825e-26	Secretory-reticular	ITGBL1
3.8467e-21	0.434567	1.54429	0.259	0.082	8.21347e-17	Secretory-reticular	KAZALD1
1.84332e-19	0.432824	1.54161	0.576	0.311	3.93585e-15	Secretory-reticular	LRPAP1
4.02099e-19	0.430159	1.5375	0.508	0.265	8.58562e-15	Secretory-reticular	HEXB
6.52931e-24	0.421893	1.52484	0.819	0.597	1.39414e-19	Secretory-reticular	NPC2
1.88852e-16	0.421134	1.52369	0.445	0.224	4.03237e-12	Secretory-reticular	HSPG2
8.07938e-13	0.419803	1.52166	0.319	0.153	1.72511e-08	Secretory-reticular	WIF1
1.50592e-22	0.418138	1.51913	0.775	0.559	3.21545e-18	Secretory-reticular	RABAC1
5.34899e-22	0.416832	1.51715	0.665	0.372	1.14212e-17	Secretory-reticular	PAM
7.38526e-13	0.411453	1.50901	0.699	0.524	1.5769e-08	Secretory-reticular	KLF6
7.41052e-30	0.406688	1.50183	0.997	0.94	1.5823e-25	Secretory-reticular	COL6A2
3.39949e-17	0.406552	1.50163	0.531	0.299	7.25858e-13	Secretory-reticular	NUCB1
4.37297e-20	0.40393	1.4977	0.555	0.296	9.33716e-16	Secretory-reticular	GYPC
8.77118e-22	0.402888	1.49614	0.38	0.15	1.87282e-17	Secretory-reticular	GUSB
5.21252e-20	0.401842	1.49457	0.374	0.157	1.11298e-15	Secretory-reticular	FUCA2
9.82559e-34	0.400356	1.49236	0.974	0.93	2.09796e-29	Secretory-reticular	SERF2
5.38225e-18	0.399276	1.49075	0.257	0.09	1.14922e-13	Secretory-reticular	OMD
6.0877e-22	0.392667	1.48093	0.793	0.56	1.29985e-17	Secretory-reticular	ATP6V0E1
7.29923e-36	0.390669	1.47797	1	0.999	1.55853e-31	Secretory-reticular	S100A6
2.28542e-17	0.390554	1.4778	0.327	0.138	4.87982e-13	Secretory-reticular	CD276
1.15296e-13	0.389338	1.476	0.673	0.473	2.46179e-09	Secretory-reticular	LRP1
2.25764e-10	0.386769	1.47222	0.429	0.26	4.82051e-06	Secretory-reticular	FAM46A
2.08231e-14	0.383908	1.46801	0.49	0.275	4.44615e-10	Secretory-reticular	EFEMP2
1.33177e-18	0.382664	1.46618	0.738	0.535	2.84359e-14	Secretory-reticular	NUPR1
5.57158e-16	0.381745	1.46484	0.657	0.437	1.18964e-11	Secretory-reticular	LAMP1
1.02704e-15	0.378827	1.46057	0.696	0.474	2.19293e-11	Secretory-reticular	MYADM
7.83473e-19	0.376299	1.45688	0.364	0.153	1.67287e-14	Secretory-reticular	HSPB2
3.64294e-15	0.375538	1.45577	0.56	0.333	7.77841e-11	Secretory-reticular	FBLN5
5.04445e-16	0.374186	1.45381	0.584	0.343	1.07709e-11	Secretory-reticular	MMP14
2.75593e-25	0.371864	1.45044	0.997	0.961	5.88446e-21	Secretory-reticular	S100A4
1.22883e-13	0.370503	1.44846	0.613	0.388	2.6238e-09	Secretory-reticular	APLP2
2.68203e-15	0.368586	1.44569	0.267	0.107	5.72668e-11	Secretory-reticular	CREB5
5.1239e-10	0.367605	1.44427	0.961	0.934	1.09406e-05	Secretory-reticular	HSPB1
5.9039e-19	0.363177	1.43789	0.403	0.179	1.2606e-14	Secretory-reticular	OGN
1.02533e-15	0.360231	1.43366	0.469	0.251	2.18927e-11	Secretory-reticular	CPQ
1.20421e-09	0.358995	1.43189	0.463	0.3	2.57122e-05	Secretory-reticular	OS9
2.1713e-16	0.355282	1.42658	0.374	0.171	4.63617e-12	Secretory-reticular	ITIH5
4.72315e-19	0.35451	1.42548	0.366	0.151	1.00849e-14	Secretory-reticular	ITGB5
3.56358e-18	0.354339	1.42524	0.335	0.136	7.60896e-14	Secretory-reticular	C1QTNF2
4.62723e-15	0.350093	1.4192	0.27	0.109	9.88006e-11	Secretory-reticular	QSOX1
4.28656e-06	0.349034	1.4177	0.479	0.339	0.0915266	Secretory-reticular	ATF3
5.70132e-18	0.344669	1.41152	0.94	0.748	1.21735e-13	Secretory-reticular	SERPING1
8.66933e-12	0.343537	1.40992	0.66	0.464	1.85108e-07	Secretory-reticular	RNH1
1.37498e-20	0.343403	1.40974	0.296	0.101	2.93585e-16	Secretory-reticular	C1orf21
8.26116e-16	0.33957	1.40434	0.461	0.24	1.76392e-11	Secretory-reticular	PRELP
2.4465e-13	0.335938	1.39925	0.605	0.395	5.22377e-09	Secretory-reticular	ATRAID
5.26498e-12	0.334769	1.39762	0.44	0.257	1.12418e-07	Secretory-reticular	LAMC1
1.30577e-18	0.334092	1.39667	0.581	0.314	2.78807e-14	Secretory-reticular	RGCC
9.08973e-10	0.332408	1.39432	0.466	0.293	1.94084e-05	Secretory-reticular	COL5A1
3.77796e-14	0.330902	1.39222	0.893	0.788	8.0667e-10	Secretory-reticular	S100A11
2.56929e-13	0.328358	1.38869	0.338	0.165	5.48595e-09	Secretory-reticular	BIN1
3.0163e-08	0.323494	1.38195	0.751	0.601	0.000644041	Secretory-reticular	FN1
5.21995e-13	0.322254	1.38024	0.34	0.169	1.11456e-08	Secretory-reticular	PROS1
1.52778e-16	0.319301	1.37616	0.885	0.748	3.26212e-12	Secretory-reticular	POLR2L
2.47567e-11	0.317777	1.37407	0.309	0.155	5.28605e-07	Secretory-reticular	ANKRD28
7.15297e-13	0.317072	1.3731	0.626	0.437	1.5273e-08	Secretory-reticular	JTB
6.19118e-16	0.316443	1.37224	0.319	0.134	1.32194e-11	Secretory-reticular	KDELR3
6.08335e-24	0.316191	1.37189	0.798	0.518	1.29892e-19	Secretory-reticular	HTRA1
2.91926e-20	0.315624	1.37111	0.992	0.973	6.23321e-16	Secretory-reticular	S100A10
1.40199e-15	0.315308	1.37068	0.887	0.747	2.99353e-11	Secretory-reticular	GSTP1
1.82443e-11	0.312829	1.36729	0.429	0.252	3.89552e-07	Secretory-reticular	FKBP10
2.31912e-13	0.311444	1.3654	0.414	0.217	4.95179e-09	Secretory-reticular	TGFBR3
5.20592e-15	0.311031	1.36483	0.251	0.096	1.11157e-10	Secretory-reticular	FEZ1
4.4223e-10	0.310942	1.36471	0.516	0.34	9.44249e-06	Secretory-reticular	TMED10
1.30776e-20	0.310844	1.36458	0.264	0.083	2.79232e-16	Secretory-reticular	PALM
4.78735e-14	0.306731	1.35898	0.298	0.13	1.02219e-09	Secretory-reticular	AKR1C3
1.18215e-15	0.30517	1.35686	0.325	0.137	2.52413e-11	Secretory-reticular	RAB32
5.37181e-21	0.304719	1.35624	0.982	0.958	1.14699e-16	Secretory-reticular	ANXA2
2.32814e-10	0.299761	1.34954	0.325	0.172	4.97104e-06	Secretory-reticular	C15orf61
1.30832e-09	0.29798	1.34713	0.421	0.262	2.79353e-05	Secretory-reticular	BRI3
5.82263e-11	0.293317	1.34087	0.657	0.477	1.24325e-06	Secretory-reticular	KDELR2
3.0579e-12	0.292639	1.33996	0.455	0.254	6.52923e-08	Secretory-reticular	CKB
5.68497e-11	0.291532	1.33848	0.725	0.528	1.21385e-06	Secretory-reticular	APP
1.9054e-13	0.289197	1.33535	0.785	0.6	4.0684e-09	Secretory-reticular	TMEM258
7.25352e-12	0.288102	1.33389	0.427	0.236	1.54877e-07	Secretory-reticular	MGAT1
4.40404e-09	0.287605	1.33323	0.715	0.54	9.4035e-05	Secretory-reticular	PDIA3
9.33685e-10	0.286939	1.33234	0.594	0.402	1.9936e-05	Secretory-reticular	COX7A1
2.12631e-11	0.284052	1.3285	0.408	0.229	4.54009e-07	Secretory-reticular	LRP10
5.91518e-14	0.283138	1.32729	0.314	0.14	1.26301e-09	Secretory-reticular	CHID1
2.84638e-12	0.282327	1.32621	0.262	0.113	6.07759e-08	Secretory-reticular	PPL
1.75584e-10	0.281661	1.32533	0.691	0.526	3.74907e-06	Secretory-reticular	DDAH2
2.7111e-13	0.281567	1.3252	0.33	0.154	5.78873e-09	Secretory-reticular	COPZ2
3.87259e-10	0.281118	1.32461	0.702	0.518	8.26876e-06	Secretory-reticular	PRKCDBP
5.71593e-06	0.280608	1.32393	0.914	0.891	0.122046	Secretory-reticular	UBC
1.6425e-12	0.280103	1.32327	0.27	0.118	3.50707e-08	Secretory-reticular	VGLL3
5.21789e-14	0.279864	1.32295	0.395	0.195	1.11412e-09	Secretory-reticular	TMED3
1.04106e-09	0.279687	1.32272	0.545	0.371	2.22288e-05	Secretory-reticular	CLTB
7.30467e-11	0.279332	1.32225	0.39	0.221	1.55969e-06	Secretory-reticular	DDOST
1.35334e-15	0.279042	1.32186	0.319	0.134	2.88966e-11	Secretory-reticular	BASP1
4.64238e-12	0.27515	1.31673	0.272	0.121	9.91241e-08	Secretory-reticular	ADAM33
4.4017e-14	0.27494	1.31645	0.712	0.498	9.39851e-10	Secretory-reticular	TUBA1A
5.3022e-11	0.273615	1.31471	0.267	0.124	1.13213e-06	Secretory-reticular	ABHD14A
9.88299e-10	0.27192	1.31248	0.623	0.447	2.11022e-05	Secretory-reticular	CSTB
9.76848e-13	0.271803	1.31233	0.327	0.154	2.08577e-08	Secretory-reticular	HTRA3
3.50961e-09	0.26834	1.30779	0.374	0.217	7.49371e-05	Secretory-reticular	ANXA11
6.76323e-12	0.267631	1.30686	0.277	0.126	1.44408e-07	Secretory-reticular	SH3GL1
2.29858e-06	0.267362	1.30651	0.505	0.365	0.0490792	Secretory-reticular	CRIP1
1.68214e-10	0.264985	1.30341	0.471	0.274	3.59171e-06	Secretory-reticular	PPAP2A
3.80829e-12	0.264427	1.30268	0.725	0.528	8.13147e-08	Secretory-reticular	CRABP2
4.01524e-12	0.263887	1.30198	0.955	0.852	8.57334e-08	Secretory-reticular	ADIRF
6.36389e-08	0.263673	1.3017	0.736	0.601	0.00135882	Secretory-reticular	MGST3
2.70578e-10	0.26321	1.3011	0.421	0.244	5.77739e-06	Secretory-reticular	MMP23B
1.22163e-10	0.262477	1.30015	0.605	0.427	2.60843e-06	Secretory-reticular	APRT
7.76064e-12	0.261373	1.29871	0.743	0.553	1.65705e-07	Secretory-reticular	TSPO
2.2382e-08	0.259488	1.29627	0.38	0.223	0.000477901	Secretory-reticular	NOVA1
8.72724e-10	0.259316	1.29604	0.458	0.279	1.86344e-05	Secretory-reticular	TAX1BP3
2.35146e-09	0.258968	1.29559	0.469	0.296	5.02084e-05	Secretory-reticular	CAPN2
7.57469e-07	0.258682	1.29522	0.285	0.168	0.0161735	Secretory-reticular	PTGFR
6.36133e-07	0.258325	1.29476	0.927	0.835	0.0135827	Secretory-reticular	SOD3
1.1864e-09	0.257048	1.29311	0.717	0.574	2.5332e-05	Secretory-reticular	NENF
6.66451e-08	0.256036	1.2918	0.257	0.139	0.00142301	Secretory-reticular	RAMP2
4.06954e-08	0.255807	1.2915	0.469	0.305	0.000868928	Secretory-reticular	AES
7.33794e-06	0.255664	1.29132	0.45	0.326	0.15668	Secretory-reticular	THBS1
4.22566e-08	0.254601	1.28995	0.291	0.163	0.000902263	Secretory-reticular	PRCP
3.52906e-35	3.31789	27.6021	0.276	0.064	7.53526e-31	Mesenchymal	COCH
4.79828e-117	1.89725	6.66752	0.656	0.118	1.02453e-112	Mesenchymal	ASPN
4.01221e-84	1.44376	4.2366	0.614	0.136	8.56686e-80	Mesenchymal	POSTN
6.86624e-107	1.22857	3.41633	0.335	0.004	1.46608e-102	Mesenchymal	TNN
2.56727e-74	1.08989	2.97395	0.268	0.01	5.48165e-70	Mesenchymal	DPEP1
8.68329e-91	1.05148	2.86187	0.29	0.004	1.85406e-86	Mesenchymal	COL11A1
2.20637e-53	0.966717	2.6293	0.403	0.088	4.71104e-49	Mesenchymal	SFRP1
3.05761e-39	0.908994	2.48182	0.786	0.527	6.52862e-35	Mesenchymal	HTRA1
9.88718e-40	0.90402	2.46951	0.479	0.176	2.11111e-35	Mesenchymal	MRPS6
1.90519e-45	0.875203	2.39936	0.507	0.167	4.06796e-41	Mesenchymal	GPC3
3.00606e-14	0.865017	2.37505	0.417	0.241	6.41853e-10	Mesenchymal	SPARCL1
2.29679e-27	0.823558	2.27859	0.293	0.088	4.9041e-23	Mesenchymal	PPAPDC1B
8.49833e-47	0.801773	2.22949	0.541	0.187	1.81456e-42	Mesenchymal	C9orf3
1.45907e-47	0.799753	2.22499	0.296	0.047	3.1154e-43	Mesenchymal	GPM6B
1.69027e-38	0.763038	2.14478	0.62	0.29	3.60907e-34	Mesenchymal	COL5A2
5.68091e-18	0.754115	2.12573	0.335	0.154	1.21299e-13	Mesenchymal	FIBIN
1.04269e-38	0.734854	2.08518	0.397	0.116	2.22636e-34	Mesenchymal	F2R
1.82141e-37	0.73479	2.08504	0.558	0.23	3.88908e-33	Mesenchymal	MXRA5
1.85741e-50	0.71802	2.05037	0.279	0.035	3.96594e-46	Mesenchymal	EDNRA
2.32445e-26	0.715654	2.04552	0.428	0.177	4.96316e-22	Mesenchymal	OGN
2.2608e-36	0.714429	2.04302	0.366	0.102	4.82725e-32	Mesenchymal	PRSS23
6.71371e-35	0.688101	1.98993	0.851	0.674	1.43351e-30	Mesenchymal	COL6A3
6.18292e-54	0.684577	1.98293	0.989	0.904	1.32018e-49	Mesenchymal	COL1A1
3.32052e-18	0.680273	1.97442	0.487	0.27	7.08996e-14	Mesenchymal	MAFB
7.57637e-29	0.679268	1.97243	0.327	0.101	1.61771e-24	Mesenchymal	EMID1
5.35594e-40	0.67401	1.96209	0.701	0.345	1.1436e-35	Mesenchymal	THY1
8.44913e-36	0.660336	1.93544	0.273	0.056	1.80406e-31	Mesenchymal	PPP1R14A
1.86846e-18	0.647332	1.91044	0.335	0.143	3.98953e-14	Mesenchymal	TRPS1
4.35059e-09	0.60998	1.84039	0.524	0.389	9.28938e-05	Mesenchymal	SOX4
9.76259e-17	0.591052	1.80589	0.392	0.193	2.08451e-12	Mesenchymal	CYP1B1
1.49209e-27	0.575408	1.77786	0.389	0.141	3.18591e-23	Mesenchymal	PMEPA1
1.85767e-17	0.574476	1.7762	0.389	0.197	3.9665e-13	Mesenchymal	PALLD
1.79452e-14	0.571607	1.77111	0.831	0.719	3.83165e-10	Mesenchymal	LUM
6.26303e-16	0.562981	1.7559	0.761	0.569	1.33728e-11	Mesenchymal	TCF4
3.71429e-21	0.55623	1.74408	0.375	0.161	7.93076e-17	Mesenchymal	PIM1
4.2512e-25	0.540531	1.71692	0.406	0.158	9.07717e-21	Mesenchymal	DKK3
1.00195e-19	0.529701	1.69842	0.431	0.212	2.13937e-15	Mesenchymal	LOXL1
0.00018828	0.529398	1.69791	0.62	0.575	1	Mesenchymal	CYR61
1.26684e-21	0.519148	1.68059	0.904	0.793	2.70496e-17	Mesenchymal	SPARC
3.855e-17	0.518294	1.67916	0.442	0.239	8.23119e-13	Mesenchymal	SRPX
2.53988e-19	0.517148	1.67724	0.49	0.268	5.42316e-15	Mesenchymal	SEPT11
3.16132e-18	0.51607	1.67543	0.842	0.741	6.75005e-14	Mesenchymal	MFAP4
5.9151e-14	0.509264	1.66407	0.293	0.135	1.26299e-09	Mesenchymal	CCND1
3.27963e-33	0.490374	1.63293	0.969	0.923	7.00267e-29	Mesenchymal	ACTG1
7.87333e-24	0.482579	1.62025	0.299	0.094	1.68111e-19	Mesenchymal	COLEC12
1.42917e-11	0.47283	1.60453	0.434	0.271	3.05157e-07	Mesenchymal	GJA1
2.9164e-19	0.471321	1.60211	0.575	0.335	6.2271e-15	Mesenchymal	HMGN1
2.89075e-13	0.460963	1.5856	0.392	0.214	6.17232e-09	Mesenchymal	MDK
1.9262e-13	0.455243	1.57656	0.797	0.729	4.11282e-09	Mesenchymal	CALD1
1.05201e-15	0.44208	1.55594	0.265	0.105	2.24625e-11	Mesenchymal	LRRC17
2.86885e-10	0.440583	1.55361	0.262	0.131	6.12556e-06	Mesenchymal	MEIS2
1.07783e-13	0.433159	1.54212	0.673	0.494	2.30137e-09	Mesenchymal	MARCKS
3.16318e-18	0.426161	1.53137	0.268	0.096	6.75402e-14	Mesenchymal	TBX15
1.22529e-13	0.42549	1.53034	0.459	0.263	2.61625e-09	Mesenchymal	TPM2
3.10477e-20	0.421581	1.52437	0.921	0.865	6.62931e-16	Mesenchymal	COL3A1
2.62233e-09	0.420046	1.52203	0.408	0.261	5.5992e-05	Mesenchymal	COL15A1
5.43443e-28	0.411123	1.50851	0.992	0.95	1.16036e-23	Mesenchymal	COL1A2
4.70013e-06	0.409898	1.50666	0.29	0.184	0.100357	Mesenchymal	TAGLN
3.40708e-15	0.408288	1.50424	0.569	0.371	7.2748e-11	Mesenchymal	CALU
1.07102e-08	0.402654	1.49579	0.4	0.262	0.000228685	Mesenchymal	DKK2
3.18966e-07	0.391506	1.47921	0.535	0.401	0.00681057	Mesenchymal	PGRMC1
5.73593e-10	0.391121	1.47864	0.561	0.405	1.22474e-05	Mesenchymal	TSC22D1
9.72817e-14	0.38773	1.47363	0.315	0.148	2.07716e-09	Mesenchymal	PFN2
3.17833e-05	0.387308	1.47301	0.47	0.375	0.678637	Mesenchymal	MMP14
2.33396e-12	0.383612	1.46758	0.561	0.374	4.98347e-08	Mesenchymal	C9orf16
4.71144e-07	0.379611	1.46172	0.417	0.308	0.0100599	Mesenchymal	EMP2
3.42968e-12	0.377466	1.45858	0.29	0.138	7.32306e-08	Mesenchymal	MATN2
1.56957e-09	0.370679	1.44872	0.456	0.301	3.35135e-05	Mesenchymal	LMO4
2.83303e-10	0.370417	1.44834	0.293	0.152	6.04908e-06	Mesenchymal	DIO2
1.24128e-10	0.364418	1.43968	0.366	0.205	2.65038e-06	Mesenchymal	CDH11
2.30777e-09	0.355379	1.42672	0.38	0.232	4.92755e-05	Mesenchymal	SPON2
6.44772e-11	0.352348	1.4224	0.704	0.559	1.37672e-06	Mesenchymal	CNN3
0.00136538	0.348875	1.41747	0.586	0.533	1	Mesenchymal	TUBA1A
6.23472e-12	0.34818	1.41649	0.476	0.285	1.33124e-07	Mesenchymal	SPATS2L
1.30011e-10	0.346324	1.41386	0.597	0.436	2.77599e-06	Mesenchymal	FAM3C
5.27693e-11	0.345641	1.41289	0.532	0.36	1.12673e-06	Mesenchymal	TTC3
6.86166e-09	0.34432	1.41103	0.363	0.221	0.00014651	Mesenchymal	RNF24
3.5078e-09	0.343832	1.41034	0.279	0.149	7.48985e-05	Mesenchymal	ODF2L
1.34238e-10	0.342692	1.40873	0.349	0.196	2.86626e-06	Mesenchymal	MAF
1.05983e-12	0.340565	1.40574	0.251	0.104	2.26294e-08	Mesenchymal	EZR
5.19525e-15	0.339934	1.40486	0.597	0.352	1.10929e-10	Mesenchymal	MFAP5
6.54511e-08	0.335956	1.39928	0.397	0.267	0.00139751	Mesenchymal	SSPN
1.28995e-08	0.335889	1.39918	0.541	0.404	0.000275431	Mesenchymal	MAP1B
1.35804e-13	0.33546	1.39858	0.251	0.101	2.89969e-09	Mesenchymal	JAM2
5.67713e-09	0.335365	1.39845	0.262	0.139	0.000121218	Mesenchymal	TMEM119
2.31607e-06	0.331933	1.39366	0.307	0.195	0.0494526	Mesenchymal	LAMC3
1.59602e-12	0.331424	1.39295	0.732	0.596	3.40782e-08	Mesenchymal	SUB1
1.87823e-07	0.325108	1.38418	0.566	0.441	0.0040104	Mesenchymal	CD55
2.71764e-08	0.324502	1.38334	0.262	0.143	0.00058027	Mesenchymal	CNN2
1.07477e-08	0.323609	1.38211	0.42	0.275	0.000229485	Mesenchymal	WWTR1
7.77285e-10	0.319148	1.37595	0.665	0.514	1.65966e-05	Mesenchymal	ITGB1
2.74477e-09	0.310374	1.36393	0.606	0.444	5.86063e-05	Mesenchymal	MXRA8
1.2068e-07	0.306151	1.35819	0.355	0.223	0.00257675	Mesenchymal	NTRK2
1.96585e-09	0.301527	1.35192	0.727	0.579	4.19749e-05	Mesenchymal	PTMS
2.93879e-07	0.294139	1.34197	0.577	0.466	0.00627491	Mesenchymal	TPM4
1.07658e-07	0.292999	1.34044	0.482	0.336	0.00229871	Mesenchymal	NGFRAP1
0.000968353	0.292698	1.34004	0.346	0.272	1	Mesenchymal	PRELP
6.83658e-07	0.292606	1.33991	0.363	0.239	0.0145975	Mesenchymal	S100A16
5.30609e-09	0.290858	1.33758	0.763	0.672	0.000113296	Mesenchymal	PABPC1
9.79018e-21	0.28958	1.33587	0.997	0.997	2.0904e-16	Mesenchymal	LGALS1
4.20733e-08	0.287699	1.33336	0.287	0.161	0.00089835	Mesenchymal	FMOD
1.0706e-05	0.2858	1.33083	0.4	0.292	0.228594	Mesenchymal	CLIC4
4.95288e-08	0.285757	1.33077	0.521	0.386	0.00105754	Mesenchymal	RAP1B
1.48631e-12	0.285717	1.33072	0.949	0.907	3.17356e-08	Mesenchymal	H3F3A
6.27987e-06	0.282762	1.32679	0.375	0.259	0.134088	Mesenchymal	MMP23B
1.06834e-10	0.280313	1.32354	0.254	0.117	2.28112e-06	Mesenchymal	DR1
8.90391e-06	0.280047	1.32319	0.637	0.538	0.190116	Mesenchymal	HMGN2
1.17107e-06	0.279545	1.32253	0.299	0.188	0.0250046	Mesenchymal	AKAP9
1.18725e-08	0.278658	1.32136	0.724	0.59	0.000253502	Mesenchymal	ARPC2
3.61152e-05	0.278527	1.32118	0.408	0.308	0.771131	Mesenchymal	ZEB2
0.000110979	0.275958	1.31779	0.318	0.231	1	Mesenchymal	ANGPTL2
7.78529e-08	0.275836	1.31763	0.324	0.194	0.00166231	Mesenchymal	NME4
7.71498e-09	0.274859	1.31635	0.31	0.171	0.00016473	Mesenchymal	WIPF1
1.13724e-08	0.27303	1.31394	0.285	0.153	0.000242823	Mesenchymal	GNAQ
7.32314e-16	0.272107	1.31273	0.997	0.99	1.56364e-11	Mesenchymal	ACTB
1.25371e-07	0.271816	1.31235	0.608	0.482	0.00267692	Mesenchymal	UQCRH
1.75848e-06	0.270921	1.31117	0.304	0.191	0.037547	Mesenchymal	CHD9
0.000379302	0.270262	1.31031	0.473	0.385	1	Mesenchymal	CSNK1A1
6.87847e-07	0.26872	1.30829	0.31	0.19	0.0146869	Mesenchymal	NBPF10
1.03413e-11	0.26756	1.30677	0.876	0.785	2.20807e-07	Mesenchymal	NPM1
0.00372798	0.265362	1.3039	0.361	0.305	1	Mesenchymal	PPAP2A
4.06325e-05	0.264837	1.30322	0.411	0.31	0.867586	Mesenchymal	RRBP1
2.53327e-09	0.260219	1.29721	0.839	0.764	5.40905e-05	Mesenchymal	RPS4Y1
1.04385e-06	0.255927	1.29166	0.639	0.558	0.0222883	Mesenchymal	C6orf48
4.55574e-08	0.254856	1.29028	0.375	0.235	0.000972742	Mesenchymal	IER3IP1.1
