# Supplementary material for: Single-cell transcriptomes of the human skin reveal age-related loss of fibroblast priming
Source: Commun Biol. 2020 Apr 23;3:188. doi: 10.1038/s42003-020-0922-4 (PMC7181753; doi:10.1038/s42003-020-0922-4)
Supplement: Supplementary file 6 — Supplementary Data 4 [file 42003_2020_922_MOESM6_ESM.xlsx]

## Sheet: Hoja4
Supplementary Data 4. Genes expressed by the four fibroblast subpopulations in old samples.
p_val	avg_logFC	Fold-Change	pct.1	pct.2	p_val_adj	cluster	gene
0	2.52836	12.5329	0.873	0.211	0	1_OLD	SLPI
0	2.00782	7.44708	0.872	0.324	0	1_OLD	IGFBP6
0	2.00689	7.44016	0.977	0.542	0	1_OLD	COL1A2
0	1.95758	7.08216	0.911	0.487	0	1_OLD	COL1A1
0	1.86104	6.4304	0.992	0.469	0	1_OLD	FBLN1
0	1.84838	6.3495	0.767	0.112	0	1_OLD	MFAP5
0	1.84538	6.33049	0.923	0.354	0	1_OLD	IGFBP5
0	1.84383	6.32069	0.792	0.152	0	1_OLD	WISP2
0	1.81504	6.14133	1	0.762	0	1_OLD	DCN
0	1.79025	5.99094	1	0.836	0	1_OLD	CFD
0	1.63135	5.11078	0.824	0.463	0	1_OLD	COL3A1
0	1.60091	4.95755	0.946	0.429	0	1_OLD	MMP2
0	1.56042	4.76081	0.902	0.41	0	1_OLD	SFRP2
0	1.54286	4.67796	0.616	0.102	0	1_OLD	PI16
0	1.54213	4.67451	0.936	0.416	0	1_OLD	TIMP2
0	1.52986	4.61755	0.994	0.715	0	1_OLD	GSN
0	1.52205	4.58163	0.985	0.521	0	1_OLD	PLAC9
0	1.47138	4.35523	0.526	0.11	0	1_OLD	TSPAN8
0	1.44151	4.22709	0.724	0.214	0	1_OLD	CTHRC1
0	1.44085	4.22427	0.893	0.347	0	1_OLD	CTSK
0	1.40598	4.07951	0.925	0.439	0	1_OLD	SERPINF1
0	1.40216	4.06396	0.841	0.451	0	1_OLD	SPARC
0	1.39741	4.04472	0.961	0.461	0	1_OLD	LUM
0	1.33837	3.81283	0.769	0.226	0	1_OLD	FBLN2
6.7927e-140	1.3041	3.68435	0.364	0.122	1.45038e-135	1_OLD	PLA2G2A
0	1.28864	3.62786	0.896	0.378	0	1_OLD	CCDC80
0	1.26301	3.53604	0.848	0.372	0	1_OLD	FSTL1
0	1.2456	3.47503	0.812	0.325	0	1_OLD	CYBRD1
0	1.21267	3.36245	0.545	0.095	0	1_OLD	LOX
9.05528e-221	1.20935	3.35129	0.668	0.345	1.93348e-216	1_OLD	CRYAB
0	1.18432	3.26848	0.992	0.824	0	1_OLD	CXCL14
0	1.17966	3.25327	0.654	0.232	0	1_OLD	PPIC
5.32865e-268	1.17214	3.2289	0.821	0.474	1.13777e-263	1_OLD	CD81
0	1.165	3.20591	0.622	0.154	0	1_OLD	MGST1
0	1.16335	3.20062	0.811	0.315	0	1_OLD	MFAP4
0	1.13255	3.10356	0.925	0.507	0	1_OLD	MGP
1.4736e-304	1.1288	3.09194	0.647	0.232	3.14644e-300	1_OLD	PCOLCE
0	1.12766	3.08843	0.653	0.209	0	1_OLD	AEBP1
0	1.12723	3.08709	0.706	0.242	0	1_OLD	HTRA1
1.17686e-281	1.08421	2.95709	0.562	0.177	2.51284e-277	1_OLD	TNXB
0	1.08369	2.95557	0.568	0.149	0	1_OLD	RP11-572C15.6
4.7734e-293	1.06581	2.9032	0.69	0.28	1.01922e-288	1_OLD	TPM1
0	1.06203	2.89224	0.746	0.278	0	1_OLD	THBS2
1.91411e-191	1.05643	2.87608	0.274	0.052	4.08701e-187	1_OLD	PCSK1N
1.82686e-300	1.05605	2.87499	0.458	0.101	3.9007e-296	1_OLD	ELN
1.02461e-268	1.03377	2.81165	0.574	0.189	2.18775e-264	1_OLD	FBN1
1.30013e-272	0.994607	2.70366	0.598	0.202	2.77604e-268	1_OLD	MAP1B
0	0.982626	2.67146	0.954	0.533	0	1_OLD	COL6A2
0	0.977003	2.65648	0.386	0.062	0	1_OLD	CLEC3B
0	0.968424	2.63379	0.284	0.017	0	1_OLD	MATN4
1.24856e-245	0.950603	2.58727	0.709	0.363	2.66592e-241	1_OLD	CYB5R3
0	0.948008	2.58056	0.34	0.036	0	1_OLD	C1QTNF3
1.80952e-246	0.938154	2.55526	0.355	0.07	3.86368e-242	1_OLD	SEMA3C
4.87218e-224	0.932051	2.53971	0.742	0.437	1.04031e-219	1_OLD	FCGRT
2.46726e-288	0.930265	2.53518	0.397	0.074	5.2681e-284	1_OLD	PDGFRL
1.32713e-222	0.924449	2.52048	0.686	0.306	2.8337e-218	1_OLD	AXL
1.24482e-132	0.918066	2.50444	0.381	0.144	2.65794e-128	1_OLD	GPX3
9.78967e-267	0.910167	2.48474	0.372	0.068	2.09029e-262	1_OLD	PCOLCE2
1.05716e-254	0.909561	2.48323	0.475	0.126	2.25724e-250	1_OLD	OLFML3
0	0.907633	2.47845	0.907	0.645	0	1_OLD	CD99
3.15836e-211	0.906	2.47441	0.481	0.157	6.74373e-207	1_OLD	CPE
1.07622e-252	0.902247	2.46513	0.699	0.292	2.29795e-248	1_OLD	C1R
3.08728e-247	0.891722	2.43933	0.49	0.14	6.59195e-243	1_OLD	QPCT
2.98398e-152	0.886651	2.42699	0.334	0.097	6.37139e-148	1_OLD	AKR1C1
4.09901e-222	0.8839	2.42032	0.714	0.388	8.75221e-218	1_OLD	NBL1
1.33955e-210	0.88389	2.4203	0.455	0.141	2.86021e-206	1_OLD	CTSF
1.03057e-282	0.877582	2.40508	0.383	0.068	2.20046e-278	1_OLD	SCARA5
2.47399e-207	0.868861	2.38419	0.432	0.13	5.28247e-203	1_OLD	PIGT
1.00974e-230	0.868442	2.3832	0.615	0.239	2.15599e-226	1_OLD	PAM
1.0642e-171	0.856322	2.35448	0.611	0.285	2.27228e-167	1_OLD	THBS1
1.43837e-289	0.835886	2.30686	0.319	0.042	3.07122e-285	1_OLD	FAM180B
0	0.834749	2.30423	1	0.954	0	1_OLD	S100A6
5.6089e-227	0.832119	2.29818	0.707	0.308	1.19761e-222	1_OLD	VCAN
9.28197e-123	0.831281	2.29626	0.362	0.132	1.98189e-118	1_OLD	CLDN11
9.36217e-249	0.826807	2.28601	0.851	0.573	1.99901e-244	1_OLD	PSAP
1.1512e-188	0.82577	2.28364	0.723	0.428	2.45804e-184	1_OLD	GPNMB
1.61843e-240	0.823434	2.27831	0.336	0.062	3.45567e-236	1_OLD	CERCAM
5.92815e-196	0.821657	2.27427	0.838	0.616	1.26578e-191	1_OLD	MTRNR2L8
2.02654e-141	0.818623	2.26737	0.454	0.189	4.32707e-137	1_OLD	TGFBR3
4.57123e-173	0.807495	2.24228	0.685	0.374	9.76049e-169	1_OLD	TIMP3
1.83123e-236	0.799119	2.22358	0.284	0.041	3.91004e-232	1_OLD	OGN
2.22157e-172	0.785732	2.19401	0.365	0.104	4.74349e-168	1_OLD	MMP23B
3.90179e-183	0.782604	2.18716	0.356	0.092	8.3311e-179	1_OLD	ISLR
1.75819e-232	0.77975	2.18093	0.822	0.425	3.75408e-228	1_OLD	SOD3
5.26808e-165	0.7752	2.17103	0.653	0.344	1.12484e-160	1_OLD	CLU
5.11726e-149	0.772968	2.16619	0.514	0.233	1.09264e-144	1_OLD	TSPAN4
7.73245e-146	0.771327	2.16263	0.55	0.277	1.65103e-141	1_OLD	VKORC1
3.46604e-169	0.76927	2.15819	0.49	0.191	7.40069e-165	1_OLD	MFGE8
3.656e-154	0.766276	2.15174	0.426	0.157	7.8063e-150	1_OLD	PLD3
3.18041e-181	0.76549	2.15005	0.332	0.08	6.79081e-177	1_OLD	SGCA
1.29854e-252	0.761809	2.14215	0.27	0.033	2.77265e-248	1_OLD	CD70
3.52167e-160	0.760965	2.14034	0.583	0.273	7.51946e-156	1_OLD	FN1
2.6365e-149	0.756515	2.13084	0.602	0.303	5.62946e-145	1_OLD	PPAP2B
5.70416e-162	0.749449	2.11583	0.418	0.142	1.21795e-157	1_OLD	ABI3BP
2.40219e-179	0.748314	2.11343	0.7	0.36	5.12915e-175	1_OLD	CXCL12
7.1309e-123	0.746268	2.10911	0.562	0.323	1.52259e-118	1_OLD	REXO2
9.51165e-135	0.738163	2.09209	0.327	0.102	2.03093e-130	1_OLD	CES1
5.40651e-187	0.737877	2.09149	0.33	0.076	1.1544e-182	1_OLD	ANGPTL5
5.58587e-162	0.736071	2.08772	0.358	0.103	1.1927e-157	1_OLD	EFEMP2
1.03592e-205	0.734308	2.08404	0.752	0.373	2.2119e-201	1_OLD	C1S
2.9462e-142	0.729306	2.07364	0.288	0.075	6.29072e-138	1_OLD	GPRC5A
2.43838e-160	0.729224	2.07347	0.373	0.111	5.20643e-156	1_OLD	VASN
1.2254e-168	0.724303	2.06329	0.597	0.263	2.61648e-164	1_OLD	LEPR
2.42183e-134	0.721473	2.05746	0.512	0.238	5.17109e-130	1_OLD	COX7A1
1.37813e-106	0.720894	2.05627	0.739	0.542	2.94259e-102	1_OLD	ID3
3.36871e-187	0.719564	2.05354	0.73	0.39	7.19287e-183	1_OLD	SERPING1
3.18837e-134	0.717438	2.04918	0.288	0.079	6.8078e-130	1_OLD	ACKR3
6.0604e-140	0.70807	2.03007	0.565	0.283	1.29402e-135	1_OLD	CRABP2
2.89131e-124	0.703054	2.01991	0.473	0.216	6.17352e-120	1_OLD	LHFP
1.65284e-127	0.702611	2.01902	0.537	0.255	3.52915e-123	1_OLD	TNFAIP2
1.0717e-149	0.701593	2.01696	0.347	0.104	2.2883e-145	1_OLD	COL12A1
1.29741e-132	0.699513	2.01277	0.385	0.138	2.77024e-128	1_OLD	F10
1.9287e-118	0.691272	1.99625	0.646	0.433	4.11816e-114	1_OLD	PPIB
1.04687e-116	0.690828	1.99537	0.414	0.176	2.23527e-112	1_OLD	LTBP4
4.77458e-154	0.689839	1.99339	0.4	0.132	1.01947e-149	1_OLD	LRP1
3.77196e-135	0.686905	1.98755	0.675	0.419	8.05388e-131	1_OLD	S100A13
1.69812e-129	0.683971	1.98173	0.634	0.393	3.62582e-125	1_OLD	NENF
2.40906e-116	0.67832	1.97056	0.712	0.507	5.14383e-112	1_OLD	CD55
6.06589e-98	0.667324	1.94901	0.494	0.28	1.29519e-93	1_OLD	ATRAID
3.34389e-90	0.662521	1.93968	0.397	0.192	7.13988e-86	1_OLD	UGDH
6.2997e-102	0.659212	1.93327	0.361	0.15	1.34511e-97	1_OLD	COPZ2
6.02818e-215	0.657805	1.93055	0.932	0.761	1.28714e-210	1_OLD	GPX4
6.48974e-132	0.656917	1.92884	0.434	0.171	1.38569e-127	1_OLD	SLIT3
9.69168e-92	0.656403	1.92785	0.644	0.433	2.06937e-87	1_OLD	TPPP3
2.07113e-121	0.654845	1.92484	0.49	0.224	4.42228e-117	1_OLD	FXYD1
8.43133e-132	0.653178	1.92164	0.293	0.083	1.80026e-127	1_OLD	ECM1
1.02995e-78	0.648769	1.91318	0.451	0.249	2.19914e-74	1_OLD	BGN
2.27759e-64	0.648681	1.91302	0.287	0.129	4.86311e-60	1_OLD	PTPRS
3.04888e-220	0.647471	1.9107	0.957	0.815	6.50996e-216	1_OLD	CD63
8.73528e-115	0.64689	1.90959	0.314	0.104	1.86516e-110	1_OLD	MEDAG
3.75562e-91	0.646765	1.90935	0.354	0.156	8.01901e-87	1_OLD	FKBP9
2.97948e-114	0.64529	1.90654	0.722	0.517	6.36178e-110	1_OLD	NUPR1
2.72326e-135	0.642196	1.90065	0.267	0.068	5.81469e-131	1_OLD	CD248
1.81892e-142	0.639071	1.89472	0.261	0.061	3.88375e-138	1_OLD	FAM180A
5.31508e-115	0.638141	1.89296	0.635	0.411	1.13488e-110	1_OLD	RABAC1
1.92653e-96	0.637883	1.89247	0.547	0.336	4.11352e-92	1_OLD	NDFIP1
5.60351e-108	0.632429	1.88218	0.555	0.313	1.19646e-103	1_OLD	DDAH2
7.4784e-185	0.631177	1.87982	0.846	0.544	1.59679e-180	1_OLD	SEPP1
4.54142e-56	0.631129	1.87973	0.363	0.209	9.69685e-52	1_OLD	ADM
2.63596e-77	0.630467	1.87849	0.355	0.175	5.6283e-73	1_OLD	PRDX4
2.62998e-74	0.626592	1.87122	0.429	0.245	5.61553e-70	1_OLD	SERPINH1
1.36213e-110	0.624062	1.86649	0.461	0.213	2.90841e-106	1_OLD	FGFR1
2.09636e-107	0.621496	1.86171	0.317	0.114	4.47615e-103	1_OLD	PLTP
3.19857e-86	0.61946	1.85792	0.377	0.181	6.82958e-82	1_OLD	HEXB
4.38299e-111	0.61912	1.85729	0.457	0.212	9.35855e-107	1_OLD	GYPC
6.23238e-95	0.615766	1.85107	0.299	0.108	1.33074e-90	1_OLD	OSR2
2.93063e-134	0.614077	1.84795	0.309	0.088	6.25748e-130	1_OLD	NOVA1
1.77868e-102	0.612511	1.84506	0.486	0.241	3.79783e-98	1_OLD	MTRNR2L12
2.57486e-95	0.610958	1.8422	0.313	0.118	5.49784e-91	1_OLD	DCLK1
1.86595e-100	0.610665	1.84166	0.606	0.347	3.98418e-96	1_OLD	TNFAIP6
6.01731e-133	0.610323	1.84103	0.265	0.068	1.28482e-128	1_OLD	KDELR3
1.17571e-126	0.609107	1.83879	0.344	0.113	2.51038e-122	1_OLD	FBLN5
2.61634e-74	0.609002	1.8386	0.467	0.281	5.58641e-70	1_OLD	GRN
6.98354e-114	0.60706	1.83503	0.563	0.292	1.49113e-109	1_OLD	CFH
4.0534e-90	0.606142	1.83335	0.617	0.431	8.65483e-86	1_OLD	AP3S1
2.95789e-114	0.60272	1.82708	0.35	0.123	6.31568e-110	1_OLD	ANK2
2.06855e-110	0.598238	1.81891	0.256	0.075	4.41676e-106	1_OLD	OAF
4.04521e-118	0.597734	1.81799	0.321	0.104	8.63732e-114	1_OLD	PRELP
4.60665e-91	0.597226	1.81707	0.435	0.217	9.83612e-87	1_OLD	ADD3
8.53796e-111	0.595446	1.81384	0.316	0.107	1.82303e-106	1_OLD	MXRA8
2.13016e-121	0.594488	1.8121	0.42	0.16	4.54832e-117	1_OLD	TWIST1
2.55017e-271	0.594167	1.81152	1	0.893	5.44512e-267	1_OLD	LGALS1
1.75218e-243	0.59298	1.80937	0.976	0.924	3.74127e-239	1_OLD	SERF2
2.67114e-107	0.590218	1.80438	0.309	0.106	5.70342e-103	1_OLD	LTBP1
4.63382e-153	0.582877	1.79119	0.821	0.576	9.89413e-149	1_OLD	SELM
7.1328e-83	0.581405	1.78855	0.471	0.269	1.523e-78	1_OLD	CALU
5.27453e-61	0.572704	1.77305	0.767	0.665	1.12622e-56	1_OLD	WTAP
3.2499e-126	0.568604	1.7658	0.773	0.501	6.93918e-122	1_OLD	NNMT
1.89071e-80	0.566255	1.76166	0.342	0.151	4.03704e-76	1_OLD	SLC39A14
4.80268e-87	0.563444	1.75671	0.521	0.298	1.02547e-82	1_OLD	MYADM
7.45599e-101	0.562877	1.75572	0.677	0.466	1.592e-96	1_OLD	LY6E
9.00802e-104	0.561678	1.75361	0.299	0.1	1.92339e-99	1_OLD	COL14A1
5.23738e-69	0.561469	1.75325	0.479	0.307	1.11829e-64	1_OLD	C19orf10
6.35889e-61	0.560265	1.75114	0.345	0.184	1.35775e-56	1_OLD	GAS6
8.4839e-82	0.559554	1.74989	0.299	0.122	1.81148e-77	1_OLD	NUCB2
2.05159e-140	0.554281	1.74069	0.886	0.683	4.38055e-136	1_OLD	CEBPB
4.04699e-73	0.552301	1.73725	0.463	0.264	8.64114e-69	1_OLD	FHL1
1.17518e-143	0.542904	1.721	0.879	0.747	2.50925e-139	1_OLD	POLR2L
5.62027e-84	0.540555	1.71696	0.278	0.104	1.20004e-79	1_OLD	RCN3
4.82706e-81	0.538807	1.71396	0.28	0.109	1.03067e-76	1_OLD	RP11-14N7.2
1.91613e-150	0.537897	1.7124	0.718	0.42	4.09131e-146	1_OLD	APOD
1.8071e-97	0.537646	1.71197	0.403	0.175	3.85852e-93	1_OLD	PRRX2
3.09647e-112	0.532976	1.704	0.541	0.261	6.61158e-108	1_OLD	MEG3
0	0.532163	1.70261	1	0.987	0	1_OLD	FTL
7.37782e-61	0.530365	1.69955	0.419	0.256	1.57531e-56	1_OLD	PDLIM2
1.95469e-64	0.526602	1.69317	0.541	0.386	4.17365e-60	1_OLD	BSG
3.03504e-77	0.526103	1.69233	0.311	0.132	6.48042e-73	1_OLD	PBX1
4.3367e-85	0.52595	1.69207	0.352	0.151	9.25972e-81	1_OLD	COL5A2
2.17548e-95	0.52323	1.68747	0.295	0.104	4.64508e-91	1_OLD	ECM2
5.75197e-36	0.52273	1.68663	0.362	0.241	1.22816e-31	1_OLD	SLC25A37
1.20033e-70	0.522488	1.68622	0.293	0.129	2.56295e-66	1_OLD	VAT1
7.3924e-77	0.521182	1.68402	0.45	0.234	1.57842e-72	1_OLD	DPT
1.61425e-63	0.52088	1.68351	0.642	0.485	3.44674e-59	1_OLD	CRIP1
4.3217e-55	0.520144	1.68227	0.427	0.276	9.22768e-51	1_OLD	P4HB
5.69907e-293	0.516523	1.67619	0.999	0.885	1.21687e-288	1_OLD	CST3
5.41329e-78	0.514124	1.67217	0.521	0.303	1.15585e-73	1_OLD	SDC2
3.07548e-188	0.513472	1.67108	0.896	0.645	6.56677e-184	1_OLD	TIMP1
4.40184e-75	0.513101	1.67046	0.28	0.112	9.39882e-71	1_OLD	CPQ
2.81827e-44	0.507274	1.66076	0.317	0.179	6.01758e-40	1_OLD	GOLIM4
3.71067e-66	0.504863	1.65676	0.529	0.352	7.92302e-62	1_OLD	APP
7.11264e-18	0.501914	1.65188	0.338	0.262	1.51869e-13	1_OLD	PLIN2
3.29021e-83	0.500628	1.64976	0.691	0.534	7.02526e-79	1_OLD	TMEM258
1.54042e-62	0.498315	1.64594	0.368	0.191	3.2891e-58	1_OLD	CXXC5
6.43462e-104	0.495631	1.64153	0.653	0.403	1.37392e-99	1_OLD	COL6A1
5.14376e-56	0.494621	1.63988	0.545	0.411	1.0983e-51	1_OLD	KDELR2
4.46142e-92	0.493327	1.63776	0.74	0.552	9.52603e-88	1_OLD	CD59
2.78519e-61	0.492892	1.63704	0.307	0.147	5.94695e-57	1_OLD	PPAP2A
3.32253e-47	0.492295	1.63607	0.399	0.25	7.09426e-43	1_OLD	ABL2
5.97538e-57	0.490095	1.63247	0.374	0.206	1.27586e-52	1_OLD	CTSL
4.74254e-65	0.488776	1.63032	0.322	0.15	1.01263e-60	1_OLD	THY1
2.5979e-78	0.488715	1.63022	0.581	0.362	5.54704e-74	1_OLD	IGFBP4
1.39568e-45	0.488341	1.62961	0.328	0.191	2.98005e-41	1_OLD	CTSD
5.02445e-63	0.487486	1.62822	0.644	0.511	1.07282e-58	1_OLD	SSR4
1.49415e-46	0.486598	1.62677	0.418	0.272	3.19031e-42	1_OLD	UAP1
3.40838e-36	0.486145	1.62604	0.338	0.208	7.27757e-32	1_OLD	LINC00152
5.50812e-46	0.486044	1.62587	0.375	0.233	1.17609e-41	1_OLD	UGP2
5.02958e-101	0.485812	1.62549	0.829	0.652	1.07392e-96	1_OLD	EMP3
1.00854e-51	0.481744	1.61889	0.27	0.13	2.15344e-47	1_OLD	CD34
1.65698e-41	0.480913	1.61755	0.318	0.19	3.53799e-37	1_OLD	DPP7
9.64084e-50	0.479573	1.61538	0.271	0.134	2.05851e-45	1_OLD	LAMB2
4.25533e-64	0.479345	1.61502	0.611	0.447	9.08598e-60	1_OLD	BRI3
6.59864e-52	0.477992	1.61283	0.464	0.306	1.40894e-47	1_OLD	PRKCDBP
4.09183e-52	0.475993	1.60961	0.385	0.224	8.73688e-48	1_OLD	CTSB
1.06863e-33	0.472191	1.6035	0.278	0.164	2.28173e-29	1_OLD	FAM46A
1.26311e-62	0.470199	1.60031	0.679	0.567	2.697e-58	1_OLD	RHOA
4.09567e-74	0.469223	1.59875	0.437	0.229	8.74508e-70	1_OLD	MAN1A1
5.05004e-89	0.468606	1.59777	0.65	0.426	1.07829e-84	1_OLD	PMP22
5.59071e-40	0.467918	1.59667	0.338	0.209	1.19373e-35	1_OLD	NUCB1
3.01363e-37	0.467722	1.59635	0.319	0.199	6.4347e-33	1_OLD	TAX1BP3
2.31392e-45	0.466779	1.59485	0.42	0.283	4.94069e-41	1_OLD	LAMP1
6.32891e-44	0.465813	1.59331	0.539	0.399	1.35135e-39	1_OLD	C11orf96
1.41531e-58	0.463282	1.58928	0.284	0.132	3.02197e-54	1_OLD	PROS1
9.26011e-41	0.459766	1.5837	0.291	0.163	1.97722e-36	1_OLD	TCF7L2
3.2867e-60	0.458664	1.58196	0.317	0.149	7.01775e-56	1_OLD	ADH1B
1.71986e-37	0.454047	1.57467	0.403	0.283	3.67225e-33	1_OLD	SDF4
9.47812e-64	0.453816	1.57431	0.77	0.643	2.02377e-59	1_OLD	HSPA1A
1.81443e-36	0.453025	1.57306	0.556	0.456	3.87417e-32	1_OLD	SAR1A
1.6398e-48	0.451467	1.57061	0.459	0.308	3.5013e-44	1_OLD	TMEM230
2.68672e-38	0.450381	1.56891	0.322	0.197	5.73668e-34	1_OLD	LRPAP1
3.24948e-44	0.450177	1.56859	0.367	0.226	6.93829e-40	1_OLD	HCFC1R1
6.51977e-41	0.448424	1.56584	0.473	0.36	1.3921e-36	1_OLD	JTB
1.48851e-49	0.446294	1.56251	0.27	0.131	3.17828e-45	1_OLD	PTGES
1.51044e-50	0.445784	1.56171	0.658	0.527	3.22509e-46	1_OLD	HSPA1B
3.56943e-63	0.444671	1.55998	0.628	0.472	7.62145e-59	1_OLD	PTRF
4.88342e-91	0.441639	1.55525	0.82	0.702	1.04271e-86	1_OLD	CCNI
3.85996e-54	0.439995	1.5527	0.457	0.289	8.24179e-50	1_OLD	DPYSL2
6.51358e-96	0.43919	1.55145	0.918	0.818	1.39078e-91	1_OLD	SOD2
5.58129e-38	0.438621	1.55057	0.314	0.182	1.19172e-33	1_OLD	MIR4435-1HG
9.02499e-64	0.438219	1.54994	0.717	0.597	1.92702e-59	1_OLD	NPC2
3.10376e-112	0.434661	1.54444	0.956	0.837	6.62714e-108	1_OLD	S100A4
5.72729e-71	0.433998	1.54342	0.734	0.616	1.22289e-66	1_OLD	SEC61G
7.85661e-61	0.433656	1.54289	0.515	0.325	1.67754e-56	1_OLD	RGCC
4.17902e-123	0.425573	1.53047	0.978	0.934	8.92305e-119	1_OLD	S100A10
6.2034e-32	0.42209	1.52515	0.337	0.226	1.32455e-27	1_OLD	CD151
1.95692e-48	0.416903	1.51726	0.529	0.378	4.17842e-44	1_OLD	ARL6IP5
4.23734e-36	0.416784	1.51707	0.42	0.295	9.04758e-32	1_OLD	KRTCAP2
2.99787e-45	0.415764	1.51553	0.333	0.182	6.40106e-41	1_OLD	C3
1.09691e-43	0.414879	1.51419	0.479	0.335	2.34211e-39	1_OLD	IL6ST
5.20497e-49	0.412431	1.51049	0.342	0.186	1.11137e-44	1_OLD	DAB2
1.74564e-48	0.412079	1.50995	0.769	0.676	3.72729e-44	1_OLD	KLF6
1.7407e-35	0.410533	1.50762	0.443	0.328	3.71675e-31	1_OLD	OSTC
6.14031e-31	0.401777	1.49448	0.34	0.229	1.31108e-26	1_OLD	ITGB1BP1
3.39885e-31	0.400613	1.49274	0.342	0.23	7.25723e-27	1_OLD	UBL3
1.71488e-80	0.398749	1.48996	0.56	0.328	3.66161e-76	1_OLD	COL6A3
1.09017e-30	0.396681	1.48688	0.395	0.281	2.32773e-26	1_OLD	RBMS1
2.97322e-31	0.395105	1.48454	0.416	0.301	6.34841e-27	1_OLD	WBP5
1.85188e-27	0.389459	1.47618	0.295	0.191	3.95412e-23	1_OLD	TTC3
1.33881e-27	0.388848	1.47528	0.282	0.179	2.85862e-23	1_OLD	SMIM14
1.58366e-45	0.388773	1.47517	0.32	0.171	3.38144e-41	1_OLD	PRRX1
5.56455e-41	0.387605	1.47345	0.519	0.388	1.18814e-36	1_OLD	TRAM1
6.78352e-17	0.386886	1.47239	0.292	0.211	1.44842e-12	1_OLD	RARRES2
9.82022e-100	0.381639	1.46468	0.935	0.83	2.09681e-95	1_OLD	LAPTM4A
6.94847e-24	0.380141	1.46249	0.333	0.238	1.48364e-19	1_OLD	RRBP1
1.68327e-23	0.376702	1.45747	0.275	0.183	3.59412e-19	1_OLD	OS9
9.7812e-32	0.375524	1.45575	0.306	0.186	2.08848e-27	1_OLD	RUNX1
2.42882e-32	0.375011	1.45501	0.458	0.347	5.18602e-28	1_OLD	TMBIM4.1
2.3713e-41	0.374287	1.45396	0.406	0.252	5.06319e-37	1_OLD	ZEB2
1.70557e-30	0.373069	1.45218	0.278	0.169	3.64174e-26	1_OLD	RCN1
5.0706e-44	0.371674	1.45016	0.701	0.61	1.08268e-39	1_OLD	DNAJB1
1.87404e-56	0.36985	1.44752	0.763	0.661	4.00145e-52	1_OLD	TMED2
2.5938e-30	0.36958	1.44713	0.291	0.176	5.53827e-26	1_OLD	IFI6
5.12562e-26	0.366182	1.44222	0.256	0.159	1.09442e-21	1_OLD	CHPT1
6.09314e-36	0.365958	1.44189	0.445	0.311	1.30101e-31	1_OLD	NFIA
1.46429e-39	0.365835	1.44172	0.362	0.216	3.12656e-35	1_OLD	CELF2
5.44917e-54	0.364602	1.43994	0.724	0.612	1.16351e-49	1_OLD	TMEM59
1.23307e-19	0.360782	1.43445	0.376	0.295	2.63286e-15	1_OLD	CTTN
2.81617e-28	0.360069	1.43343	0.393	0.288	6.01308e-24	1_OLD	TUBA1A
3.60412e-22	0.359264	1.43227	0.303	0.214	7.69551e-18	1_OLD	KDELR1
7.35504e-28	0.358674	1.43143	0.314	0.208	1.57045e-23	1_OLD	ANXA4
1.285e-23	0.358475	1.43115	0.285	0.19	2.74374e-19	1_OLD	NOTCH2
1.7877e-45	0.358239	1.43081	0.332	0.179	3.8171e-41	1_OLD	PDGFRB
8.31112e-21	0.357396	1.4296	0.384	0.305	1.77459e-16	1_OLD	MTCH1
2.67724e-33	0.355682	1.42715	0.547	0.458	5.71645e-29	1_OLD	SSR2
1.60862e-32	0.354679	1.42572	0.412	0.283	3.43473e-28	1_OLD	FGL2
1.54887e-21	0.352617	1.42279	0.289	0.199	3.30714e-17	1_OLD	LAMTOR1
8.56984e-19	0.349035	1.4177	0.263	0.186	1.82983e-14	1_OLD	TMED3
2.84383e-22	0.347433	1.41543	0.383	0.298	6.07215e-18	1_OLD	FKBP8
1.60196e-14	0.347429	1.41542	0.322	0.259	3.4205e-10	1_OLD	SERTAD2
4.85064e-44	0.344529	1.41133	0.754	0.69	1.03571e-39	1_OLD	LGALS3
5.67269e-35	0.344058	1.41066	0.636	0.545	1.21123e-30	1_OLD	SQSTM1
2.0354e-44	0.343784	1.41027	0.362	0.202	4.34599e-40	1_OLD	MT1M
6.30503e-26	0.343264	1.40954	0.324	0.221	1.34625e-21	1_OLD	CAPN2
2.77324e-21	0.341491	1.40704	0.379	0.293	5.92141e-17	1_OLD	GLUD1
1.07383e-45	0.33944	1.40416	0.338	0.18	2.29285e-41	1_OLD	PDGFRA
1.12804e-42	0.338253	1.40249	0.627	0.514	2.40858e-38	1_OLD	ANXA5
9.23421e-29	0.337798	1.40186	0.268	0.161	1.97169e-24	1_OLD	LAMC1
1.7321e-19	0.33682	1.40049	0.375	0.293	3.69837e-15	1_OLD	REEP5
3.8299e-24	0.336767	1.40041	0.34	0.239	8.17761e-20	1_OLD	IFI27L2
1.17496e-38	0.336736	1.40037	0.686	0.586	2.50876e-34	1_OLD	JUND
4.91117e-23	0.334558	1.39732	0.334	0.24	1.04863e-18	1_OLD	NGFRAP1
4.54681e-24	0.334171	1.39678	0.324	0.228	9.70835e-20	1_OLD	NFIC
2.66051e-20	0.333965	1.39649	0.285	0.197	5.68072e-16	1_OLD	MAF
2.6836e-23	0.333039	1.3952	0.5	0.428	5.73002e-19	1_OLD	NDUFA11
3.21599e-22	0.331275	1.39274	0.456	0.386	6.86679e-18	1_OLD	SEPT15
2.32647e-39	0.330283	1.39136	0.625	0.51	4.96747e-35	1_OLD	EID1
3.33682e-24	0.329647	1.39048	0.549	0.481	7.12478e-20	1_OLD	MGST3
3.35027e-24	0.324812	1.38377	0.487	0.396	7.1535e-20	1_OLD	CD47
1.29099e-17	0.322928	1.38117	0.252	0.175	2.75653e-13	1_OLD	ASPH
5.28125e-44	0.322789	1.38097	0.745	0.65	1.12765e-39	1_OLD	IER3
5.01936e-17	0.32083	1.37827	0.289	0.212	1.07173e-12	1_OLD	TMEM167A
7.55375e-14	0.320229	1.37744	0.26	0.196	1.61288e-09	1_OLD	AES
1.93725e-41	0.318736	1.37539	0.728	0.659	4.13642e-37	1_OLD	TUBB
7.8876e-19	0.317766	1.37406	0.268	0.187	1.68416e-14	1_OLD	HDLBP
3.07162e-18	0.316824	1.37276	0.467	0.41	6.55853e-14	1_OLD	RNH1
1.38188e-24	0.315718	1.37124	0.501	0.421	2.9506e-20	1_OLD	C12orf57
1.52172e-29	0.313726	1.36852	0.643	0.58	3.24917e-25	1_OLD	TSPO
5.57412e-19	0.313449	1.36814	0.344	0.259	1.19019e-14	1_OLD	BLOC1S1
1.30592e-40	0.311841	1.36594	0.731	0.666	2.7884e-36	1_OLD	TCEB2
1.36982e-57	0.311421	1.36536	0.853	0.739	2.92484e-53	1_OLD	CEBPD
1.09443e-20	0.309352	1.36254	0.425	0.34	2.33683e-16	1_OLD	APLP2
3.4432e-45	0.308586	1.3615	0.865	0.796	7.35192e-41	1_OLD	SH3BGRL3
1.83245e-13	0.308201	1.36097	0.496	0.457	3.91265e-09	1_OLD	CHIC2
9.39435e-23	0.306259	1.35833	0.276	0.179	2.00588e-18	1_OLD	CLEC11A
2.14095e-11	0.3055	1.3573	0.256	0.191	4.57136e-07	1_OLD	CYP1B1
3.47603e-18	0.305477	1.35727	0.277	0.194	7.42202e-14	1_OLD	FNDC3B
5.9873e-10	0.297589	1.34661	0.265	0.215	1.27841e-05	1_OLD	STRN3
3.3852e-14	0.297381	1.34633	0.309	0.239	7.22809e-10	1_OLD	C12orf75
1.37198e-17	0.295642	1.34399	0.45	0.387	2.92945e-13	1_OLD	RWDD1
2.62496e-15	0.29534	1.34358	0.378	0.311	5.60481e-11	1_OLD	TMED10
1.70728e-11	0.292648	1.33997	0.271	0.214	3.64539e-07	1_OLD	BAG3
8.49598e-64	0.291595	1.33856	0.958	0.904	1.81406e-59	1_OLD	ANXA2
9.08325e-25	0.28898	1.33506	0.605	0.541	1.93945e-20	1_OLD	ARF4
3.76213e-15	0.287876	1.33359	0.393	0.333	8.03289e-11	1_OLD	NDUFB7
3.92735e-11	0.281273	1.32482	0.393	0.354	8.38568e-07	1_OLD	PDIA3
4.87183e-16	0.280821	1.32422	0.36	0.289	1.04023e-11	1_OLD	ARL2
1.31915e-25	0.279779	1.32284	0.668	0.605	2.81665e-21	1_OLD	AHNAK
4.21141e-16	0.278753	1.32148	0.431	0.362	8.9922e-12	1_OLD	ROMO1
1.73433e-27	0.278627	1.32131	0.703	0.648	3.70315e-23	1_OLD	OST4
1.67733e-20	0.277609	1.31997	0.499	0.424	3.58143e-16	1_OLD	CD164
1.26199e-41	0.277054	1.31924	0.785	0.719	2.69459e-37	1_OLD	MORF4L1
4.13972e-29	0.276542	1.31856	0.495	0.372	8.83912e-25	1_OLD	AQP1
2.9211e-14	0.275502	1.31719	0.449	0.398	6.23713e-10	1_OLD	MINOS1
5.66275e-11	0.272532	1.31328	0.383	0.336	1.20911e-06	1_OLD	NDUFA13
1.66424e-10	0.272335	1.31303	0.338	0.291	3.55349e-06	1_OLD	ZNHIT1
1.15239e-10	0.270015	1.30998	0.304	0.252	2.46058e-06	1_OLD	GSTM3
5.0939e-14	0.268643	1.30819	0.291	0.216	1.08765e-09	1_OLD	MT1E
7.19056e-20	0.268192	1.3076	0.4	0.307	1.53533e-15	1_OLD	SPTBN1
4.29136e-12	0.268111	1.30749	0.278	0.216	9.16291e-08	1_OLD	CRTAP
2.87673e-09	0.267619	1.30685	0.428	0.399	6.14239e-05	1_OLD	HSPH1
4.28876e-11	0.266737	1.3057	0.252	0.196	9.15737e-07	1_OLD	PGRMC2
1.118e-90	0.264896	1.3033	0.999	0.983	2.38715e-86	1_OLD	TMSB10
4.82777e-09	0.264628	1.30295	0.268	0.222	0.000103083	1_OLD	COMT
4.11267e-17	0.264444	1.30271	0.362	0.278	8.78138e-13	1_OLD	CLIC4
2.73601e-17	0.264441	1.3027	0.57	0.511	5.84192e-13	1_OLD	KLF4
8.83743e-22	0.26422	1.30241	0.539	0.457	1.88697e-17	1_OLD	UQCR11.1
1.34123e-16	0.262985	1.30081	0.547	0.516	2.86379e-12	1_OLD	RPS27L
5.80417e-10	0.262452	1.30011	0.309	0.262	1.23931e-05	1_OLD	BAD
2.11727e-09	0.261629	1.29905	0.28	0.232	4.52079e-05	1_OLD	LAMP2
7.26388e-35	0.255696	1.29136	0.819	0.79	1.55098e-30	1_OLD	LMNA
1.52869e-41	0.254431	1.28973	0.295	0.148	3.26406e-37	1_OLD	BICC1
4.52761e-11	0.253033	1.28793	0.395	0.348	9.66735e-07	1_OLD	FKBP2
1.14136e-108	2.07271	7.94634	0.395	0.172	2.43704e-104	2_OLD	CCL19
0	1.68308	5.38208	0.883	0.528	0	2_OLD	APOE
3.06832e-167	1.63042	5.10603	0.676	0.386	6.55147e-163	2_OLD	CXCL1
0	1.43332	4.19261	0.809	0.356	0	2_OLD	CXCL12
0	1.32468	3.761	0.941	0.613	0	2_OLD	IGFBP7
2.43888e-126	1.28987	3.63231	0.541	0.27	5.2075e-122	2_OLD	PTGDS
2.07335e-194	1.23159	3.42666	0.857	0.613	4.42703e-190	2_OLD	CXCL2
7.47592e-153	1.22115	3.39109	0.726	0.458	1.59626e-148	2_OLD	CXCL3
1.52098e-209	1.21905	3.38399	0.823	0.531	3.2476e-205	2_OLD	CCL2
1.31142e-274	1.21023	3.35425	0.769	0.345	2.80014e-270	2_OLD	GEM
3.87682e-104	1.16476	3.20516	0.672	0.436	8.27779e-100	2_OLD	APOD
9.64207e-179	1.14782	3.15132	0.71	0.38	2.05877e-174	2_OLD	C11orf96
1.91326e-138	1.08159	2.94936	0.646	0.35	4.08519e-134	2_OLD	TNFAIP6
5.23403e-226	1.07201	2.92125	0.853	0.531	1.11757e-221	2_OLD	MGP
3.15198e-257	1.04141	2.83322	0.968	0.815	6.73011e-253	2_OLD	SOD2
9.09498e-155	0.992351	2.69757	0.464	0.169	1.94196e-150	2_OLD	C3
2.82252e-169	0.991657	2.6957	0.555	0.227	6.02665e-165	2_OLD	DPT
1.16221e-138	0.957576	2.60537	0.45	0.167	2.48156e-134	2_OLD	CYP1B1
1.76661e-65	0.920899	2.51155	0.316	0.136	3.77206e-61	2_OLD	PLA2G2A
1.31148e-170	0.920565	2.51071	0.256	0.045	2.80027e-166	2_OLD	APOC1
5.93706e-151	0.892088	2.44022	0.609	0.294	1.26768e-146	2_OLD	CFH
8.09421e-111	0.890475	2.43629	0.382	0.142	1.72828e-106	2_OLD	HAS2
6.31676e-142	0.876957	2.40357	0.482	0.188	1.34876e-137	2_OLD	RARRES2
5.70343e-95	0.855982	2.35369	0.792	0.665	1.2178e-90	2_OLD	WTAP
4.68204e-170	0.840118	2.31664	0.799	0.506	9.9971e-166	2_OLD	NNMT
4.30129e-177	0.839822	2.31596	0.734	0.388	9.18411e-173	2_OLD	C1S
8.81924e-171	0.782909	2.18783	0.9	0.688	1.88308e-166	2_OLD	CEBPB
4.1808e-110	0.773045	2.16635	0.329	0.108	8.92684e-106	2_OLD	FGF7
3.7317e-88	0.749956	2.11691	0.405	0.185	7.96793e-84	2_OLD	EFEMP1
6.56091e-159	0.732396	2.08006	0.97	0.832	1.40089e-154	2_OLD	CXCL14
9.81448e-145	0.722745	2.06008	0.766	0.445	2.09559e-140	2_OLD	SOD3
4.08152e-150	0.712042	2.03815	0.908	0.735	8.71487e-146	2_OLD	GSN
3.22865e-83	0.708178	2.03029	0.535	0.308	6.89382e-79	2_OLD	SDC2
1.36795e-69	0.705271	2.0244	0.505	0.307	2.92085e-65	2_OLD	NFIA
1.62959e-110	0.689901	1.99352	0.672	0.409	3.4795e-106	2_OLD	SERPING1
2.14731e-82	0.673517	1.96112	0.381	0.167	4.58493e-78	2_OLD	PRRX1
1.38323e-145	0.670221	1.95467	0.756	0.413	2.95347e-141	2_OLD	CCDC80
2.16189e-88	0.668413	1.95114	0.365	0.144	4.61607e-84	2_OLD	BICC1
6.57111e-77	0.663919	1.94239	0.782	0.647	1.40306e-72	2_OLD	ARID5B
6.85218e-106	0.660321	1.93541	0.624	0.332	1.46308e-101	2_OLD	VCAN
1.26838e-88	0.658738	1.93235	0.574	0.323	2.70825e-84	2_OLD	C1R
6.78934e-35	0.656287	1.92762	0.346	0.21	1.44966e-30	2_OLD	MT1M
2.09603e-64	0.64592	1.90774	0.557	0.371	4.47545e-60	2_OLD	IRF1
1.57056e-73	0.645381	1.90671	0.32	0.131	3.35346e-69	2_OLD	TMEM176B
1.7499e-89	0.643494	1.90312	0.646	0.431	3.7364e-85	2_OLD	S100A13
4.86281e-103	0.624504	1.86732	0.768	0.592	1.03831e-98	2_OLD	SELM
7.44341e-46	0.618982	1.85704	0.424	0.276	1.58932e-41	2_OLD	UAP1
5.37551e-66	0.613062	1.84607	0.769	0.649	1.14778e-61	2_OLD	IER3
3.18967e-39	0.606908	1.83475	0.473	0.329	6.81059e-35	2_OLD	HES1
1.0511e-113	0.597103	1.81685	0.887	0.738	2.24431e-109	2_OLD	CEBPD
1.35433e-39	0.594515	1.81215	0.623	0.536	2.89177e-35	2_OLD	HSPA1B
1.54539e-53	0.593998	1.81121	0.473	0.28	3.29972e-49	2_OLD	MEG3
4.85095e-135	0.588458	1.80121	0.925	0.835	1.03577e-130	2_OLD	LAPTM4A
4.04516e-39	0.582643	1.79077	0.323	0.19	8.63722e-35	2_OLD	SPSB1
2.87418e-26	0.576024	1.77895	0.369	0.267	6.13695e-22	2_OLD	UGCG
4.93901e-34	0.571541	1.77099	0.346	0.216	1.05458e-29	2_OLD	CTSL
6.49162e-140	0.565365	1.76009	0.829	0.496	1.38609e-135	2_OLD	LUM
8.40247e-30	0.557496	1.74629	0.43	0.32	1.79409e-25	2_OLD	EGR1
8.8344e-143	0.551125	1.7352	0.958	0.847	1.88632e-138	2_OLD	CFD
6.65744e-34	0.543228	1.72155	0.274	0.152	1.4215e-29	2_OLD	LAMA4
1.14947e-158	0.539218	1.71466	0.984	0.874	2.45435e-154	2_OLD	VIM
9.71967e-24	0.53064	1.70002	0.48	0.377	2.07534e-19	2_OLD	CLU
1.42628e-44	0.527014	1.69387	0.346	0.19	3.04539e-40	2_OLD	DAB2
1.69703e-47	0.522916	1.68694	0.828	0.756	3.6235e-43	2_OLD	MT2A
1.37061e-50	0.519194	1.68067	0.319	0.156	2.92653e-46	2_OLD	THY1
2.34363e-36	0.511544	1.66786	0.291	0.158	5.00412e-32	2_OLD	ADH1B
2.08752e-41	0.510243	1.6657	0.336	0.18	4.45727e-37	2_OLD	TWIST1
2.13706e-100	0.508998	1.66362	0.943	0.893	4.56305e-96	2_OLD	JUNB
1.36727e-35	0.49399	1.63884	0.262	0.136	2.9194e-31	2_OLD	PTGES
4.36631e-21	0.484711	1.62371	0.266	0.172	9.32295e-17	2_OLD	FILIP1L
2.71836e-40	0.484666	1.62363	0.291	0.151	5.80425e-36	2_OLD	EBF1
3.74645e-29	0.479332	1.615	0.311	0.189	7.99943e-25	2_OLD	RUNX1
4.58954e-72	0.475341	1.60856	0.747	0.568	9.7996e-68	2_OLD	SEPP1
5.82957e-29	0.473299	1.60528	0.492	0.379	1.24473e-24	2_OLD	CNN3
6.75581e-43	0.465141	1.59224	0.354	0.192	1.4425e-38	2_OLD	RP11-572C15.6
1.09776e-45	0.46363	1.58983	0.35	0.183	2.34395e-41	2_OLD	PDGFRA
4.72162e-50	0.461654	1.5867	0.424	0.234	1.00816e-45	2_OLD	IFITM1
2.9512e-36	0.459573	1.5834	0.395	0.246	6.3014e-32	2_OLD	FXYD1
5.94629e-33	0.45952	1.58331	0.569	0.45	1.26965e-28	2_OLD	SOCS3
2.15739e-28	0.455462	1.5769	0.358	0.235	4.60645e-24	2_OLD	FGFR1
4.55839e-37	0.453524	1.57385	0.538	0.401	9.73308e-33	2_OLD	ICAM1
1.40976e-13	0.450816	1.56959	0.311	0.239	3.01012e-09	2_OLD	ITM2A
8.90219e-49	0.450253	1.56871	0.525	0.348	1.9008e-44	2_OLD	RGS16
2.06516e-18	0.449471	1.56748	0.32	0.235	4.40953e-14	2_OLD	PPP1R15B
1.97099e-29	0.447981	1.56515	0.417	0.281	4.20846e-25	2_OLD	TNFAIP2
1.35692e-23	0.447612	1.56457	0.404	0.306	2.89729e-19	2_OLD	IFI16
7.72268e-22	0.442425	1.55648	0.493	0.401	1.64895e-17	2_OLD	CYR61
5.81269e-71	0.437121	1.54824	0.959	0.931	1.24113e-66	2_OLD	NFKBIA
1.76266e-17	0.436065	1.54661	0.293	0.213	3.76364e-13	2_OLD	LMO4
2.37673e-53	0.43539	1.54557	0.746	0.651	5.0748e-49	2_OLD	HSPA1A
1.08105e-07	0.431108	1.53896	0.306	0.269	0.00230826	2_OLD	PLIN2
3.02514e-35	0.42243	1.52566	0.485	0.346	6.45929e-31	2_OLD	COL6A3
5.40292e-27	0.42144	1.52415	0.257	0.149	1.15363e-22	2_OLD	EPHX1
4.84649e-26	0.418117	1.5191	0.313	0.195	1.03482e-21	2_OLD	PRRX2
8.80079e-16	0.413465	1.51205	0.436	0.358	1.87914e-11	2_OLD	SOX4
4.47417e-34	0.412906	1.5112	0.667	0.617	9.55325e-30	2_OLD	DNAJB1
2.63654e-19	0.409305	1.50577	0.349	0.249	5.62954e-15	2_OLD	MAP1B
4.84282e-12	0.407556	1.50314	0.387	0.338	1.03404e-07	2_OLD	NFIB
4.35653e-36	0.40606	1.50089	0.709	0.657	9.30206e-32	2_OLD	PPP1R15A
4.4609e-21	0.404596	1.4987	0.383	0.281	9.52492e-17	2_OLD	FHL1
3.9383e-21	0.398955	1.49027	0.266	0.168	8.40906e-17	2_OLD	SLC39A14
1.49729e-74	0.398873	1.49014	0.899	0.85	3.19702e-70	2_OLD	UBB
4.39627e-40	0.395055	1.48447	0.544	0.367	9.38692e-36	2_OLD	MFAP4
4.64062e-08	0.394312	1.48336	0.279	0.235	0.000990866	2_OLD	SPATS2L
8.07532e-15	0.392658	1.48091	0.389	0.323	1.72424e-10	2_OLD	MYLIP
1.19177e-38	0.389428	1.47614	0.518	0.342	2.54467e-34	2_OLD	AXL
1.5479e-61	0.379548	1.46162	0.817	0.68	3.30508e-57	2_OLD	IFITM3
1.47606e-12	0.37905	1.4609	0.277	0.213	3.15169e-08	2_OLD	SNAI2
1.16281e-14	0.37189	1.45047	0.321	0.24	2.48282e-10	2_OLD	ADD3
9.60549e-32	0.370838	1.44895	0.585	0.452	2.05096e-27	2_OLD	RND3
1.09096e-11	0.368406	1.44543	0.279	0.214	2.32942e-07	2_OLD	UGDH
5.84183e-26	0.366317	1.44241	0.685	0.645	1.24735e-21	2_OLD	MTRNR2L8
6.306e-13	0.366262	1.44233	0.315	0.246	1.34646e-08	2_OLD	IFI27L2
3.90131e-23	0.36375	1.43872	0.58	0.52	8.33007e-19	2_OLD	EID1
2.38905e-15	0.363423	1.43824	0.475	0.423	5.10111e-11	2_OLD	C6orf48
4.59015e-37	0.360374	1.43387	0.858	0.81	9.80088e-33	2_OLD	ZFP36
2.6396e-39	0.358072	1.43057	0.769	0.707	5.63606e-35	2_OLD	CIRBP
1.12985e-07	0.352914	1.42321	0.27	0.227	0.00241245	2_OLD	TRIP10
4.28497e-09	0.349568	1.41845	0.282	0.23	9.14926e-05	2_OLD	UBBP4
6.40723e-09	0.345921	1.41329	0.426	0.4	0.000136807	2_OLD	HSPH1
7.6526e-14	0.345899	1.41326	0.507	0.477	1.63398e-09	2_OLD	DNAJA1
4.38733e-88	0.345735	1.41303	0.995	0.956	9.36784e-84	2_OLD	S100A6
0.000309853	0.342389	1.40831	0.305	0.294	1	2_OLD	UBE2D1
0.00167207	0.34231	1.4082	0.309	0.308	1	2_OLD	UBE2S
2.32699e-20	0.332935	1.39506	0.321	0.21	4.9686e-16	2_OLD	MGST1
1.41451e-63	0.330385	1.3915	0.893	0.828	3.02026e-59	2_OLD	CD63
1.52802e-39	0.32701	1.38682	0.867	0.842	3.26264e-35	2_OLD	PNRC1
1.45844e-13	0.326874	1.38663	0.562	0.498	3.11405e-09	2_OLD	MYC
3.90953e-18	0.326444	1.38603	0.285	0.19	8.34762e-14	2_OLD	PDGFRB
3.89533e-09	0.324549	1.38341	0.525	0.514	8.3173e-05	2_OLD	IER2
3.43483e-140	0.3242	1.38292	0.976	0.773	7.33405e-136	2_OLD	DCN
5.26752e-17	0.322796	1.38098	0.445	0.359	1.12472e-12	2_OLD	PHLDA1
1.6462e-30	0.318875	1.37558	0.715	0.698	3.51497e-26	2_OLD	LGALS3
7.03138e-12	0.317917	1.37426	0.34	0.266	1.50134e-07	2_OLD	ZEB2
1.17927e-09	0.312536	1.36689	0.509	0.493	2.51798e-05	2_OLD	NUCKS1
5.1394e-21	0.310318	1.36386	0.563	0.483	1.09737e-16	2_OLD	IFITM2
9.71271e-09	0.309797	1.36315	0.26	0.205	0.000207386	2_OLD	LTBP4
2.2274e-26	0.307667	1.36025	0.659	0.56	4.75594e-22	2_OLD	ID3
7.55174e-10	0.303125	1.35408	0.456	0.43	1.61245e-05	2_OLD	C12orf57
8.5891e-51	0.302862	1.35373	0.689	0.487	1.83394e-46	2_OLD	SERPINF1
3.27138e-08	0.302463	1.35319	0.356	0.313	0.000698504	2_OLD	WBP5
1.36888e-09	0.300882	1.35105	0.331	0.27	2.92283e-05	2_OLD	MTRNR2L12
2.49834e-06	0.300313	1.35028	0.371	0.355	0.0533446	2_OLD	EIF1B
4.71465e-05	0.300085	1.34997	0.346	0.322	1	2_OLD	CRABP2
1.27479e-23	0.299917	1.34975	0.402	0.279	2.72193e-19	2_OLD	PCOLCE
9.64854e-08	0.296588	1.34526	0.358	0.315	0.00206016	2_OLD	SPTBN1
1.13516e-11	0.29612	1.34463	0.561	0.551	2.4238e-07	2_OLD	HSPE1
1.04468e-14	0.296007	1.34448	0.604	0.565	2.2306e-10	2_OLD	NAMPT
0.000613733	0.293592	1.34124	0.263	0.245	1	2_OLD	MIR22HG
9.95412e-18	0.293038	1.34049	0.771	0.764	2.1254e-13	2_OLD	FOS
1.78371e-10	0.2922	1.33937	0.266	0.202	3.80857e-06	2_OLD	PLSCR1
1.88584e-06	0.292199	1.33937	0.256	0.212	0.0402665	2_OLD	CXXC5
3.8406e-07	0.291901	1.33897	0.473	0.472	0.00820045	2_OLD	AMD1
1.49928e-62	0.290035	1.33647	0.789	0.563	3.20126e-58	2_OLD	PLAC9
1.68705e-08	0.284778	1.32947	0.392	0.343	0.000360219	2_OLD	DDAH2
9.73967e-29	0.281003	1.32446	0.817	0.82	2.07961e-24	2_OLD	HSP90AB1
0.00070886	0.28019	1.32338	0.431	0.441	1	2_OLD	FOSB
6.60945e-27	0.28015	1.32333	0.643	0.539	1.41125e-22	2_OLD	CALD1
0.000289535	0.274016	1.31524	0.256	0.229	1	2_OLD	KLF9
4.65961e-57	0.273944	1.31514	0.796	0.569	9.94919e-53	2_OLD	COL6A2
1.54352e-08	0.272472	1.31321	0.336	0.282	0.000329573	2_OLD	TYMP
4.36876e-09	0.271035	1.31132	0.252	0.193	9.32817e-05	2_OLD	REV3L
0.000960709	0.27055	1.31068	0.361	0.362	1	2_OLD	PPA1
1.10155e-05	0.269855	1.30977	0.47	0.475	0.235204	2_OLD	CCNL1
1.25481e-05	0.264552	1.30285	0.33	0.302	0.267927	2_OLD	REEP5
8.16083e-05	0.26381	1.30188	0.323	0.303	1	2_OLD	SRI
9.69564e-08	0.26086	1.29805	0.547	0.568	0.00207021	2_OLD	SAP18
0.000293127	0.260786	1.29795	0.47	0.464	1	2_OLD	TPPP3
7.88845e-12	0.260742	1.29789	0.555	0.527	1.68434e-07	2_OLD	ANXA5
1.9613e-08	0.260252	1.29726	0.55	0.56	0.000418776	2_OLD	SQSTM1
0.00137213	0.259574	1.29638	0.37	0.371	1	2_OLD	PHPT1
0.00236984	0.258144	1.29452	0.605	0.635	1	2_OLD	HNRNPH1
1.35941e-05	0.257011	1.29306	0.296	0.255	0.290261	2_OLD	MAN1A1
6.80429e-05	0.256264	1.29209	0.418	0.408	1	2_OLD	CD47
4.79797e-12	0.25553	1.29115	0.539	0.489	1.02446e-07	2_OLD	PTRF
4.02302e-09	0.255395	1.29097	0.551	0.53	8.58996e-05	2_OLD	NR4A2
0.000198396	0.254723	1.2901	0.253	0.224	1	2_OLD	MT1E
0.00107104	0.25035	1.28447	0.377	0.383	1	2_OLD	C1orf63
0.0036306	0.250101	1.28416	0.291	0.285	1	2_OLD	MAT2A
0	1.41377	4.11144	0.578	0.133	0	3_OLD	APCDD1
0	1.35666	3.8832	0.741	0.253	0	3_OLD	LEPR
2.13389e-189	1.35607	3.88092	0.603	0.261	4.55628e-185	3_OLD	PTGDS
0	1.34853	3.85178	0.451	0.084	0	3_OLD	WIF1
1.06667e-264	1.15634	3.17828	0.772	0.394	2.27755e-260	3_OLD	COL6A1
0	1.11949	3.06329	0.939	0.548	0	3_OLD	COL6A2
1.21165e-176	1.02502	2.78716	0.442	0.133	2.58712e-172	3_OLD	HAS2
4.94338e-129	1.01713	2.76524	0.59	0.313	1.05551e-124	3_OLD	HES1
2.38191e-126	1.01216	2.75155	0.589	0.297	5.08584e-122	3_OLD	THBS1
2.5988e-262	1.00201	2.72376	0.838	0.434	5.54895e-258	3_OLD	SFRP2
1.41114e-260	0.989017	2.68859	0.836	0.435	3.01307e-256	3_OLD	SOD3
1.75561e-187	0.958545	2.6079	0.809	0.538	3.74857e-183	3_OLD	ID3
1.39225e-174	0.956974	2.6038	0.673	0.356	2.97273e-170	3_OLD	IGFBP4
2.28196e-175	0.951819	2.59042	0.614	0.26	4.87245e-171	3_OLD	MEG3
5.91971e-148	0.94409	2.57047	0.668	0.346	1.26398e-143	3_OLD	TNFAIP6
1.47941e-170	0.943714	2.56951	0.484	0.164	3.15883e-166	3_OLD	PDGFRA
2.0262e-79	0.92893	2.5318	0.425	0.228	4.32635e-75	3_OLD	ID1
3.87058e-166	0.925133	2.5222	0.63	0.308	8.26445e-162	3_OLD	PPAP2B
2.92488e-202	0.879987	2.41087	0.926	0.733	6.24521e-198	3_OLD	CEBPD
1.74243e-91	0.87559	2.40029	0.584	0.339	3.72043e-87	3_OLD	RGS16
1.49028e-91	0.868851	2.38417	0.609	0.366	3.18205e-87	3_OLD	GEM
1.31045e-119	0.860034	2.36324	0.379	0.138	2.79808e-115	3_OLD	COL18A1
3.4133e-179	0.857572	2.35743	0.912	0.743	7.28807e-175	3_OLD	ZFP36L2
8.58559e-166	0.84735	2.33345	0.803	0.563	1.83319e-161	3_OLD	NR4A1
3.19888e-142	0.844508	2.32683	0.633	0.308	6.83024e-138	3_OLD	THBS2
1.48549e-188	0.844324	2.3264	0.767	0.422	3.17183e-184	3_OLD	APOD
7.40336e-129	0.841803	2.32055	0.689	0.428	1.58077e-124	3_OLD	PMP22
1.8528e-118	0.838466	2.31282	0.322	0.096	3.9561e-114	3_OLD	FST
1.9809e-183	0.834237	2.30306	0.304	0.058	4.22962e-179	3_OLD	MAMDC2
5.51702e-175	0.826423	2.28513	0.934	0.836	1.17799e-170	3_OLD	DUSP1
1.64612e-135	0.825835	2.28379	0.412	0.137	3.5148e-131	3_OLD	BICC1
5.10359e-139	0.819794	2.27003	0.568	0.257	1.08972e-134	3_OLD	PAM
6.77902e-192	0.810549	2.24914	0.903	0.687	1.44746e-187	3_OLD	CEBPB
4.55884e-71	0.805332	2.23744	0.592	0.397	9.73403e-67	3_OLD	CXCL1
3.9882e-149	0.794502	2.21334	0.358	0.099	8.51561e-145	3_OLD	PTN
5.69786e-96	0.788253	2.19955	0.335	0.122	1.21661e-91	3_OLD	SERPINE2
1.71491e-139	0.787991	2.19897	0.345	0.1	3.66169e-135	3_OLD	F13A1
2.69666e-120	0.775474	2.17162	0.505	0.226	5.75792e-116	3_OLD	MAN1A1
3.328e-96	0.773936	2.16828	0.699	0.509	7.10594e-92	3_OLD	NR4A2
2.88331e-115	0.764993	2.14898	0.336	0.11	6.15645e-111	3_OLD	C1orf198
3.73377e-121	0.756846	2.13154	0.275	0.072	7.97234e-117	3_OLD	RGS3
4.13485e-110	0.751999	2.12124	0.251	0.064	8.82873e-106	3_OLD	CYP26B1
2.78702e-82	0.748079	2.11294	0.355	0.149	5.95084e-78	3_OLD	ADH1B
4.16966e-108	0.747746	2.11223	0.595	0.33	8.90305e-104	3_OLD	COL6A3
1.39671e-103	0.74396	2.10425	0.42	0.168	2.98226e-99	3_OLD	TWIST1
2.03465e-138	0.740063	2.09607	0.704	0.392	4.34438e-134	3_OLD	C1S
4.20125e-132	0.735242	2.08599	0.795	0.56	8.97051e-128	3_OLD	SEPP1
1.6805e-77	0.732641	2.08057	0.392	0.183	3.5882e-73	3_OLD	PRRX2
1.98348e-185	0.730201	2.0755	0.903	0.78	4.23513e-181	3_OLD	CD9
4.74174e-50	0.72755	2.07	0.395	0.234	1.01246e-45	3_OLD	BST2
2.05032e-146	0.720027	2.05449	0.921	0.802	4.37784e-142	3_OLD	ZFP36
1.74095e-179	0.708219	2.03037	0.971	0.832	3.71728e-175	3_OLD	CXCL14
2.42346e-91	0.700517	2.01479	0.505	0.264	5.17458e-87	3_OLD	FHL1
2.40463e-188	0.696576	2.00687	0.824	0.462	5.13436e-184	3_OLD	MMP2
2.04997e-84	0.692075	1.99786	0.32	0.124	4.3771e-80	3_OLD	ANTXR1
1.40919e-87	0.690646	1.995	0.695	0.469	3.00889e-83	3_OLD	ARRDC3
1.74814e-74	0.686054	1.98586	0.577	0.368	3.73263e-70	3_OLD	IRF1
1.41996e-101	0.681904	1.97764	0.426	0.18	3.0319e-97	3_OLD	SLIT3
1.01642e-122	0.680766	1.97539	0.642	0.329	2.17026e-118	3_OLD	VCAN
1.76406e-98	0.677905	1.96975	0.564	0.3	3.76662e-94	3_OLD	CFH
3.2375e-108	0.677393	1.96874	0.559	0.286	6.91272e-104	3_OLD	FN1
2.50545e-118	0.677291	1.96854	0.281	0.075	5.34965e-114	3_OLD	DKK2
1.45951e-85	0.672479	1.95909	0.786	0.633	3.11634e-81	3_OLD	GADD45B
3.81655e-75	0.672051	1.95825	0.599	0.414	8.14911e-71	3_OLD	NBL1
2.26885e-105	0.670338	1.9549	0.664	0.409	4.84445e-101	3_OLD	SERPING1
2.86105e-78	0.667402	1.94917	0.375	0.168	6.10891e-74	3_OLD	CLEC11A
2.67906e-71	0.664103	1.94275	0.46	0.253	5.72034e-67	3_OLD	BGN
6.71378e-119	0.662844	1.9403	0.662	0.35	1.43353e-114	3_OLD	MFAP4
2.18043e-105	0.660923	1.93658	0.672	0.408	4.65566e-101	3_OLD	TCF4
2.73821e-98	0.649166	1.91394	0.696	0.504	5.84662e-94	3_OLD	EID1
1.98986e-96	0.645974	1.90784	0.59	0.32	4.24876e-92	3_OLD	C1R
6.24398e-67	0.638989	1.89456	0.328	0.144	1.33322e-62	3_OLD	CLDN11
1.03512e-79	0.635575	1.88811	0.261	0.088	2.2102e-75	3_OLD	GAS1
9.8308e-80	0.635445	1.88786	0.317	0.123	2.09907e-75	3_OLD	RP11-553L6.5
3.62895e-73	0.621687	1.86207	0.284	0.108	7.74853e-69	3_OLD	COL14A1
5.29333e-132	0.619591	1.85817	0.954	0.854	1.13023e-127	3_OLD	ZFP36L1
3.73817e-56	0.616153	1.85179	0.619	0.443	7.98174e-52	3_OLD	TPPP3
1.00051e-57	0.615853	1.85124	0.404	0.228	2.1363e-53	3_OLD	C12orf75
8.85852e-55	0.615438	1.85047	0.491	0.309	1.89147e-50	3_OLD	MYADM
6.57745e-173	0.611657	1.84348	0.896	0.547	1.40442e-168	3_OLD	PLAC9
7.83359e-214	0.611468	1.84314	0.993	0.897	1.67263e-209	3_OLD	LGALS1
7.85474e-71	0.610438	1.84124	0.38	0.176	1.67714e-66	3_OLD	PDGFRB
2.06574e-66	0.609727	1.83993	0.405	0.201	4.41076e-62	3_OLD	MT1M
3.70382e-90	0.607927	1.83662	0.31	0.108	7.9084e-86	3_OLD	LPAR1
3.04007e-46	0.607599	1.83602	0.462	0.309	6.49115e-42	3_OLD	KLF10
1.25199e-127	0.607537	1.8359	0.949	0.892	2.67325e-123	3_OLD	JUNB
2.74298e-57	0.593088	1.80957	0.328	0.153	5.85681e-53	3_OLD	F10
3.06442e-79	0.589415	1.80293	0.587	0.331	6.54315e-75	3_OLD	AXL
1.47989e-190	0.589116	1.80239	0.987	0.873	3.15986e-186	3_OLD	VIM
3.21182e-76	0.588631	1.80152	0.295	0.109	6.85788e-72	3_OLD	ECM2
6.93167e-58	0.58651	1.7977	0.296	0.132	1.48005e-53	3_OLD	PLAGL1
2.99396e-54	0.581669	1.78902	0.471	0.292	6.3927e-50	3_OLD	DPYSL2
3.59071e-58	0.577074	1.78082	0.355	0.178	7.66687e-54	3_OLD	REV3L
6.96504e-59	0.576821	1.78037	0.309	0.141	1.48717e-54	3_OLD	ZBTB20
4.38006e-52	0.570517	1.76918	0.734	0.654	9.35231e-48	3_OLD	IER3
9.11426e-196	0.567178	1.76328	0.984	0.771	1.94608e-191	3_OLD	DCN
7.95495e-68	0.563021	1.75597	0.256	0.093	1.69854e-63	3_OLD	PDPN
5.1921e-60	0.558861	1.74868	0.559	0.378	1.10862e-55	3_OLD	ARL6IP5
1.04405e-45	0.558844	1.74865	0.486	0.33	2.22926e-41	3_OLD	TSC22D3
1.69626e-42	0.547293	1.72857	0.494	0.334	3.62184e-38	3_OLD	RGCC
1.8138e-56	0.54655	1.72728	0.494	0.302	3.87282e-52	3_OLD	CRABP2
9.27119e-92	0.545589	1.72562	0.759	0.592	1.97958e-87	3_OLD	SELM
5.83718e-34	0.542378	1.72009	0.423	0.279	1.24636e-29	3_OLD	TNFAIP2
3.90018e-75	0.539536	1.71521	0.597	0.37	8.32766e-71	3_OLD	CYBRD1
1.83087e-58	0.539209	1.71465	0.516	0.311	3.90927e-54	3_OLD	SDC2
2.55548e-38	0.538142	1.71282	0.352	0.21	5.45646e-34	3_OLD	MT1E
6.95427e-113	0.537764	1.71217	0.708	0.389	1.48488e-108	3_OLD	CTSK
2.38263e-57	0.537676	1.71202	0.366	0.187	5.0874e-53	3_OLD	CRISPLD2
2.32817e-60	0.531917	1.70219	0.837	0.755	4.97111e-56	3_OLD	FOS
5.53452e-67	0.531598	1.70165	0.258	0.093	1.18173e-62	3_OLD	ANGPTL5
1.62337e-38	0.529557	1.69818	0.518	0.394	3.46622e-34	3_OLD	CD47
1.86164e-45	0.527924	1.69541	0.38	0.218	3.97497e-41	3_OLD	CELF2
3.52843e-168	0.526871	1.69363	0.998	0.956	7.5339e-164	3_OLD	S100A6
2.1116e-58	0.525573	1.69143	0.309	0.136	4.5087e-54	3_OLD	ANK2
1.01866e-113	0.519999	1.68203	0.908	0.837	2.17504e-109	3_OLD	LAPTM4A
1.58968e-35	0.517763	1.67827	0.284	0.155	3.39429e-31	3_OLD	PHACTR2
1.27448e-79	0.512302	1.66913	0.732	0.515	2.72128e-75	3_OLD	NNMT
7.09604e-52	0.508698	1.66313	0.623	0.48	1.51515e-47	3_OLD	LY6E
9.86349e-59	0.505416	1.65768	0.422	0.221	2.10605e-54	3_OLD	FBN1
1.79284e-45	0.504096	1.65549	0.414	0.243	3.82806e-41	3_OLD	FXYD1
2.31125e-63	0.503873	1.65512	0.307	0.128	4.93499e-59	3_OLD	VASN
1.82623e-39	0.500927	1.65025	0.59	0.482	3.89937e-35	3_OLD	NUCKS1
5.83236e-45	0.498246	1.64583	0.261	0.119	1.24532e-40	3_OLD	OSR2
1.37606e-64	0.498129	1.64564	0.282	0.112	2.93817e-60	3_OLD	MXRA5
3.04244e-42	0.497969	1.64538	0.29	0.147	6.49622e-38	3_OLD	TWSG1
2.80335e-69	0.492722	1.63676	0.906	0.823	5.98572e-65	3_OLD	SOD2
3.13358e-34	0.491523	1.6348	0.47	0.341	6.69083e-30	3_OLD	IL6ST
7.41424e-132	0.488746	1.63027	0.939	0.756	1.58309e-127	3_OLD	ADIRF
1.92322e-51	0.485644	1.62522	0.62	0.478	4.10646e-47	3_OLD	PTRF
3.66961e-92	0.483971	1.6225	0.736	0.48	7.83535e-88	3_OLD	SERPINF1
1.24597e-39	0.482561	1.62022	0.274	0.137	2.66039e-35	3_OLD	TMEM176B
3.59898e-78	0.476059	1.60972	0.649	0.414	7.68455e-74	3_OLD	FSTL1
8.9987e-26	0.470389	1.60062	0.339	0.229	1.9214e-21	3_OLD	NFIC
2.56708e-12	0.469627	1.5994	0.251	0.18	5.48123e-08	3_OLD	RIN2
4.64445e-42	0.463553	1.58971	0.466	0.311	9.91683e-38	3_OLD	PRKCDBP
5.07916e-48	0.460888	1.58548	0.283	0.129	1.0845e-43	3_OLD	FBLN5
4.06485e-45	0.458339	1.58145	0.31	0.153	8.67926e-41	3_OLD	LRP1
3.41307e-49	0.454714	1.57572	0.676	0.505	7.28759e-45	3_OLD	CD81
5.74512e-44	0.45101	1.5699	0.381	0.214	1.2267e-39	3_OLD	TNXB
1.55168e-07	0.448933	1.56664	0.408	0.379	0.00331314	3_OLD	DDIT4
5.19817e-44	0.448251	1.56557	0.257	0.119	1.10991e-39	3_OLD	ITM2C
1.20661e-29	0.446964	1.56356	0.314	0.188	2.57636e-25	3_OLD	RUNX1
1.21945e-52	0.441142	1.55448	0.252	0.104	2.60376e-48	3_OLD	SNX7
1.78834e-26	0.440453	1.55341	0.335	0.218	3.81847e-22	3_OLD	KLF9
1.04793e-19	0.439001	1.55116	0.293	0.193	2.23754e-15	3_OLD	PTGS2
9.59167e-47	0.438823	1.55088	0.704	0.619	2.04801e-42	3_OLD	TMEM59
1.40765e-20	0.435165	1.54522	0.332	0.239	3.00561e-16	3_OLD	PGRMC1
2.22561e-86	0.434952	1.54489	0.713	0.462	4.75212e-82	3_OLD	TIMP2
2.86116e-47	0.430776	1.53845	0.265	0.118	6.10915e-43	3_OLD	CES1
2.71071e-41	0.429913	1.53712	0.442	0.274	5.7879e-37	3_OLD	PPIC
7.53108e-22	0.429073	1.53583	0.328	0.222	1.60804e-17	3_OLD	TACC1
2.52808e-29	0.428002	1.53419	0.4	0.262	5.39795e-25	3_OLD	COX7A1
8.87116e-44	0.425957	1.53105	0.824	0.756	1.89417e-39	3_OLD	MT2A
4.2035e-112	0.423622	1.52748	0.801	0.511	8.97532e-108	3_OLD	FBLN1
2.69556e-38	0.422037	1.52507	0.722	0.675	5.75556e-34	3_OLD	COX6C
2.97129e-18	0.414614	1.51379	0.253	0.166	6.3443e-14	3_OLD	SNTB2
2.83542e-28	0.413686	1.51238	0.387	0.259	6.0542e-24	3_OLD	TSPAN4
1.65492e-14	0.413003	1.51135	0.337	0.262	3.53358e-10	3_OLD	ENAH
2.30525e-15	0.410564	1.50767	0.267	0.183	4.92218e-11	3_OLD	IFI6
1.44259e-43	0.408677	1.50482	0.264	0.12	3.08021e-39	3_OLD	MXRA8
1.48582e-51	0.405219	1.49963	0.775	0.711	3.17253e-47	3_OLD	CCNI
8.70857e-15	0.402801	1.49601	0.397	0.322	1.85945e-10	3_OLD	MYLIP
1.44396e-23	0.40198	1.49478	0.421	0.318	3.08313e-19	3_OLD	TMEM230
4.34322e-31	0.398051	1.48892	0.296	0.167	9.27365e-27	3_OLD	ABI3BP
3.52713e-26	0.397	1.48736	0.359	0.235	7.53112e-22	3_OLD	ADD3
5.90229e-34	0.396554	1.48669	0.298	0.161	1.26026e-29	3_OLD	OLFML3
6.7005e-27	0.395088	1.48452	0.288	0.172	1.43069e-22	3_OLD	FKBP9
1.46199e-18	0.393696	1.48245	0.304	0.213	3.12165e-14	3_OLD	ANXA4
1.38236e-25	0.391236	1.47881	0.435	0.317	2.95162e-21	3_OLD	NFIA
4.65246e-21	0.388138	1.47423	0.354	0.253	9.93394e-17	3_OLD	LEPROT
6.56421e-21	0.386737	1.47217	0.335	0.235	1.40159e-16	3_OLD	HCFC1R1
1.859e-21	0.386477	1.47179	0.645	0.555	3.96934e-17	3_OLD	CCL2
4.99781e-27	0.386133	1.47128	0.271	0.157	1.06713e-22	3_OLD	PPAP2A
2.49516e-50	0.385551	1.47042	0.716	0.6	5.32767e-46	3_OLD	PSAP
2.87315e-18	0.383892	1.46799	0.271	0.183	6.13474e-14	3_OLD	SVIL
1.83931e-21	0.383775	1.46782	0.272	0.175	3.9273e-17	3_OLD	MEF2A
9.42629e-15	0.382982	1.46665	0.26	0.181	2.0127e-10	3_OLD	PTEN
2.3522e-12	0.381138	1.46395	0.423	0.373	5.02241e-08	3_OLD	HMGN3
1.31377e-20	0.379431	1.46145	0.268	0.167	2.80517e-16	3_OLD	SLC39A14
3.1401e-25	0.378744	1.46045	0.357	0.235	6.70475e-21	3_OLD	FGFR1
5.4e-18	0.373879	1.45336	0.451	0.37	1.15301e-13	3_OLD	RBPJ
5.79399e-12	0.373738	1.45316	0.252	0.187	1.23713e-07	3_OLD	SLC44A1
1.95575e-25	0.373254	1.45245	0.496	0.378	4.17591e-21	3_OLD	CNN3
7.30164e-45	0.371694	1.45019	0.323	0.161	1.55905e-40	3_OLD	COL5A2
1.53126e-32	0.367916	1.44472	0.257	0.131	3.26956e-28	3_OLD	DCLK1
4.85389e-23	0.367122	1.44357	0.252	0.149	1.0364e-18	3_OLD	EPHX1
1.73054e-14	0.366296	1.44238	0.493	0.443	3.69505e-10	3_OLD	CMPK1
4.44831e-41	0.365792	1.44166	0.853	0.843	9.49803e-37	3_OLD	PNRC1
1.71291e-23	0.365605	1.44139	0.535	0.455	3.6574e-19	3_OLD	PPIB
1.47651e-18	0.3656	1.44138	0.493	0.401	3.15264e-14	3_OLD	CYR61
8.95714e-22	0.365584	1.44136	0.305	0.198	1.91253e-17	3_OLD	EFEMP1
8.51117e-13	0.364684	1.44006	0.423	0.365	1.81731e-08	3_OLD	STAT3
1.20057e-146	0.361187	1.43503	0.951	0.848	2.56345e-142	3_OLD	CFD
7.15168e-14	0.358542	1.43124	0.275	0.197	1.52703e-09	3_OLD	NFIL3
1.25915e-22	0.357755	1.43012	0.521	0.428	2.68853e-18	3_OLD	GLUL
2.52502e-14	0.357267	1.42942	0.275	0.197	5.39143e-10	3_OLD	FNDC3B
1.26624e-34	0.355079	1.42629	0.414	0.255	2.70368e-30	3_OLD	AEBP1
7.11042e-17	0.354381	1.4253	0.58	0.519	1.51822e-12	3_OLD	SEC62
8.82886e-18	0.354377	1.42529	0.381	0.288	1.88514e-13	3_OLD	CALU
1.14805e-41	0.35395	1.42468	0.781	0.705	2.45132e-37	3_OLD	CIRBP
3.03253e-11	0.353813	1.42449	0.353	0.291	6.47507e-07	3_OLD	RBMS1
7.2417e-13	0.352017	1.42193	0.283	0.208	1.54625e-08	3_OLD	CXXC5
3.92394e-27	0.350951	1.42042	0.563	0.459	8.37839e-23	3_OLD	GPNMB
1.01243e-47	0.350817	1.42023	0.766	0.66	2.16175e-43	3_OLD	CAV1
9.89541e-12	0.350106	1.41922	0.448	0.399	2.11287e-07	3_OLD	MINOS1
1.94968e-20	0.348555	1.41702	0.292	0.189	4.16296e-16	3_OLD	MIR4435-1HG
9.78417e-11	0.347741	1.41587	0.531	0.489	2.08912e-06	3_OLD	GADD45A
4.09847e-08	0.346491	1.4141	0.45	0.425	0.000875106	3_OLD	NFKBIZ
5.30119e-35	0.345275	1.41238	0.744	0.628	1.13191e-30	3_OLD	CXCL2
3.48413e-110	0.34525	1.41234	0.726	0.487	7.43931e-106	3_OLD	COL3A1
1.05933e-16	0.34304	1.40922	0.473	0.398	2.26188e-12	3_OLD	TRAM1
3.0395e-36	0.342281	1.40816	0.977	0.983	6.48993e-32	3_OLD	NEAT1
2.16968e-10	0.341844	1.40754	0.274	0.213	4.6327e-06	3_OLD	SNAI2
9.99834e-13	0.341593	1.40719	0.31	0.238	2.13485e-08	3_OLD	FAM3C
1.2679e-14	0.341012	1.40637	0.371	0.292	2.70722e-10	3_OLD	IL32
3.06076e-15	0.338776	1.40323	0.482	0.422	6.53534e-11	3_OLD	C6orf48
3.08667e-52	0.338611	1.403	0.954	0.932	6.59065e-48	3_OLD	NFKBIA
1.52342e-20	0.33833	1.4026	0.352	0.241	3.25282e-16	3_OLD	LHFP
9.05957e-36	0.338182	1.4024	0.453	0.292	1.9344e-31	3_OLD	HTRA1
2.9564e-21	0.338024	1.40217	0.271	0.169	6.31251e-17	3_OLD	COPZ2
1.99103e-09	0.33632	1.39979	0.28	0.221	4.25124e-05	3_OLD	TLE4
5.61008e-23	0.334136	1.39673	0.312	0.197	1.19786e-18	3_OLD	LTBP4
1.7653e-16	0.332451	1.39438	0.446	0.369	3.76928e-12	3_OLD	APP
3.45299e-12	0.331686	1.39332	0.425	0.365	7.37283e-08	3_OLD	ROMO1
8.81399e-62	0.331325	1.39281	0.9	0.85	1.88196e-57	3_OLD	UBB
2.38982e-19	0.328779	1.38927	0.28	0.18	5.10273e-15	3_OLD	SEPT11
4.32629e-13	0.328317	1.38863	0.411	0.345	9.23749e-09	3_OLD	APLP2
1.84432e-49	0.328118	1.38835	0.65	0.427	3.93799e-45	3_OLD	CCDC80
1.35363e-12	0.327769	1.38787	0.265	0.192	2.89028e-08	3_OLD	TMEM45A
1.34578e-48	0.327758	1.38785	0.776	0.671	2.87351e-44	3_OLD	CD99
7.25673e-12	0.327536	1.38755	0.445	0.389	1.54946e-07	3_OLD	SEPT15
3.74229e-13	0.325468	1.38468	0.386	0.312	7.99054e-09	3_OLD	SPTBN1
2.72106e-50	0.324926	1.38393	0.813	0.68	5.81001e-46	3_OLD	IFITM3
1.49631e-07	0.323277	1.38165	0.301	0.254	0.00319493	3_OLD	CSRNP1
1.41973e-12	0.32286	1.38107	0.512	0.469	3.03142e-08	3_OLD	CCNL1
6.72563e-28	0.322648	1.38078	0.563	0.442	1.43606e-23	3_OLD	S100A13
4.83841e-11	0.321153	1.37872	0.527	0.519	1.0331e-06	3_OLD	RPS27L
1.57866e-08	0.320881	1.37834	0.347	0.298	0.000337075	3_OLD	LAMP1
2.46536e-10	0.319886	1.37697	0.283	0.222	5.26403e-06	3_OLD	SERINC1
8.24049e-41	0.319821	1.37688	0.613	0.465	1.75951e-36	3_OLD	ID2
7.88164e-19	0.31868	1.37531	0.326	0.225	1.68289e-14	3_OLD	KCTD12
1.6073e-09	0.316909	1.37288	0.463	0.431	3.43191e-05	3_OLD	CD164
1.47919e-12	0.314443	1.3695	0.469	0.423	3.15836e-08	3_OLD	NENF
4.29667e-34	0.313983	1.36887	0.782	0.765	9.17425e-30	3_OLD	POLR2L
2.54619e-43	0.313228	1.36783	0.846	0.793	5.43662e-39	3_OLD	CD44
9.92556e-32	0.311081	1.3649	0.751	0.726	2.1193e-27	3_OLD	MORF4L1
8.6806e-53	0.309489	1.36273	0.452	0.248	1.85348e-48	3_OLD	SPRY1
3.57978e-54	0.305643	1.3575	0.93	0.942	7.64355e-50	3_OLD	S100A10
2.79706e-08	0.298658	1.34805	0.345	0.294	0.000597228	3_OLD	NUDT4
5.69903e-12	0.297592	1.34661	0.321	0.251	1.21686e-07	3_OLD	GSTM3
1.82169e-57	0.297208	1.34609	0.921	0.911	3.88966e-53	3_OLD	ANXA2
1.69175e-14	0.296544	1.3452	0.559	0.509	3.61223e-10	3_OLD	IER2
4.5946e-09	0.295491	1.34379	0.305	0.247	9.81039e-05	3_OLD	NGFRAP1
2.95613e-19	0.293513	1.34113	0.581	0.524	6.31192e-15	3_OLD	ANXA5
9.28267e-17	0.293314	1.34086	0.348	0.256	1.98204e-12	3_OLD	RHOB
7.5554e-07	0.292126	1.33927	0.305	0.264	0.0161323	3_OLD	BAD
1.62835e-20	0.29179	1.33882	0.252	0.152	3.47684e-16	3_OLD	COL15A1
1.25135e-08	0.291022	1.33779	0.544	0.536	0.000267189	3_OLD	ZFAND5
3.62902e-09	0.28829	1.33414	0.405	0.358	7.74868e-05	3_OLD	TMBIM4.1
7.40616e-48	0.288168	1.33398	0.869	0.831	1.58136e-43	3_OLD	CD63
6.31238e-09	0.287973	1.33372	0.437	0.396	0.000134782	3_OLD	HSBP1
5.00036e-31	0.287858	1.33357	0.45	0.287	1.06768e-26	3_OLD	FBLN2
2.35677e-09	0.28563	1.3306	0.28	0.22	5.03217e-05	3_OLD	KDELR1
9.52567e-09	0.284547	1.32916	0.367	0.316	0.000203392	3_OLD	ATP6AP2
4.41614e-25	0.283944	1.32836	0.705	0.699	9.42934e-21	3_OLD	LGALS3
1.84893e-12	0.282858	1.32692	0.561	0.514	3.94784e-08	3_OLD	KLF4
2.32855e-08	0.281008	1.32446	0.396	0.35	0.000497192	3_OLD	ESD
7.50865e-08	0.280601	1.32392	0.286	0.234	0.00160325	3_OLD	SPATS2L
0.000638868	0.280329	1.32357	0.27	0.248	1	3_OLD	TBL1XR1
1.27963e-11	0.27981	1.32288	0.526	0.493	2.73226e-07	3_OLD	SPCS2
6.54979e-11	0.279607	1.32261	0.686	0.679	1.39851e-06	3_OLD	WTAP
8.24412e-07	0.278987	1.32179	0.5	0.488	0.0176028	3_OLD	TMEM50A
1.25864e-13	0.278535	1.32119	0.526	0.455	2.68744e-09	3_OLD	SOCS3
1.30904e-11	0.276889	1.31902	0.319	0.245	2.79507e-07	3_OLD	IFI27L2
2.27758e-18	0.275989	1.31783	0.296	0.192	4.86309e-14	3_OLD	C3
6.38685e-39	0.273129	1.31407	0.842	0.799	1.36372e-34	3_OLD	UBC
0.000445322	0.270446	1.31055	0.368	0.36	1	3_OLD	SYPL1
1.4555e-09	0.269349	1.30911	0.281	0.218	3.10778e-05	3_OLD	CRTAP
5.69306e-07	0.267815	1.3071	0.278	0.232	0.0121558	3_OLD	TMCO1
2.0377e-05	0.267804	1.30709	0.404	0.384	0.435091	3_OLD	PPP1CC
5.86408e-23	0.265986	1.30472	0.495	0.376	1.2521e-18	3_OLD	AQP1
0.000752292	0.263725	1.30177	0.259	0.234	1	3_OLD	UBBP4
3.22678e-09	0.263575	1.30158	0.473	0.441	6.88981e-05	3_OLD	RABAC1
1.9397e-20	0.262967	1.30078	0.4	0.279	4.14165e-16	3_OLD	PCOLCE
3.75619e-07	0.260657	1.29778	0.488	0.477	0.00802021	3_OLD	C11orf58
4.40903e-05	0.26053	1.29762	0.474	0.478	0.941416	3_OLD	PCNP
7.01602e-09	0.25983	1.29671	0.399	0.353	0.000149806	3_OLD	REXO2
9.55669e-09	0.25889	1.29549	0.675	0.662	0.000204054	3_OLD	ARID5B
6.35713e-11	0.258454	1.29493	0.341	0.271	1.35737e-06	3_OLD	PDLIM2
6.22001e-14	0.258125	1.2945	0.68	0.676	1.3281e-09	3_OLD	TMED2
3.62869e-05	0.257824	1.29411	0.465	0.455	0.774799	3_OLD	WSB1
2.25879e-06	0.2578	1.29408	0.26	0.216	0.0482298	3_OLD	COPS8
3.8004e-12	0.256955	1.29299	0.341	0.263	8.11462e-08	3_OLD	SERPINH1
2.21833e-21	0.255932	1.29167	0.376	0.251	4.73658e-17	3_OLD	DPT
0.00449553	0.255059	1.29054	0.53	0.535	1	3_OLD	TNFAIP3
1.03011e-19	0.254665	1.29003	0.727	0.712	2.1995e-15	3_OLD	ANXA1
3.62338e-12	0.25442	1.28971	0.265	0.187	7.73664e-08	3_OLD	PLD3
0.000125253	0.254217	1.28945	0.346	0.321	1	3_OLD	BNIP3L
1.18357e-06	0.252523	1.28727	0.493	0.491	0.0252716	3_OLD	MGST3
9.8592e-07	0.251053	1.28538	0.304	0.256	0.0210514	3_OLD	LPP
8.19175e-08	0.250899	1.28518	0.533	0.526	0.0017491	3_OLD	SBDS
1.23596e-10	0.250325	1.28444	0.301	0.227	2.63901e-06	3_OLD	MFGE8
4.58616e-06	0.250043	1.28408	0.339	0.301	0.0979236	3_OLD	REEP5
1.60442e-217	2.20604	9.07973	0.599	0.07	3.42575e-213	9_OLD	ASPN
7.05239e-112	1.91501	6.787	0.968	0.539	1.50583e-107	9_OLD	COL1A1
8.14317e-122	1.9043	6.71471	0.628	0.144	1.73873e-117	9_OLD	POSTN
5.50375e-112	1.8957	6.6572	0.947	0.505	1.17516e-107	9_OLD	COL3A1
4.54047e-166	1.8868	6.59822	0.765	0.166	9.69482e-162	9_OLD	COL5A2
6.95645e-99	1.68054	5.36847	0.98	0.597	1.48534e-94	9_OLD	COL1A2
2.79871e-71	1.62673	5.08722	0.895	0.527	5.9758e-67	9_OLD	LUM
3.51353e-75	1.6128	5.01685	0.866	0.499	7.50209e-71	9_OLD	SPARC
8.45624e-22	1.60584	4.98202	0.486	0.284	1.80558e-17	9_OLD	CTHRC1
7.87833e-87	1.52684	4.60362	0.802	0.351	1.68218e-82	9_OLD	COL6A3
4.42001e-49	1.40688	4.08319	0.66	0.31	9.43761e-45	9_OLD	FN1
3.01722e-80	1.34976	3.85648	0.474	0.109	6.44237e-76	9_OLD	PRSS23
5.41454e-90	1.3157	3.72737	0.607	0.165	1.15611e-85	9_OLD	THY1
7.88745e-73	1.22281	3.39671	0.85	0.43	1.68413e-68	9_OLD	COL6A1
6.76147e-108	1.1723	3.22941	0.296	0.031	1.44371e-103	9_OLD	GPC3
3.17824e-50	1.16013	3.19033	0.433	0.132	6.78618e-46	9_OLD	COL12A1
8.4845e-53	1.09675	2.99441	0.826	0.544	1.81161e-48	9_OLD	CALD1
1.11365e-56	1.09117	2.97776	0.368	0.088	2.37786e-52	9_OLD	MDK
4.3978e-09	1.07952	2.94327	0.425	0.299	9.39019e-05	9_OLD	PTGDS
5.16796e-18	1.01398	2.75655	0.462	0.274	1.10346e-13	9_OLD	BGN
4.06866e-34	0.984902	2.67755	0.543	0.259	8.68739e-30	9_OLD	DPT
1.72486e-37	0.980393	2.6655	0.619	0.303	3.68293e-33	9_OLD	HTRA1
6.67809e-50	0.937934	2.5547	0.745	0.358	1.42591e-45	9_OLD	VCAN
6.27643e-46	0.937377	2.55328	0.506	0.185	1.34014e-41	9_OLD	SEPT11
1.41235e-90	0.918359	2.50518	0.34	0.048	3.01564e-86	9_OLD	LOXL1
1.5987e-41	0.897422	2.45327	0.603	0.292	3.41355e-37	9_OLD	CALU
6.5533e-59	0.881828	2.41531	0.324	0.066	1.39926e-54	9_OLD	NREP
8.65684e-28	0.8802	2.41138	0.478	0.234	1.84841e-23	9_OLD	SPATS2L
2.45401e-45	0.869287	2.38521	0.737	0.384	5.23981e-41	9_OLD	CNN3
2.24081e-33	0.864605	2.37407	0.741	0.431	4.78458e-29	9_OLD	IGFBP5
9.07511e-46	0.858113	2.3587	0.555	0.201	1.93772e-41	9_OLD	MFAP5
8.85015e-10	0.857666	2.35765	0.518	0.409	1.88968e-05	9_OLD	CYR61
9.60986e-58	0.853983	2.34898	0.947	0.587	2.0519e-53	9_OLD	COL6A2
7.09132e-67	0.844429	2.32665	0.996	0.906	1.51414e-62	9_OLD	LGALS1
2.51703e-35	0.838255	2.31233	0.312	0.091	5.37436e-31	9_OLD	COL5A1
3.80409e-83	0.837491	2.31056	0.267	0.032	8.12248e-79	9_OLD	DIO2
7.41082e-26	0.812432	2.25338	0.348	0.131	1.58236e-21	9_OLD	PRELP
8.92242e-28	0.802465	2.23103	0.421	0.181	1.90511e-23	9_OLD	PALLD
3.15701e-16	0.786813	2.19639	0.413	0.222	6.74085e-12	9_OLD	LINC00152
1.16816e-34	0.785529	2.19357	0.377	0.127	2.49425e-30	9_OLD	MXRA5
4.17963e-37	0.774271	2.16901	0.725	0.38	8.92434e-33	9_OLD	MFAP4
2.76949e-22	0.773407	2.16714	0.462	0.244	5.91342e-18	9_OLD	C12orf75
1.10649e-21	0.745894	2.10833	0.344	0.146	2.36258e-17	9_OLD	MAFB
3.29478e-31	0.745741	2.108	0.283	0.083	7.03502e-27	9_OLD	F2R
6.03533e-10	0.739586	2.09507	0.283	0.151	1.28866e-05	9_OLD	ELN
6.05398e-23	0.713803	2.04174	0.66	0.435	1.29265e-18	9_OLD	TCF4
2.74235e-13	0.708577	2.0311	0.377	0.222	5.85546e-09	9_OLD	PMEPA1
9.17177e-30	0.705773	2.02541	0.725	0.421	1.95836e-25	9_OLD	CTSK
2.3351e-34	0.699221	2.01218	0.64	0.294	4.98591e-30	9_OLD	MEG3
2.21042e-18	0.698449	2.01063	0.628	0.415	4.71969e-14	9_OLD	C11orf96
1.63933e-51	0.680458	1.97478	0.255	0.045	3.50029e-47	9_OLD	CDH11
1.90132e-20	0.679211	1.97232	0.543	0.34	4.05969e-16	9_OLD	OSTC
3.61895e-16	0.67421	1.96248	0.352	0.177	7.72718e-12	9_OLD	COPZ2
4.74869e-20	0.673025	1.96016	0.522	0.288	1.01394e-15	9_OLD	PCOLCE
4.54887e-26	0.67214	1.95842	0.433	0.187	9.71274e-22	9_OLD	PRRX1
1.67082e-12	0.664649	1.94381	0.34	0.185	3.56753e-08	9_OLD	RIN2
1.60225e-32	0.648778	1.9132	0.874	0.679	3.42112e-28	9_OLD	CD99
3.89739e-39	0.636722	1.89027	0.275	0.065	8.3217e-35	9_OLD	MFAP2
9.61109e-15	0.63338	1.88397	0.441	0.268	2.05216e-10	9_OLD	SERPINH1
7.94644e-20	0.632142	1.88164	0.466	0.24	1.69672e-15	9_OLD	FBN1
5.99323e-15	0.626558	1.87116	0.385	0.204	1.27967e-10	9_OLD	DAB2
9.25876e-30	0.613392	1.84668	0.737	0.436	1.97693e-25	9_OLD	FSTL1
2.30565e-21	0.603301	1.82814	0.267	0.092	4.92302e-17	9_OLD	CAMK2N1
2.1465e-20	0.601907	1.8256	0.267	0.096	4.58322e-16	9_OLD	DKK2
1.95359e-27	0.599128	1.82053	0.283	0.087	4.17131e-23	9_OLD	VGLL3
8.4406e-11	0.599037	1.82036	0.332	0.198	1.80224e-06	9_OLD	FRMD6
5.22118e-30	0.597663	1.81787	0.903	0.844	1.11483e-25	9_OLD	LAPTM4A
1.83146e-13	0.594295	1.81175	0.409	0.25	3.91053e-09	9_OLD	NGFRAP1
4.83269e-19	0.586561	1.79779	0.312	0.13	1.03188e-14	9_OLD	MMP14
1.08015e-05	0.58471	1.79447	0.433	0.336	0.230634	9_OLD	CTGF
2.53701e-21	0.581678	1.78904	0.587	0.335	5.41703e-17	9_OLD	TPM1
3.80235e-19	0.577387	1.78138	0.518	0.289	8.11878e-15	9_OLD	PPIC
2.83128e-13	0.571051	1.77013	0.538	0.363	6.04534e-09	9_OLD	SOX4
1.1651e-18	0.562309	1.75472	0.267	0.102	2.48772e-14	9_OLD	FAM198B
5.49971e-10	0.555938	1.74358	0.466	0.322	1.1743e-05	9_OLD	CRABP2
1.26694e-15	0.553102	1.73864	0.352	0.166	2.70518e-11	9_OLD	BICC1
4.00343e-13	0.552998	1.73846	0.437	0.276	8.54812e-09	9_OLD	PDLIM2
1.46146e-13	0.551258	1.73544	0.502	0.325	3.12052e-09	9_OLD	PRKCDBP
2.57605e-18	0.536968	1.71081	0.704	0.533	5.50039e-14	9_OLD	MARCKS
1.84939e-13	0.533897	1.70557	0.3	0.144	3.94882e-09	9_OLD	ANTXR1
4.10033e-24	0.53129	1.70113	0.352	0.133	8.75502e-20	9_OLD	MXRA8
3.49264e-16	0.527474	1.69465	0.401	0.194	7.45749e-12	9_OLD	TWIST1
8.61592e-18	0.519514	1.68121	0.3	0.125	1.83967e-13	9_OLD	RCN3
1.32597e-11	0.51588	1.67511	0.296	0.149	2.83122e-07	9_OLD	PLAGL1
2.06423e-08	0.515404	1.67431	0.356	0.241	0.000440754	9_OLD	PIM1
1.0066e-15	0.511422	1.66766	0.462	0.256	2.14929e-11	9_OLD	MAP1B
5.76521e-09	0.503906	1.65517	0.36	0.238	0.000123099	9_OLD	C9orf3
4.19608e-13	0.503476	1.65446	0.409	0.242	8.95947e-09	9_OLD	FAM3C
2.50748e-09	0.502627	1.65306	0.579	0.468	5.35398e-05	9_OLD	SAR1A
2.99315e-14	0.499397	1.64773	0.336	0.166	6.39097e-10	9_OLD	PHACTR2
1.97449e-07	0.495393	1.64114	0.291	0.18	0.00421594	9_OLD	HES4
1.84724e-09	0.487946	1.62897	0.287	0.161	3.94423e-05	9_OLD	COL15A1
4.13465e-12	0.485855	1.62556	0.409	0.248	8.82831e-08	9_OLD	RRBP1
8.97546e-17	0.482821	1.62064	0.267	0.105	1.91644e-12	9_OLD	GAS1
2.4975e-07	0.48255	1.6202	0.798	0.764	0.00533265	9_OLD	FOS
4.11416e-14	0.475867	1.60941	0.628	0.455	8.78456e-10	9_OLD	PMP22
2.45948e-15	0.474557	1.6073	0.255	0.104	5.25147e-11	9_OLD	TRPS1
8.83029e-10	0.471312	1.6021	0.255	0.133	1.88544e-05	9_OLD	RBFOX2
1.72032e-09	0.467952	1.59672	0.324	0.19	3.67323e-05	9_OLD	CLEC11A
2.76324e-15	0.463564	1.58973	0.401	0.198	5.90007e-11	9_OLD	PDGFRA
1.16762e-08	0.463054	1.58892	0.255	0.143	0.00024931	9_OLD	YIF1A
5.56546e-14	0.459279	1.58293	0.611	0.44	1.18834e-09	9_OLD	RABAC1
1.72565e-10	0.441621	1.55523	0.368	0.225	3.68461e-06	9_OLD	C7orf73
1.79191e-10	0.438531	1.55043	0.263	0.135	3.82609e-06	9_OLD	UBE2E2
1.2682e-06	0.437968	1.54956	0.291	0.192	0.0270786	9_OLD	SLC44A1
8.84097e-09	0.437695	1.54913	0.328	0.2	0.000188772	9_OLD	TCEAL8
8.70629e-10	0.427693	1.53371	0.628	0.548	1.85897e-05	9_OLD	ARF4
0.000142959	0.426448	1.53181	0.393	0.324	1	9_OLD	MRPS6
5.39038e-09	0.424705	1.52914	0.348	0.221	0.000115095	9_OLD	TMEM167A
1.98734e-13	0.423574	1.52741	0.668	0.449	4.24337e-09	9_OLD	CCDC80
5.62877e-10	0.423407	1.52716	0.352	0.213	1.20185e-05	9_OLD	TAX1BP3
2.44291e-13	0.422309	1.52548	0.498	0.302	5.2161e-09	9_OLD	FBLN2
1.56761e-12	0.42175	1.52463	0.745	0.668	3.34715e-08	9_OLD	TUBB
4.04747e-08	0.418097	1.51907	0.526	0.429	0.000864216	9_OLD	KDELR2
1.33394e-08	0.417405	1.51802	0.332	0.198	0.000284822	9_OLD	MIR4435-1HG
5.16928e-08	0.41659	1.51678	0.498	0.4	0.00110375	9_OLD	C9orf16
6.04438e-05	0.415538	1.51519	0.259	0.175	1	9_OLD	LAMC1
5.16963e-09	0.41498	1.51434	0.364	0.229	0.000110382	9_OLD	WWTR1
3.28649e-08	0.413556	1.51218	0.36	0.233	0.000701731	9_OLD	MFGE8
1.06571e-07	0.411485	1.50906	0.514	0.382	0.0022755	9_OLD	TNFAIP6
1.05132e-06	0.409353	1.50584	0.417	0.315	0.0224477	9_OLD	VKORC1
6.2156e-09	0.409117	1.50549	0.421	0.271	0.000132715	9_OLD	AEBP1
2.87651e-07	0.408742	1.50492	0.32	0.207	0.00614192	9_OLD	MAF
1.08913e-05	0.40772	1.50339	0.312	0.22	0.23255	9_OLD	LMO4
8.90399e-06	0.407255	1.50269	0.397	0.301	0.190118	9_OLD	TUBA1A
1.86787e-06	0.407137	1.50251	0.377	0.278	0.0398829	9_OLD	SUMO3
1.28929e-06	0.405821	1.50053	0.356	0.247	0.027529	9_OLD	ADD3
2.74237e-13	0.402753	1.49594	0.251	0.107	5.85551e-09	9_OLD	RBMS3
6.87127e-12	0.401991	1.4948	0.737	0.631	1.46715e-07	9_OLD	SEC61G
2.82919e-08	0.400956	1.49325	0.486	0.344	0.000604089	9_OLD	THBS2
6.54221e-10	0.399872	1.49163	0.591	0.489	1.39689e-05	9_OLD	MGST3
8.97668e-07	0.399151	1.49056	0.397	0.296	0.019167	9_OLD	P4HB
1.58155e-09	0.397373	1.48791	0.64	0.491	3.37692e-05	9_OLD	PTRF
1.42911e-15	0.396709	1.48692	0.312	0.137	3.05143e-11	9_OLD	EFEMP2
1.2197e-19	0.395639	1.48533	0.749	0.5	2.60431e-15	9_OLD	MMP2
6.07582e-05	0.391106	1.47861	0.328	0.248	1	9_OLD	PGRMC1
1.19838e-09	0.389867	1.47678	0.271	0.14	2.55877e-05	9_OLD	MMP23B
3.99513e-12	0.389815	1.47671	0.628	0.425	8.5304e-08	9_OLD	C1S
9.78614e-08	0.388447	1.47469	0.478	0.364	0.00208954	9_OLD	NDFIP1
1.78709e-09	0.387597	1.47344	0.296	0.161	3.81579e-05	9_OLD	TWSG1
5.95001e-09	0.386506	1.47183	0.482	0.332	0.000127045	9_OLD	SDC2
0.00204644	0.38574	1.4707	0.275	0.219	1	9_OLD	SNAI2
1.75097e-07	0.379526	1.46159	0.267	0.156	0.00373866	9_OLD	PBX1
2.48796e-06	0.379196	1.46111	0.3	0.198	0.0531229	9_OLD	TMEM45A
0.000176946	0.377822	1.4591	0.255	0.181	1	9_OLD	RAB34
6.46882e-11	0.377468	1.45859	0.312	0.158	1.38122e-06	9_OLD	LOX
0.000108306	0.375597	1.45586	0.263	0.176	1	9_OLD	PI16
6.63969e-08	0.372437	1.45127	0.555	0.457	0.00141771	9_OLD	HMGN2
6.32386e-13	0.371395	1.44976	0.883	0.845	1.35027e-08	9_OLD	NBEAL1
1.18035e-09	0.37034	1.44823	0.304	0.173	2.52029e-05	9_OLD	TAGLN
5.95485e-09	0.366317	1.44241	0.283	0.158	0.000127148	9_OLD	ID4
0.000112093	0.360128	1.43351	0.255	0.179	1	9_OLD	REEP3
7.48211e-07	0.359957	1.43327	0.514	0.415	0.0159758	9_OLD	VMP1
7.99527e-11	0.358696	1.43146	0.785	0.698	1.70715e-06	9_OLD	PPDPF
7.32421e-05	0.355654	1.42711	0.486	0.428	1	9_OLD	C6orf48
1.47541e-08	0.352907	1.4232	0.348	0.205	0.000315029	9_OLD	PRRX2
3.38639e-08	0.352838	1.4231	0.559	0.469	0.000723061	9_OLD	SSR2
2.59821e-06	0.350996	1.42048	0.51	0.431	0.0554771	9_OLD	C12orf57
3.91668e-06	0.349223	1.41797	0.348	0.244	0.0836291	9_OLD	HCFC1R1
7.46731e-06	0.345872	1.41322	0.429	0.331	0.159442	9_OLD	EGR1
2.21042e-07	0.342562	1.40855	0.433	0.315	0.00471969	9_OLD	WBP5
8.92214e-10	0.342055	1.40784	0.287	0.153	1.90506e-05	9_OLD	FERMT2
7.9664e-08	0.341803	1.40748	0.437	0.304	0.00170099	9_OLD	VAMP5
1.84404e-06	0.340823	1.4061	0.36	0.245	0.039374	9_OLD	CTSB
1.26715e-08	0.340301	1.40537	0.251	0.136	0.000270563	9_OLD	CKAP4
3.22013e-05	0.33936	1.40405	0.385	0.296	0.687562	9_OLD	RBMS1
0.000283077	0.337249	1.40109	0.255	0.181	1	9_OLD	TCF7L2
0.00376045	0.336441	1.39996	0.32	0.27	1	9_OLD	ENAH
7.12201e-05	0.335741	1.39898	0.263	0.181	1	9_OLD	C1orf122
3.35067e-10	0.335681	1.39889	0.785	0.728	7.15435e-06	9_OLD	MORF4L1
0.000104139	0.334983	1.39792	0.32	0.224	1	9_OLD	MT1M
4.52108e-09	0.332948	1.39508	0.534	0.358	9.6534e-05	9_OLD	AXL
4.15411e-06	0.331683	1.39331	0.377	0.269	0.0886986	9_OLD	ABL2
0.000166204	0.326612	1.38626	0.304	0.225	1	9_OLD	SPG21
3.54252e-10	0.321284	1.3789	0.397	0.234	7.564e-06	9_OLD	CELF2
5.57839e-06	0.320892	1.37836	0.599	0.525	0.11911	9_OLD	EID1
0.00011452	0.319534	1.37649	0.567	0.514	1	9_OLD	IER2
0.00460468	0.315735	1.37127	0.291	0.243	1	9_OLD	LIMS1
0.00606783	0.31441	1.36945	0.304	0.256	1	9_OLD	TBCB
2.68097e-07	0.313378	1.36804	0.372	0.254	0.0057244	9_OLD	MYL9
6.75992e-08	0.312055	1.36623	0.652	0.555	0.00144338	9_OLD	TMEM258
3.69003e-07	0.308145	1.3609	0.534	0.426	0.00787895	9_OLD	NENF
1.87674e-09	0.306332	1.35843	0.721	0.586	4.00722e-05	9_OLD	SEPP1
5.55716e-05	0.3057	1.35757	0.389	0.299	1	9_OLD	IL32
1.15382e-07	0.304737	1.35627	0.676	0.581	0.00246364	9_OLD	RHOA
0.000163525	0.302402	1.3531	0.449	0.382	1	9_OLD	PNISR
3.21804e-06	0.301263	1.35156	0.68	0.656	0.0687116	9_OLD	OST4
0.000899111	0.299183	1.34876	0.308	0.233	1	9_OLD	SKIL
8.07531e-06	0.297137	1.346	0.547	0.463	0.172424	9_OLD	PPIB
9.79984e-05	0.296302	1.34488	0.53	0.468	1	9_OLD	UQCR11.1
0.0015526	0.29626	1.34482	0.409	0.362	1	9_OLD	ANAPC11
0.000570034	0.294387	1.3423	0.405	0.329	1	9_OLD	TMEM230
0.0080513	0.291736	1.33875	0.275	0.229	1	9_OLD	ITGAV
0.00175068	0.290279	1.3368	0.445	0.395	1	9_OLD	SEPT15
2.17088e-09	0.289985	1.33641	0.749	0.672	4.63526e-05	9_OLD	RBM3
0.00015679	0.288677	1.33466	0.49	0.405	1	9_OLD	TRAM1
0.0045872	0.287717	1.33338	0.34	0.288	1	9_OLD	TCF25
0.000396845	0.287488	1.33307	0.567	0.53	1	9_OLD	ANXA5
7.02543e-09	0.285226	1.33006	0.316	0.174	0.000150007	9_OLD	OLFML3
4.10732e-06	0.284844	1.32956	0.692	0.611	0.0876994	9_OLD	SELM
0.00857866	0.283881	1.32828	0.401	0.347	1	9_OLD	DDAH2
8.58171e-05	0.282257	1.32612	0.579	0.528	1	9_OLD	BRK1
4.99378e-06	0.281362	1.32493	0.275	0.169	0.106627	9_OLD	LRP1
4.14587e-11	0.279656	1.32268	0.672	0.522	8.85225e-07	9_OLD	CD81
0.00226959	0.278016	1.32051	0.259	0.198	1	9_OLD	MAP1LC3A
0.0014439	0.275159	1.31674	0.259	0.191	1	9_OLD	IFI6
0.000790839	0.27393	1.31512	0.259	0.191	1	9_OLD	LMAN1
0.00251149	0.272953	1.31384	0.267	0.199	1	9_OLD	CYP1B1
0.00106541	0.271884	1.31243	0.352	0.273	1	9_OLD	ZEB2
0.00365638	0.270554	1.31069	0.255	0.198	1	9_OLD	HDLBP
0.00290059	0.269883	1.30981	0.263	0.202	1	9_OLD	NOTCH2
0.000176381	0.269777	1.30967	0.287	0.204	1	9_OLD	TTC3
0.00010315	0.269215	1.30894	0.296	0.201	1	9_OLD	RUNX1
2.69622e-05	0.268316	1.30776	0.709	0.675	0.575697	9_OLD	TMED2
1.54519e-06	0.267908	1.30723	0.372	0.246	0.0329928	9_OLD	FGFR1
0.00495413	0.26777	1.30705	0.259	0.204	1	9_OLD	AES
2.20865e-06	0.266441	1.30531	0.931	0.847	0.0471591	9_OLD	CXCL14
0.00219351	0.264903	1.3033	0.263	0.198	1	9_OLD	GOLIM4
3.4976e-12	0.263311	1.30123	0.943	0.931	7.46807e-08	9_OLD	SERF2
0.00511498	0.26132	1.29864	0.344	0.297	1	9_OLD	ARL5A
0.000445389	0.260794	1.29796	0.259	0.181	1	9_OLD	FILIP1L
0.00434533	0.25899	1.29562	0.377	0.329	1	9_OLD	VAMP2
0.00145724	0.256402	1.29227	0.267	0.195	1	9_OLD	PLD3
4.38327e-05	0.252153	1.28679	0.757	0.714	0.935916	9_OLD	CIRBP
0.00231926	0.251163	1.28552	0.275	0.214	1	9_OLD	RAB13
0.000197825	0.250162	1.28423	0.563	0.515	1	9_OLD	RAP1B
