# Supplementary material for: Single-cell transcriptomes of the human skin reveal age-related loss of fibroblast priming
Source: Commun Biol. 2020 Apr 23;3:188. doi: 10.1038/s42003-020-0922-4 (PMC7181753; doi:10.1038/s42003-020-0922-4)
Supplement: Supplementary file 7 — Supplementary Data 5 [file 42003_2020_922_MOESM7_ESM.xlsx]

## Sheet: Sec.Ret
Supplementary Data 5. Genes with age-related differential expression in each fibroblast subpopulation.
Genes UP-regulated in cluster #1 (secretory-reticular fibroblasts) upon aging.								Genes DOWN-regulated in cluster #1 (secretory-reticular fibroblasts) upon aging.
gene	p_val	avg_logFC	FC	pct.1	pct.2	p_val_adj		gene	p_val	avg_logFC	FC	pct.1	pct.2	p_val_adj
PLA2G2A	3.02171e-35	1.93198	6.90316	0.364	0.05	6.45195e-31		HBB	3.96099e-44	2.79603	16.3795	0.356	0.102	8.45751e-40
CXCL1	1.27755e-17	1.08943	2.97257	0.381	0.173	2.72782e-13		HBA2	2.74951e-41	1.63342	5.12136	0.226	0.032	5.87074e-37
WTAP	3.31949e-31	0.976209	2.65438	0.767	0.584	7.08778e-27		APOD	3.38939e-40	1.09482	2.98863	0.95	0.718	7.23704e-36
C11orf96	7.70966e-20	0.963839	2.62174	0.539	0.323	1.64617e-15		MT-ND1	7.77365e-88	0.867399	2.38071	0.982	0.753	1.65983e-83
CD81	2.58008e-33	0.928302	2.53021	0.821	0.757	5.50898e-29		MT-ND2	9.01444e-80	0.850777	2.34146	0.982	0.784	1.92476e-75
IGJ	1.35127e-13	0.91202	2.48935	0.152	0.015	2.88523e-09		HSPA1A	1.65794e-50	0.797022	2.21892	0.96	0.77	3.54003e-46
MTRNR2L1	3.8425e-09	0.90457	2.47087	0.206	0.093	8.2045e-05		UQCRB	2.97263e-71	0.793538	2.21121	0.759	0.289	6.34716e-67
CXCL14	2.03091e-52	0.869553	2.38584	0.992	0.94	4.33639e-48		LTBP4	5.87253e-50	0.792101	2.20803	0.802	0.414	1.2539e-45
LUM	4.41235e-61	0.846782	2.33213	0.961	0.807	9.42125e-57		MT-ND3	7.30482e-60	0.739644	2.09519	0.985	0.748	1.55973e-55
LINC00152	1.68493e-13	0.791461	2.20662	0.338	0.18	3.59767e-09		MT-ATP6	2.98775e-72	0.731404	2.078	0.977	0.864	6.37945e-68
S100A2	1.04613e-14	0.757374	2.13267	0.438	0.303	2.2337e-10		IGFBP7	1.30163e-48	0.698472	2.01068	0.962	0.804	2.77925e-44
SFN	3.97575e-17	0.746683	2.10999	0.428	0.261	8.48902e-13		MTRNR2L8	7.02854e-27	0.68414	1.98207	0.932	0.838	1.50073e-22
SAR1A	3.90283e-17	0.720169	2.05478	0.556	0.426	8.33333e-13		MT-CO3	1.95845e-65	0.682591	1.979	0.992	0.917	4.18168e-61
CXCL2	1.63132e-22	0.704794	2.02343	0.643	0.414	3.48319e-18		CILP	7.75864e-31	0.674599	1.96324	0.536	0.238	1.65663e-26
CRIP1	1.69165e-20	0.697874	2.00948	0.642	0.496	3.612e-16		MT-CYB	6.46431e-67	0.673846	1.96177	0.99	0.87	1.38026e-62
IL8	1.62285e-11	0.690669	1.99505	0.387	0.256	3.46512e-07		FBLN1	5.99997e-51	0.64447	1.90498	0.99	0.992	1.28111e-46
BRI3	1.83559e-23	0.687922	1.98958	0.611	0.431	3.91936e-19		PDGFRL	1.98551e-42	0.644183	1.90443	0.767	0.397	4.23946e-38
ERRFI1	6.20882e-15	0.686821	1.98739	0.399	0.221	1.32571e-10		CYR61	8.76273e-16	0.631425	1.88029	0.586	0.362	1.87102e-11
RUNX1	4.44538e-15	0.682843	1.9795	0.306	0.13	9.49178e-11		MTRNR2L12	4.09753e-22	0.628918	1.87558	0.729	0.486	8.74905e-18
DMKN	3.58355e-20	0.681484	1.97681	0.325	0.103	7.65159e-16		PCSK1N	4.79192e-17	0.624068	1.86651	0.474	0.274	1.02317e-12
CLEC3B	3.45314e-14	0.681391	1.97663	0.386	0.233	7.37315e-10		ZFP36	1.05382e-19	0.621436	1.8616	0.922	0.793	2.25011e-15
KRT1	3.25386e-18	0.674609	1.96326	0.305	0.105	6.94765e-14		MT-CO2	9.13099e-50	0.614702	1.8491	0.99	0.878	1.94965e-45
CHIC2	3.33161e-16	0.671954	1.95806	0.496	0.341	7.11365e-12		PTGDS	0.00209121	0.608769	1.83817	0.238	0.173	1
KRT14	4.5721e-12	0.663958	1.94247	0.627	0.642	9.76234e-08		COL6A1	7.40067e-33	0.608502	1.83768	0.92	0.653	1.58019e-28
CLDN11	1.11817e-12	0.662906	1.94042	0.362	0.193	2.38751e-08		PPAP2B	1.47795e-33	0.603108	1.82779	0.887	0.602	3.15571e-29
YWHAG	2.31478e-18	0.655002	1.92515	0.51	0.336	4.94252e-14		MMP14	2.46864e-32	0.599143	1.82056	0.569	0.247	5.27104e-28
NEAT1	4.94568e-54	0.648578	1.91282	0.994	0.935	1.056e-49		MT-ND4	1.5653e-62	0.599092	1.82046	0.997	0.919	3.34222e-58
ARID5B	1.969e-21	0.626678	1.87138	0.687	0.524	4.20421e-17		WISP2	1.76786e-15	0.590489	1.80487	0.83	0.792	3.77474e-11
PCOLCE2	5.37154e-13	0.626195	1.87048	0.372	0.216	1.14693e-08		COL12A1	1.42703e-27	0.582777	1.79101	0.657	0.347	3.047e-23
SAT1	6.12409e-29	0.622081	1.8628	0.782	0.729	1.30762e-24		SERPINH1	2.06615e-23	0.579708	1.78552	0.727	0.429	4.41165e-19
CXCL3	4.07566e-11	0.619862	1.85867	0.362	0.213	8.70235e-07		EFEMP1	1.54197e-22	0.578809	1.78391	0.514	0.255	3.29241e-18
THBS1	1.19623e-15	0.618131	1.85546	0.611	0.444	2.5542e-11		IGF1	1.69721e-32	0.570291	1.76878	0.248	0.051	3.62389e-28
ATP13A3	2.15033e-14	0.600203	1.82249	0.276	0.105	4.59139e-10		CD248	8.04753e-29	0.568224	1.76513	0.571	0.267	1.71831e-24
PLIN2	1.08852e-05	0.589502	1.80309	0.338	0.263	0.23242		TNXB	3.32394e-20	0.548244	1.73021	0.797	0.562	7.09728e-16
TMED2	8.17627e-29	0.578801	1.7839	0.763	0.654	1.7458e-24		HSPA5	3.18023e-30	0.547577	1.72906	0.561	0.256	6.79042e-26
YWHAZ	9.90177e-20	0.577523	1.78162	0.639	0.534	2.11423e-15		MT-ND5	1.60209e-29	0.54596	1.72627	0.784	0.45	3.42078e-25
S100A14	3.4218e-16	0.576375	1.77958	0.251	0.068	7.30623e-12		UBC	1.12969e-24	0.534965	1.70739	0.912	0.716	2.41211e-20
PPP1R14B	1.30058e-10	0.574235	1.77577	0.326	0.193	2.777e-06		CFH	4.73286e-24	0.523534	1.68798	0.847	0.563	1.01056e-19
GADD45A	8.13399e-09	0.553874	1.73998	0.352	0.238	0.000173677		TUBA1A	1.47847e-27	0.515379	1.67427	0.702	0.393	3.15682e-23
ZEB2	1.12481e-10	0.545106	1.72479	0.406	0.283	2.4017e-06		HSPA6	3.56275e-08	0.515026	1.67368	0.165	0.075	0.000760718
AKR1C1	1.38044e-05	0.540977	1.71768	0.334	0.261	0.294752		MT-CO1	5.33061e-35	0.510688	1.66644	0.992	0.914	1.13819e-30
G0S2	1.67015e-07	0.536938	1.71076	0.34	0.231	0.00356611		ADM	5.79659e-07	0.496402	1.6428	0.496	0.363	0.0123769
NAMPT	3.82368e-12	0.534867	1.70722	0.509	0.378	8.16431e-08		COL5A1	1.054e-22	0.495478	1.64128	0.441	0.193	2.2505e-18
LY6D	2.56467e-15	0.522829	1.68679	0.221	0.053	5.47609e-11		RCN3	2.38749e-27	0.492969	1.63717	0.584	0.278	5.09776e-23
GPRC5A	8.1432e-08	0.522528	1.68629	0.288	0.18	0.00173874		PTN	3.22826e-22	0.484173	1.62283	0.321	0.119	6.89297e-18
SLPI	2.72832e-20	0.520942	1.68361	0.873	0.729	5.82551e-16		C8orf59	6.83632e-38	0.483913	1.62241	0.373	0.101	1.45969e-33
RP11-138A9.2	1.65479e-06	0.51542	1.67434	0.251	0.158	0.0353332		LAMB2	2.74356e-24	0.479359	1.61504	0.574	0.271	5.85804e-20
BTG1	1.49826e-23	0.513081	1.67043	0.753	0.642	3.19908e-19		PLTP	3.61119e-22	0.467873	1.59659	0.594	0.317	7.71062e-18
YBX3	6.15515e-19	0.511978	1.66859	0.711	0.632	1.31425e-14		PDIA3	5.76243e-24	0.461322	1.58617	0.709	0.393	1.23039e-19
ARF6	4.29549e-11	0.511647	1.66804	0.502	0.404	9.17172e-07		CPVL	1.76142e-35	0.455167	1.57644	0.248	0.046	3.76098e-31
MGST1	2.82182e-15	0.510838	1.66669	0.622	0.511	6.02515e-11		GAS6	4.14749e-24	0.452516	1.57226	0.654	0.345	8.85572e-20
MIR4435-1HG	5.8303e-09	0.510358	1.66589	0.314	0.183	0.000124488		MT-ND4L	3.89075e-24	0.444739	1.56008	0.546	0.254	8.30753e-20
BST2	5.94855e-10	0.507987	1.66194	0.195	0.068	1.27013e-05		ADH1B	4.70834e-12	0.439668	1.55219	0.504	0.317	1.00532e-07
ABL2	8.72207e-10	0.504727	1.65653	0.399	0.271	1.86234e-05		CORIN	6.87989e-25	0.437185	1.54834	0.386	0.149	1.46899e-20
PRRX2	2.32848e-08	0.503391	1.65432	0.403	0.311	0.000497177		MARCKSL1	2.80754e-14	0.434724	1.54454	0.256	0.109	5.99467e-10
KLF6	1.05052e-16	0.503126	1.65388	0.769	0.692	2.24306e-12		COL1A1	1.41246e-09	0.425694	1.53065	0.97	0.911	3.01588e-05
EIF3E	2.27828e-17	0.502301	1.65252	0.681	0.591	4.86459e-13		DCN	9.60223e-50	0.419489	1.52118	1	1	2.05027e-45
CAMK2N1	2.20381e-06	0.489348	1.63125	0.195	0.108	0.0470558		FKBP9	3.64653e-20	0.414974	1.51433	0.652	0.354	7.78608e-16
GPX4	1.27414e-32	0.479462	1.61521	0.932	0.855	2.72054e-28		HSPG2	4.58328e-20	0.414475	1.51358	0.426	0.19	9.78622e-16
FTH1	1.58298e-66	0.472629	1.60421	1	0.997	3.37998e-62		GSN	3.43861e-33	0.414456	1.51355	1	0.994	7.34212e-29
CEBPD	4.81026e-19	0.469596	1.59935	0.853	0.722	1.02709e-14		LRP1	7.03784e-18	0.410991	1.50831	0.667	0.4	1.50272e-13
BASP1	1.17059e-05	0.468013	1.59682	0.379	0.326	0.249945		HSPA1B	1.78646e-16	0.394928	1.48428	0.9	0.658	3.81445e-12
AP3S1	3.18729e-11	0.459954	1.584	0.617	0.569	6.80551e-07		FXYD5	1.30959e-16	0.394191	1.48318	0.499	0.269	2.79623e-12
NBEAL1	2.47415e-16	0.454423	1.57526	0.808	0.744	5.28281e-12		F10	1.11214e-17	0.393068	1.48152	0.652	0.385	2.37464e-13
TMSB4X	1.7995e-56	0.45392	1.57447	1	1	3.84229e-52		COL18A1	6.92752e-17	0.38916	1.47574	0.185	0.057	1.47916e-12
TNFAIP6	1.17435e-06	0.453179	1.57331	0.606	0.541	0.0250747		PODN	1.43887e-22	0.38839	1.47461	0.521	0.239	3.07229e-18
ZNF90	0.00322088	0.44827	1.5656	0.344	0.343	1		COL16A1	1.6176e-16	0.385688	1.47063	0.333	0.145	3.45389e-12
CSNK1A1	8.55832e-08	0.446047	1.56212	0.406	0.316	0.00182737		MALAT1	2.11064e-38	0.381515	1.4645	1	1	4.50664e-34
UBE2S	1.27609e-06	0.444838	1.56024	0.269	0.173	0.0272471		SLC39A7	2.43986e-20	0.379758	1.46193	0.346	0.137	5.2096e-16
MT2A	2.43141e-13	0.444589	1.55985	0.846	0.802	5.19156e-09		ANGPTL1	5.15762e-17	0.379307	1.46127	0.388	0.18	1.10126e-12
SIAH1	8.01969e-07	0.44425	1.55932	0.194	0.1	0.0171236		COL6A2	4.22423e-23	0.378949	1.46075	0.995	0.954	9.01958e-19
EIF4E	9.01597e-08	0.443472	1.55811	0.356	0.253	0.00192509		PDGFRB	2.33542e-15	0.373606	1.45296	0.579	0.332	4.98658e-11
AMD1	4.87485e-07	0.443416	1.55802	0.428	0.356	0.0104088		LGALS3	2.05248e-22	0.372496	1.45135	0.942	0.754	4.38246e-18
CYP1B1	1.51643e-05	0.44326	1.55778	0.256	0.163	0.323788		CACYBP	6.13696e-19	0.36898	1.44626	0.479	0.237	1.31036e-14
DDX21	1.73287e-07	0.441064	1.55436	0.37	0.271	0.00370001		NOV	4.44058e-08	0.36631	1.4424	0.15	0.067	0.000948152
FAM180A	2.99033e-06	0.437835	1.54935	0.261	0.168	0.0638496		CXCL12	1.52251e-14	0.364306	1.43951	0.895	0.7	3.25087e-10
STRN3	6.47367e-06	0.437181	1.54834	0.265	0.178	0.138226		MRC2	3.21212e-17	0.360178	1.43358	0.461	0.229	6.85852e-13
ENAH	1.21363e-07	0.43453	1.54424	0.227	0.118	0.00259135		SLC38A10	5.98984e-19	0.359959	1.43327	0.221	0.067	1.27895e-14
ZFP36L1	2.44627e-19	0.433245	1.54225	0.876	0.81	5.22328e-15		CD34	1.30911e-18	0.359205	1.43219	0.534	0.27	2.79522e-14
THBS2	1.93479e-14	0.432774	1.54153	0.746	0.679	4.13116e-10		FLNA	2.83987e-17	0.357285	1.42944	0.434	0.211	6.06369e-13
TSHZ2	8.55962e-10	0.431552	1.53965	0.174	0.055	1.82765e-05		TUBB2A	1.07069e-19	0.356486	1.4283	0.446	0.206	2.28614e-15
ACKR3	1.12067e-05	0.431528	1.53961	0.288	0.203	0.239286		ANXA5	2.70528e-16	0.353761	1.42441	0.862	0.627	5.77632e-12
CDKN1A	1.19518e-09	0.429317	1.53621	0.448	0.326	2.55195e-05		MIR24-2	4.16562e-14	0.34978	1.41876	0.266	0.113	8.89442e-10
IGLL5	1.37781e-14	0.42883	1.53546	0.147	0.008	2.94189e-10		OSR2	6.86593e-15	0.348391	1.41679	0.526	0.299	1.46601e-10
PPP1CB	8.17655e-07	0.428767	1.53536	0.545	0.521	0.0174586		SMOC2	4.87502e-19	0.345755	1.41306	0.276	0.097	1.04091e-14
SLC25A37	0.000532982	0.42722	1.53299	0.362	0.318	1		IL11RA	4.34251e-19	0.34276	1.40883	0.406	0.178	9.27212e-15
TGFBR3	9.66205e-05	0.424029	1.52811	0.454	0.424	1		PSAP	3.85727e-21	0.339771	1.40463	0.955	0.851	8.23604e-17
FTL	1.15712e-58	0.421864	1.5248	1	1	2.47067e-54		TMEM43	8.43743e-16	0.339461	1.40419	0.343	0.155	1.80156e-11
EMP1	1.15601e-14	0.420997	1.52348	0.784	0.769	2.46831e-10		LAMC3	4.71265e-13	0.338575	1.40295	0.19	0.071	1.00625e-08
IL1R1	1.84425e-07	0.420199	1.52227	0.206	0.103	0.00393784		DDOST	2.53082e-20	0.338086	1.40226	0.404	0.171	5.40381e-16
DDX3X	4.66987e-07	0.417714	1.51849	0.416	0.331	0.00997111		ID1	3.60731e-07	0.337852	1.40193	0.286	0.171	0.00770232
FNIP2	4.13945e-05	0.409715	1.50639	0.189	0.115	0.883855		ITM2C	1.11191e-14	0.334007	1.39655	0.283	0.124	2.37415e-10
PTMA	2.29926e-40	0.403588	1.49719	0.993	0.99	4.90939e-36		C1R	6.96308e-14	0.333609	1.396	0.885	0.699	1.48676e-09
RPS19	6.57559e-42	0.402448	1.49548	0.991	0.985	1.40402e-37		QPCT	4.31691e-14	0.332197	1.39403	0.722	0.49	9.21747e-10
RP11-138A9.1	1.35949e-05	0.402319	1.49529	0.189	0.108	0.290279		SERPING1	1.55948e-17	0.331529	1.3931	0.94	0.73	3.32979e-13
SERTAD2	0.00012778	0.401858	1.4946	0.322	0.261	1		NELL2	5.45408e-25	0.329975	1.39093	0.128	0.015	1.16456e-20
TNFAIP3	0.00058285	0.401105	1.49347	0.334	0.278	1		CTSD	4.7219e-13	0.329586	1.39039	0.546	0.328	1.00822e-08
RSL24D1	2.13557e-08	0.400805	1.49303	0.569	0.521	0.000455988		OLFML2B	1.34111e-16	0.329407	1.39014	0.238	0.085	2.86354e-12
NFKB1	5.35854e-05	0.400623	1.49275	0.321	0.251	1		HSPD1	8.89863e-11	0.328308	1.38862	0.426	0.246	1.90004e-06
VCAN	5.75225e-11	0.400121	1.49201	0.707	0.659	1.22822e-06		SCARA5	3.07718e-15	0.327344	1.38728	0.642	0.383	6.57039e-11
CHMP4B	2.11025e-06	0.399523	1.49111	0.485	0.444	0.045058		DUSP1	1.56609e-05	0.327005	1.38681	0.832	0.753	0.334391
YWHAE	2.15506e-07	0.395166	1.48463	0.595	0.586	0.00460147		GPR124	6.64225e-14	0.326065	1.3855	0.293	0.131	1.41825e-09
HIF1A	5.5475e-06	0.394457	1.48358	0.211	0.123	0.11845		TAGLN	3.02249e-09	0.322956	1.3812	0.203	0.096	6.45362e-05
H3F3B	7.632e-35	0.393222	1.48175	0.974	0.972	1.62958e-30		SRSF5	1.80964e-14	0.322436	1.38049	0.464	0.247	3.86395e-10
FOXP1	4.73925e-06	0.392401	1.48053	0.219	0.128	0.101192		MXRA8	8.87206e-16	0.322368	1.38039	0.566	0.316	1.89436e-11
COPZ2	0.000863305	0.391279	1.47887	0.361	0.333	1		FAM118A	2.63281e-23	0.321165	1.37873	0.165	0.032	5.62158e-19
NNMT	1.38245e-13	0.390851	1.47824	0.773	0.664	2.9518e-09		PCOLCE	7.13043e-14	0.320631	1.378	0.872	0.647	1.52249e-09
BDKRB2	4.03968e-08	0.387602	1.47344	0.125	0.033	0.000862552		SGCA	1.15482e-13	0.317233	1.37332	0.566	0.332	2.46578e-09
CAV1	6.7724e-11	0.385001	1.46962	0.715	0.667	1.44604e-06		HSPB1	1.34266e-06	0.317191	1.37326	0.96	0.906	0.0286684
FAM107B	1.16376e-05	0.384186	1.46842	0.194	0.11	0.248487		RPL30	6.3819e-26	0.316534	1.37236	0.96	0.937	1.36266e-21
ETS1	1.48496e-06	0.383933	1.46805	0.194	0.1	0.0317069		PDK4	0.000177367	0.316358	1.37212	0.311	0.216	1
IFI27	8.40927e-08	0.382372	1.46576	0.387	0.266	0.00179555		NR4A1	1.62036e-06	0.314475	1.36954	0.682	0.527	0.034598
RYBP	1.61272e-05	0.381884	1.46504	0.218	0.135	0.344348		PPIB	3.46577e-14	0.312997	1.36752	0.857	0.646	7.4001e-10
INSIG1	0.000985791	0.38171	1.46479	0.375	0.336	1		MFAP2	1.12821e-15	0.311925	1.36605	0.353	0.159	2.40894e-11
CREBRF	2.27236e-05	0.381304	1.46419	0.254	0.17	0.485194		MDK	9.93072e-13	0.310935	1.3647	0.195	0.074	2.12041e-08
REL	0.000255676	0.37952	1.46158	0.323	0.268	1		TMED9	4.73301e-13	0.310075	1.36353	0.516	0.306	1.01059e-08
SMIM14	0.000130555	0.377826	1.45911	0.282	0.213	1		SPARC	4.99271e-10	0.309652	1.36295	0.942	0.841	1.06604e-05
CD74	3.14966e-06	0.377595	1.45877	0.441	0.404	0.0672514		COL3A1	4.69545e-06	0.307072	1.35944	0.937	0.824	0.100257
ANK2	0.000112219	0.377359	1.45843	0.35	0.288	1		PLP2	1.73309e-09	0.306657	1.35888	0.406	0.243	3.70049e-05
PTP4A2	2.35844e-06	0.377161	1.45814	0.465	0.404	0.0503574		KLF4	3.59003e-08	0.30661	1.35881	0.744	0.57	0.000766543
RCAN1	7.30211e-09	0.374348	1.45404	0.149	0.043	0.000155915		KAZALD1	1.0849e-13	0.304925	1.35652	0.248	0.1	2.31647e-09
VAPA	1.33557e-08	0.372824	1.45183	0.564	0.511	0.000285172		CPE	1.96392e-09	0.304504	1.35595	0.669	0.481	4.19335e-05
FAM134B	0.000535266	0.370799	1.44889	0.208	0.148	1		RARRES2	3.27554e-10	0.302854	1.35372	0.481	0.292	6.99393e-06
C16orf72	0.000110113	0.36948	1.44698	0.194	0.123	1		MMP2	4.8811e-07	0.302681	1.35348	0.957	0.946	0.0104221
USP12	0.000265043	0.369252	1.44665	0.17	0.108	1		SUN2	2.17968e-18	0.301018	1.35123	0.253	0.086	4.65405e-14
PPP3CA	0.00290979	0.368129	1.44503	0.393	0.373	1		CLEC11A	1.32769e-11	0.299287	1.3489	0.471	0.276	2.83489e-07
AXL	8.44454e-06	0.367603	1.44427	0.686	0.704	0.180308		OLFML3	1.37639e-11	0.297912	1.34704	0.687	0.475	2.93886e-07
MTPN	9.73776e-06	0.366883	1.44323	0.262	0.175	0.207921		JUN	0.0001813	0.297655	1.3467	0.664	0.539	1
USP53	0.000156485	0.365636	1.44143	0.193	0.123	1		PER1	5.7319e-12	0.293728	1.34142	0.238	0.106	1.22387e-07
CXXC5	0.000366019	0.364814	1.44025	0.368	0.328	1		SOD3	2.49147e-07	0.293229	1.34075	0.927	0.822	0.0053198
SERF2	2.28234e-26	0.359497	1.43261	0.976	0.975	4.87325e-22		EDN3	3.89768e-22	0.292643	1.33996	0.11	0.013	8.32233e-18
TSC22D2	0.000807169	0.356776	1.42872	0.289	0.233	1		SVEP1	2.50022e-10	0.29077	1.33746	0.361	0.197	5.33846e-06
RPL8	6.61256e-32	0.356167	1.42785	0.981	0.96	1.41191e-27		ATF3	8.39436e-05	0.289904	1.3363	0.466	0.336	1
EIF3A	0.0002881	0.355525	1.42693	0.308	0.248	1		MFGE8	4.8103e-10	0.288325	1.33419	0.704	0.49	1.02709e-05
GAPDH	4.86263e-18	0.354299	1.42518	0.873	0.862	1.03827e-13		CD151	3.04912e-13	0.287541	1.33315	0.571	0.337	6.51048e-09
SERPINE2	3.46445e-06	0.35324	1.42367	0.143	0.058	0.073973		EMILIN1	6.96439e-14	0.287285	1.3328	0.206	0.075	1.48704e-09
LY96	1.12339e-05	0.351374	1.42102	0.146	0.068	0.239866		GDF15	6.42567e-11	0.286969	1.33238	0.143	0.048	1.37201e-06
PTP4A1	0.000429518	0.351085	1.42061	0.311	0.258	1		LRPAP1	1.38629e-13	0.283503	1.32777	0.564	0.322	2.96e-09
TGFBR2	0.00148916	0.350933	1.42039	0.247	0.193	1		PLD3	2.05883e-11	0.282274	1.32614	0.644	0.426	4.396e-07
FST	0.00020807	0.349345	1.41814	0.211	0.135	1		ANXA1	1.52714e-09	0.281193	1.32471	0.902	0.736	3.26075e-05
UGDH	0.00123097	0.349269	1.41803	0.397	0.361	1		OS9	6.17113e-10	0.277502	1.31983	0.459	0.275	1.31766e-05
OSBPL8	8.98488e-05	0.345903	1.41327	0.236	0.16	1		EIF4H	5.40517e-16	0.276097	1.31798	0.373	0.171	1.15411e-11
SFRP2	3.629e-06	0.345877	1.41323	0.902	0.887	0.0774864		C1S	1.61175e-11	0.275433	1.3171	0.907	0.752	3.44142e-07
ZFP91	2.68679e-05	0.344896	1.41184	0.159	0.083	0.573684		JUNB	0.000254312	0.275025	1.31656	0.882	0.843	1
CAST	3.39043e-05	0.342908	1.40904	0.484	0.454	0.723924		RP11-252A24.7	5.73565e-15	0.26927	1.30901	0.183	0.058	1.22468e-10
AQP3	4.41091e-09	0.341295	1.40677	0.17	0.055	9.41817e-05		FN1	3.81163e-05	0.267494	1.30669	0.739	0.583	0.813859
MIF	6.03301e-06	0.340845	1.40614	0.555	0.529	0.128817		CNTFR	1.61412e-19	0.267456	1.30664	0.148	0.03	3.44647e-15
CCL21	1.63525e-07	0.339001	1.40355	0.173	0.07	0.0034916		COL1A2	7.12364e-09	0.264992	1.30342	0.982	0.977	0.000152104
CCNI	2.67763e-13	0.336985	1.40072	0.82	0.752	5.71727e-09		ELANE	1.03784e-05	0.264986	1.30341	0.326	0.214	0.2216
HLA-DRB5	6.54203e-11	0.336794	1.40045	0.136	0.02	1.39686e-06		FSCN1	1.69402e-14	0.264543	1.30284	0.316	0.139	3.61708e-10
SOX4	0.000148545	0.336634	1.40023	0.387	0.318	1		EIF4A3	2.55355e-11	0.264023	1.30216	0.343	0.176	5.45233e-07
CELF2	0.00393963	0.335562	1.39873	0.362	0.343	1		BSG	4.52024e-10	0.262725	1.30047	0.749	0.541	9.65162e-06
SERP1	4.35272e-05	0.335366	1.39845	0.506	0.486	0.929392		CFD	3.30639e-12	0.262089	1.29964	0.997	1	7.05979e-08
FOSL2	0.00064982	0.334235	1.39687	0.289	0.228	1		ALDH2	3.61031e-15	0.258525	1.29502	0.213	0.075	7.70873e-11
HLA-DRA	0.0340089	0.333698	1.39612	0.422	0.479	1		SDHD	4.88864e-14	0.256783	1.29276	0.361	0.168	1.04382e-09
ZFAND5	3.47084e-05	0.332554	1.39452	0.505	0.496	0.741093		TUFM	1.54498e-13	0.255169	1.29068	0.393	0.196	3.29884e-09
SKIL	0.00805983	0.33197	1.39371	0.249	0.213	1		ENHO	2.61196e-17	0.255147	1.29065	0.12	0.023	5.57705e-13
POLR2L	7.32904e-15	0.331021	1.39239	0.879	0.872	1.5649e-10		AEBP1	6.38342e-09	0.254799	1.2902	0.845	0.653	0.000136299
HSPB8	0.00335335	0.330049	1.39104	0.171	0.123	1		AGTR1	2.30166e-11	0.254689	1.29006	0.281	0.133	4.91451e-07
TMEM176B	0.000240044	0.329675	1.39052	0.201	0.128	1		MEGF6	8.75628e-14	0.254572	1.28991	0.206	0.075	1.86964e-09
C1QTNF3	0.000209212	0.328848	1.38937	0.34	0.268	1		LAMA2	4.76766e-16	0.253366	1.28835	0.13	0.03	1.01799e-11
SDC4	0.000903486	0.327761	1.38786	0.161	0.1	1		RPS24	1.88398e-15	0.253287	1.28825	0.957	0.932	4.02267e-11
DKK1	0.00622203	0.326593	1.38624	0.107	0.063	1		ECHDC2	1.29527e-12	0.251933	1.28651	0.208	0.079	2.76566e-08
EIF5B	0.000342587	0.325168	1.38426	0.309	0.246	1		HPGD	3.24348e-17	0.251683	1.28619	0.211	0.066	6.92547e-13
UQCR11.1	4.61718e-06	0.324556	1.38342	0.539	0.494	0.098586		SNHG8	1.42989e-12	0.251614	1.2861	0.536	0.308	3.0531e-08
S100A16	5.37362e-05	0.324499	1.38334	0.37	0.293	1		TSC22D3	2.37312e-07	0.250691	1.28491	0.546	0.366	0.00506709
RP11-343N15.5	7.57276e-05	0.324274	1.38303	0.142	0.073	1
FAM89B	0.00467595	0.323645	1.38216	0.177	0.13	1
SDCBP	1.16284e-09	0.323347	1.38174	0.765	0.757	2.48291e-05
NDRG1	0.000132336	0.321863	1.3797	0.304	0.233	1
TMEM230	0.000319231	0.321846	1.37967	0.459	0.446	1
ARL6IP1	0.00119764	0.320488	1.3778	0.371	0.336	1
LITAF	0.00317653	0.320203	1.37741	0.274	0.233	1
HNRNPC	0.000671114	0.32017	1.37736	0.464	0.454	1
MAP1B	1.95009e-05	0.318975	1.37572	0.598	0.586	0.416383
ABCA1	0.000587112	0.318087	1.3745	0.166	0.103	1
SET	0.000438591	0.317589	1.37381	0.443	0.416	1
PMEPA1	0.00152175	0.316278	1.37201	0.21	0.153	1
RPS18	1.27899e-41	0.315418	1.37083	1	0.997	2.73089e-37
DPYSL2	7.61182e-05	0.31494	1.37018	0.457	0.414	1
UBE2D3	9.94163e-06	0.314822	1.37002	0.599	0.627	0.212274
RPSAP58	0.00246406	0.312942	1.36744	0.418	0.414	1
DSP	2.48469e-10	0.312824	1.36728	0.134	0.023	5.3053e-06
PPP1CC	0.00278483	0.312092	1.36628	0.408	0.393	1
RWDD1	0.000601637	0.311525	1.36551	0.45	0.426	1
RIN2	0.0381765	0.31049	1.36409	0.225	0.195	1
PCBP1	0.000169206	0.307176	1.35958	0.561	0.576	1
MORF4L1	2.89239e-10	0.306974	1.35931	0.785	0.789	6.17584e-06
RORA	0.0040574	0.306374	1.35849	0.225	0.178	1
GLS	0.00852682	0.305377	1.35714	0.247	0.206	1
TM4SF1	2.57147e-06	0.305074	1.35673	0.228	0.13	0.0549059
NFKBIZ	0.000320131	0.304972	1.35659	0.445	0.401	1
KRTDAP	2.97035e-08	0.304723	1.35625	0.116	0.025	0.00063423
NUFIP2	0.00662989	0.304402	1.35581	0.251	0.211	1
LAPTM4A	6.87541e-12	0.303728	1.3549	0.935	0.927	1.46804e-07
SUMO1	0.000183897	0.303719	1.35489	0.523	0.511	1
VMP1	0.00416976	0.303578	1.3547	0.384	0.356	1
RPS14	7.07994e-37	0.303078	1.35402	0.997	0.995	1.51171e-32
UBL3	0.00573406	0.302743	1.35357	0.342	0.318	1
LGALSL	0.00132173	0.301474	1.35185	0.116	0.065	1
GPX3	0.00403171	0.301039	1.35126	0.381	0.343	1
CHP1	0.0199339	0.300673	1.35077	0.234	0.203	1
SEMA3C	0.0012625	0.300398	1.3504	0.355	0.303	1
OAF	0.00183577	0.298821	1.34827	0.256	0.198	1
NAB1	2.34705e-05	0.298712	1.34812	0.134	0.06	0.501142
EVA1B	0.000745088	0.298471	1.3478	0.182	0.12	1
EMP3	2.91359e-09	0.297646	1.34669	0.829	0.845	6.2211e-05
TNFRSF12A	0.00064121	0.297292	1.34621	0.393	0.331	1
LYPD3	1.34421e-08	0.296307	1.34488	0.133	0.033	0.000287016
H2AFV	0.0038313	0.296054	1.34454	0.311	0.273	1
CAPZA2	0.00270469	0.294935	1.34304	0.401	0.383	1
LIMA1	0.00547764	0.294356	1.34226	0.429	0.431	1
NUPR1	2.78161e-05	0.293377	1.34095	0.722	0.729	0.593929
COX4I1	2.38565e-09	0.292987	1.34043	0.754	0.777	5.09384e-05
EIF1AX	0.0124761	0.291805	1.33884	0.464	0.491	1
RAC1	2.18311e-07	0.291164	1.33798	0.696	0.692	0.00466138
SRSF9	0.0059899	0.291133	1.33794	0.386	0.373	1
SEC61G	1.04823e-08	0.290904	1.33764	0.734	0.749	0.000223819
RBM39	0.000279098	0.290039	1.33648	0.562	0.581	1
ZBTB38	0.000917084	0.290035	1.33647	0.161	0.103	1
PLEKHA3	0.0106985	0.289518	1.33578	0.201	0.16	1
RPS5	3.17567e-23	0.289065	1.33518	0.972	0.96	6.78068e-19
TACSTD2	1.74421e-07	0.289008	1.3351	0.147	0.05	0.00372425
TRAM1	0.000405963	0.288972	1.33505	0.519	0.514	1
RBMS1	0.0252858	0.287522	1.33312	0.395	0.401	1
SOD2	7.83063e-16	0.287277	1.33279	0.918	0.784	1.672e-11
KRT10	8.42464e-05	0.284065	1.32852	0.545	0.551	1
YBX1	8.49075e-11	0.283989	1.32842	0.842	0.805	1.81295e-06
MSX1	0.0660443	0.281734	1.32543	0.233	0.213	1
KRAS	0.0355046	0.280887	1.3243	0.205	0.175	1
FAM126A	0.0139975	0.280812	1.3242	0.191	0.153	1
ATP6V1B2	0.00318626	0.280401	1.32366	0.198	0.143	1
HMOX1	0.00158617	0.280314	1.32355	0.108	0.058	1
GUK1	1.02201e-05	0.280229	1.32343	0.636	0.642	0.21822
MZT2B	0.00075857	0.280159	1.32334	0.515	0.511	1
CTSZ	0.0363092	0.279776	1.32283	0.322	0.311	1
FOSL1	0.00256688	0.2793	1.3222	0.185	0.13	1
B4GALT5	0.0194948	0.27928	1.32218	0.154	0.118	1
CALM2	1.54507e-12	0.277885	1.32033	0.894	0.897	3.29903e-08
CEBPB	8.36164e-10	0.277629	1.32	0.886	0.815	1.78538e-05
CDC42EP5	0.0312036	0.277524	1.31986	0.106	0.075	1
PPP1R15B	0.0403227	0.277495	1.31982	0.225	0.198	1
GOLIM4	0.167909	0.277252	1.3195	0.317	0.323	1
WAC	0.0152392	0.276542	1.31856	0.261	0.228	1
NFIL3	0.0232795	0.276347	1.31831	0.18	0.145	1
UBE2D1	0.0122166	0.2754	1.31706	0.235	0.195	1
NCL	0.0159646	0.274868	1.31636	0.355	0.333	1
GOLPH3	0.061499	0.274195	1.31547	0.242	0.226	1
AP1S2	0.00906779	0.274008	1.31523	0.227	0.185	1
CHD1	0.00541979	0.27338	1.3144	0.26	0.208	1
CCND1	0.000896097	0.272533	1.31329	0.163	0.103	1
SGMS2	0.00229401	0.272351	1.31305	0.148	0.095	1
FOXN3	0.0182021	0.272177	1.31282	0.213	0.175	1
CDC42SE1	0.035738	0.2717	1.31219	0.139	0.108	1
KRT16	9.53227e-08	0.270826	1.31105	0.143	0.045	0.00203533
EZR	3.03848e-06	0.27067	1.31084	0.165	0.073	0.0648775
RPS8	4.0714e-20	0.270192	1.31022	0.993	0.965	8.69326e-16
TJP1	0.00455737	0.270058	1.31004	0.116	0.073	1
YWHAH	0.00834229	0.269842	1.30976	0.387	0.366	1
RPL12	3.00698e-22	0.269578	1.30941	0.996	0.985	6.42051e-18
UGCG	0.000353384	0.269414	1.3092	0.141	0.078	1
PPP2CA	0.0389922	0.267218	1.30633	0.237	0.213	1
OTUD1	0.00119241	0.266724	1.30568	0.11	0.058	1
BCL3	0.0197428	0.265349	1.30389	0.21	0.173	1
PALLD	0.00707078	0.265251	1.30376	0.213	0.165	1
OAZ1	3.54435e-10	0.265046	1.30349	0.925	0.922	7.5679e-06
CPNE8	0.00669492	0.264983	1.30341	0.117	0.075	1
FGFBP1	5.86198e-08	0.264854	1.30324	0.118	0.028	0.00125165
TBL1XR1	0.00374275	0.264761	1.30312	0.256	0.203	1
CPEB2	0.000236066	0.264313	1.30254	0.125	0.063	1
SLC4A7	0.00888096	0.263057	1.3009	0.172	0.128	1
MAN1A1	0.00143335	0.261693	1.29913	0.437	0.409	1
C12orf75	0.018552	0.26161	1.29902	0.309	0.276	1
PRSS23	0.0781869	0.260599	1.29771	0.201	0.178	1
RRAS	0.00743917	0.260547	1.29764	0.217	0.17	1
TIPARP	0.0210147	0.26004	1.29698	0.169	0.133	1
PDLIM1	0.131197	0.259632	1.29645	0.27	0.266	1
TPM1	5.6039e-05	0.25923	1.29593	0.69	0.689	1
YY1	0.0841242	0.258725	1.29528	0.308	0.308	1
ITGB1	0.00101614	0.258239	1.29465	0.588	0.604	1
TXN	3.04396e-06	0.257722	1.29398	0.76	0.82	0.0649947
PCDH18	0.00407481	0.257554	1.29376	0.148	0.098	1
RAB21	0.034117	0.257485	1.29367	0.188	0.155	1
AQP1	6.04081e-06	0.257322	1.29346	0.495	0.406	0.128983
ESD	0.0992057	0.256437	1.29232	0.381	0.396	1
MED13	0.042171	0.255467	1.29106	0.184	0.155	1
IL32	0.0015795	0.255396	1.29097	0.306	0.253	1
DAZAP2	0.151546	0.255251	1.29079	0.247	0.243	1
TMEM50A	0.0144182	0.25505	1.29053	0.486	0.509	1
SHOC2	0.00899079	0.254567	1.2899	0.13	0.088	1
PAM	0.000942723	0.253579	1.28863	0.615	0.652	1
GEM	0.000294519	0.252749	1.28756	0.542	0.489	1
SPSB1	0.0101159	0.252642	1.28742	0.237	0.19	1
H1FX	0.447197	0.252618	1.28739	0.223	0.231	1
ASAP2	0.00170411	0.252113	1.28674	0.132	0.08	1
MBNL1	0.0292427	0.252029	1.28663	0.346	0.326	1
RAP1B	0.0115772	0.251746	1.28627	0.402	0.393	1
DDX3Y	0.0109227	0.251741	1.28626	0.169	0.125	1
ITGAV	0.0411993	0.251698	1.28621	0.221	0.19	1
MIR205HG	6.06444e-06	0.251505	1.28596	0.141	0.058	0.129488
DRAP1	0.0306018	0.250993	1.2853	0.428	0.454	1
IL6ST	0.0327165	0.250433	1.28458	0.479	0.519	1

## Sheet: Pro-inf
Supplementary Table 6. Differentially expressed genes in each fibroblast subpopulation upon aging.
Genes UP-regulated in cluster #2 (pro-inflammatory fibroblasts) upon aging.								Genes DOWN-regulated in cluster #2 (pro-inflammatory fibroblasts) upon aging.
gene	p_val	avg_logFC	FC	pct.1	pct.2	p_val_adj		gene	p_val	avg_logFC	FC	pct.1	pct.2	p_val_adj
PLA2G2A	4.7234e-29	1.26752	3.55205	0.316	0.079	1.00854e-24		HBB	4.27186e-66	2.17019	8.75991	0.48	0.157	9.12129e-62
S100A2	7.39025e-45	1.08013	2.94506	0.523	0.248	1.57797e-40		APOD	3.45353e-29	1.72557	5.61571	0.853	0.672	7.37397e-25
KRT14	4.19755e-40	1.03272	2.80871	0.658	0.562	8.96261e-36		HBA2	1.70942e-32	1.23716	3.44581	0.223	0.046	3.64995e-28
DMKN	2.29241e-45	1.00037	2.71929	0.391	0.079	4.89475e-41		UQCRB	7.02236e-86	0.873355	2.39493	0.77	0.31	1.49941e-81
SFN	1.14705e-37	0.957543	2.60529	0.48	0.216	2.44918e-33		HBA1	5.25804e-20	0.860294	2.36386	0.12	0.018	1.1227e-15
CD81	1.66601e-28	0.94138	2.56352	0.609	0.443	3.55725e-24		FGFBP2	9.8809e-13	0.713709	2.04155	0.147	0.052	2.10977e-08
KRT1	6.47042e-33	0.83898	2.31401	0.342	0.09	1.38156e-28		HSPA1A	1.2715e-48	0.659762	1.93433	0.956	0.746	2.7149e-44
S100A14	1.01674e-33	0.790225	2.20389	0.315	0.064	2.17095e-29		MT-ND1	2.20313e-79	0.649478	1.91454	0.983	0.796	4.70411e-75
WTAP	4.49484e-26	0.782027	2.1859	0.792	0.691	9.59738e-22		EIF4A3	1.91499e-17	0.598986	1.82027	0.5	0.301	4.08889e-13
CXCL1	1.58218e-31	0.702481	2.01875	0.676	0.419	3.37827e-27		JUN	5.99363e-17	0.594331	1.81182	0.769	0.618	1.27976e-12
BASP1	3.63023e-16	0.688657	1.99104	0.306	0.147	7.75126e-12		PTN	1.39797e-29	0.592434	1.80838	0.514	0.242	2.98495e-25
HLA-DRA	1.51802e-15	0.677809	1.96956	0.49	0.41	3.24127e-11		LTBP4	3.12805e-38	0.569244	1.76693	0.59	0.26	6.67901e-34
BRI3	1.83434e-16	0.66284	1.94029	0.396	0.24	3.91668e-12		MT-ND2	2.2683e-67	0.56708	1.76311	0.992	0.813	4.84328e-63
CCL21	1.26511e-23	0.652627	1.92058	0.259	0.061	2.70125e-19		SPON2	9.30872e-13	0.540026	1.71605	0.204	0.086	1.9876e-08
LEPR	3.26687e-12	0.651777	1.91895	0.261	0.132	6.97542e-08		MT-ND3	7.76367e-51	0.538851	1.71404	0.954	0.741	1.6577e-46
PERP	1.21812e-20	0.646452	1.90876	0.41	0.221	2.60094e-16		MT-CYB	3.28448e-67	0.533815	1.70543	0.993	0.854	7.01302e-63
THBS2	3.26682e-12	0.634682	1.88642	0.374	0.245	6.97532e-08		ZFP36	4.5926e-21	0.527343	1.69442	0.944	0.858	9.80612e-17
SFRP2	4.03774e-12	0.621965	1.86259	0.534	0.424	8.62137e-08		C8orf59	1.47951e-36	0.525273	1.69092	0.323	0.087	3.15904e-32
MGST1	6.69786e-15	0.612932	1.84583	0.321	0.169	1.43013e-10		ABCA8	4.94812e-23	0.512115	1.66882	0.367	0.151	1.05652e-18
YWHAZ	9.75392e-23	0.591257	1.80626	0.624	0.51	2.08266e-18		CCL19	0.46188	0.510899	1.66679	0.343	0.395	1
IGJ	4.40753e-26	0.587788	1.8	0.195	0.014	9.41096e-22		MT-CO3	1.13507e-57	0.498439	1.64615	0.997	0.964	2.42361e-53
CXCL14	6.5424e-23	0.587523	1.79953	0.97	0.909	1.39693e-18		GPC3	3.53677e-17	0.485883	1.62561	0.265	0.107	7.5517e-13
LY6D	3.74128e-22	0.584094	1.79337	0.226	0.046	7.98838e-18		CPE	2.61492e-07	0.485198	1.6245	0.231	0.141	0.00558338
INSIG1	5.13837e-11	0.584021	1.79323	0.384	0.264	1.09715e-06		IGF1	4.15691e-22	0.469021	1.59843	0.252	0.081	8.87584e-18
SLPI	3.68886e-07	0.575184	1.77746	0.205	0.117	0.00787646		MT-ATP6	2.97115e-50	0.465252	1.59241	0.988	0.846	6.34399e-46
NEAT1	1.30507e-48	0.573657	1.77474	0.972	0.907	2.78659e-44		MTRNR2L12	1.94881e-20	0.436461	1.54722	0.574	0.331	4.16109e-16
MTRNR2L1	8.67756e-06	0.564007	1.7577	0.123	0.061	0.185283		TXNIP	2.97578e-14	0.414778	1.51404	0.328	0.17	6.35388e-10
UGCG	8.31521e-09	0.56388	1.75748	0.369	0.274	0.000177546		MTRNR2L8	3.50113e-17	0.412213	1.51016	0.872	0.685	7.47561e-13
SAR1A	6.23479e-08	0.563848	1.75742	0.402	0.321	0.00133125		IGFBP7	1.66341e-18	0.399773	1.49149	0.992	0.941	3.55172e-14
UBE2S	1.91912e-08	0.553961	1.74013	0.309	0.213	0.000409771		CXCL12	1.19733e-15	0.388953	1.47544	0.907	0.809	2.55653e-11
IL8	1.30271e-28	0.552302	1.73725	0.44	0.203	2.78155e-24		SRSF5	3.26072e-23	0.387191	1.47284	0.505	0.253	6.96229e-19
SAT1	3.11026e-29	0.546472	1.72715	0.752	0.696	6.64103e-25		MT-CO2	7.03749e-36	0.380523	1.46305	0.993	0.909	1.50264e-31
NAMPT	2.02683e-15	0.540433	1.71675	0.604	0.471	4.32768e-11		MT-ND4	3.20635e-43	0.376334	1.45693	0.993	0.911	6.84619e-39
C11orf96	1.40162e-13	0.537589	1.71187	0.71	0.576	2.99273e-09		CFH	1.25163e-15	0.374799	1.4547	0.802	0.609	2.67248e-11
LINC00152	3.45279e-11	0.522936	1.68697	0.219	0.098	7.3724e-07		P2RY14	2.75733e-20	0.374369	1.45407	0.12	0.018	5.88745e-16
CTHRC1	4.85388e-13	0.516001	1.67531	0.238	0.1	1.0364e-08		HSPA6	8.29438e-06	0.371194	1.44946	0.118	0.058	0.177102
GADD45A	5.00435e-09	0.512004	1.66863	0.449	0.351	0.000106853		IER2	4.32639e-10	0.369419	1.44689	0.681	0.525	9.2377e-06
THBS1	1.63567e-05	0.5064	1.65931	0.32	0.243	0.349247		FN1	8.19601e-11	0.363499	1.43835	0.502	0.331	1.75001e-06
IGLL5	1.79188e-25	0.504586	1.6563	0.2	0.017	3.82603e-21		ASPN	1.34283e-15	0.361334	1.43524	0.149	0.041	2.86721e-11
ARF6	1.2869e-10	0.501526	1.65124	0.445	0.35	2.74779e-06		PDGFRL	3.14756e-15	0.36069	1.43432	0.226	0.09	6.72068e-11
KRT5	1.33392e-12	0.4982	1.64576	0.322	0.179	2.84819e-08		MXRA8	4.05221e-22	0.359344	1.43239	0.395	0.175	8.65228e-18
WISP2	4.25095e-08	0.495923	1.64201	0.221	0.123	0.000907662		TAGLN	7.29637e-06	0.353865	1.42456	0.211	0.131	0.155792
CHIC2	5.14284e-09	0.492959	1.63715	0.407	0.321	0.00010981		PDIA3	9.1063e-20	0.353793	1.42446	0.51	0.284	1.94438e-15
PRRX2	5.35556e-08	0.492676	1.63669	0.313	0.213	0.00114352		RPL30	2.0588e-43	0.352985	1.42331	0.995	0.921	4.39596e-39
MIR4435-1HG	2.25692e-11	0.489685	1.6318	0.226	0.1	4.81898e-07		PCOLCE	6.6168e-18	0.3518	1.42162	0.637	0.402	1.41282e-13
FOXP1	2.9215e-08	0.484372	1.62315	0.19	0.096	0.000623799		IL6	0.00394178	0.351591	1.42133	0.324	0.253	1
ARL6IP1	4.35303e-09	0.483012	1.62095	0.497	0.432	9.2946e-05		PARK7	2.57827e-21	0.350558	1.41986	0.608	0.349	5.50513e-17
RUNX1	5.30753e-08	0.482739	1.62051	0.311	0.215	0.00113326		DKK3	1.71417e-14	0.347674	1.41577	0.176	0.061	3.66009e-10
TNFAIP3	1.87254e-08	0.478383	1.61346	0.478	0.383	0.000399826		BTG2	8.62887e-13	0.345165	1.41222	0.353	0.197	1.84244e-08
IFI27	7.81193e-13	0.477941	1.61275	0.408	0.25	1.668e-08		MALAT1	5.20776e-50	0.342394	1.40832	1	1	1.11196e-45
RP11-138A9.1	2.98619e-07	0.474988	1.608	0.18	0.096	0.00637611		SPARCL1	8.79014e-07	0.341091	1.40648	0.326	0.222	0.0187687
CRIP1	5.5854e-05	0.472294	1.60367	0.381	0.331	1		NDRG2	8.78484e-15	0.340018	1.40497	0.216	0.085	1.87574e-10
KRT16	6.94376e-20	0.470596	1.60095	0.172	0.022	1.48263e-15		EGR1	3.54038e-08	0.339206	1.40383	0.559	0.43	0.000755942
YWHAG	1.27733e-07	0.46528	1.59246	0.419	0.34	0.00272735		SEPP1	1.72456e-18	0.335248	1.39829	0.878	0.747	3.68228e-14
RP11-138A9.2	2.4721e-05	0.464861	1.59179	0.226	0.157	0.527843		MMP14	6.50628e-19	0.33442	1.39713	0.274	0.106	1.38922e-14
EIF4E	2.74231e-06	0.457872	1.58071	0.38	0.316	0.0585538		COL3A1	3.32591e-11	0.329817	1.39071	0.735	0.545	7.10148e-07
ARRDC3	2.81454e-06	0.456038	1.57781	0.465	0.405	0.0600961		TPM2	1.60655e-16	0.329687	1.39053	0.331	0.157	3.4303e-12
HLA-DPA1	2.12731e-11	0.45519	1.57647	0.288	0.155	4.54224e-07		TBX18	9.40275e-15	0.329676	1.39052	0.196	0.071	2.00768e-10
YBX3	5.04511e-12	0.453329	1.57354	0.689	0.657	1.07723e-07		ESF1	8.4013e-18	0.329369	1.39009	0.169	0.047	1.79385e-13
HNRNPH1	1.90649e-05	0.447907	1.56503	0.605	0.584	0.407074		PLEKHH2	3.48729e-14	0.328877	1.38941	0.314	0.153	7.44605e-10
G0S2	1.92214e-13	0.445924	1.56193	0.369	0.216	4.10416e-09		COX6C	2.20527e-12	0.32218	1.38013	0.833	0.638	4.70869e-08
AQP3	1.1891e-13	0.43908	1.55128	0.207	0.073	2.53897e-09		JUNB	1.11815e-07	0.318127	1.37455	0.959	0.943	0.00238748
SET	3.94588e-08	0.433034	1.54193	0.546	0.49	0.000842524		MDK	4.54007e-13	0.317274	1.37338	0.301	0.152	9.69395e-09
HLA-DRB5	3.13921e-14	0.431741	1.53994	0.216	0.073	6.70285e-10		PGAM1	1.06972e-17	0.317232	1.37332	0.358	0.169	2.28406e-13
TMED2	1.22734e-11	0.429137	1.53593	0.586	0.519	2.62062e-07		FAM118A	2.73098e-20	0.316246	1.37197	0.139	0.026	5.83119e-16
CLU	6.35837e-07	0.426431	1.53178	0.48	0.39	0.0135764		MT-ND5	5.72922e-18	0.314985	1.37024	0.696	0.435	1.2233e-13
ATP13A3	8.29369e-06	0.426323	1.53162	0.213	0.137	0.177087		MAFB	9.13918e-11	0.312602	1.36698	0.312	0.178	1.9514e-06
KRT10	1.02693e-08	0.424676	1.52909	0.49	0.419	0.000219271		MT-CO1	8.84507e-26	0.311685	1.36572	0.997	0.97	1.8886e-21
CAV1	1.83062e-12	0.424159	1.5283	0.582	0.503	3.90875e-08		GADD45B	2.0128e-05	0.310802	1.36452	0.769	0.645	0.429773
ENAH	1.59089e-05	0.423563	1.52739	0.273	0.199	0.339686		EPHX1	5.5071e-15	0.308707	1.36166	0.456	0.257	1.17588e-10
ERRFI1	7.91691e-07	0.423434	1.5272	0.381	0.291	0.0169042		RGS2	5.83408e-10	0.307044	1.3594	0.172	0.076	1.24569e-05
KLF6	2.03193e-09	0.423132	1.52674	0.585	0.519	4.33858e-05		DNAJA1	8.06665e-13	0.305758	1.35765	0.694	0.507	1.72239e-08
VAPA	1.09815e-08	0.420966	1.52343	0.558	0.515	0.000234478		COL1A1	7.61112e-17	0.304954	1.35656	0.811	0.565	1.62513e-12
PTMA	2.08709e-60	0.418777	1.5201	0.998	0.997	4.45635e-56		MEOX2	7.59357e-12	0.303443	1.35451	0.133	0.044	1.62138e-07
GLS	9.6706e-05	0.415717	1.51546	0.257	0.196	1		LRP1	1.7061e-20	0.302271	1.35293	0.478	0.238	3.64287e-16
PPP1CB	3.6057e-07	0.414738	1.51397	0.446	0.363	0.0076989		TPT1	5.12497e-27	0.302208	1.35284	0.981	0.887	1.09428e-22
EIF5B	2.45532e-05	0.406442	1.50147	0.321	0.253	0.52426		CACYBP	4.37879e-16	0.302131	1.35274	0.39	0.201	9.34959e-12
CD74	6.88707e-13	0.405494	1.50004	0.584	0.508	1.47053e-08		H1F0	1.28106e-10	0.299568	1.34928	0.245	0.124	2.73532e-06
AQP1	9.80589e-13	0.404253	1.49818	0.277	0.13	2.09375e-08		ADAMTS1	5.00361e-06	0.299439	1.3491	0.282	0.192	0.106837
CHMP4B	6.68578e-05	0.402293	1.49525	0.452	0.426	1		HSPA5	3.11031e-15	0.296992	1.3458	0.463	0.263	6.64113e-11
CLDN11	2.39346e-10	0.400404	1.49243	0.132	0.037	5.11052e-06		PPAP2B	1.40773e-10	0.295998	1.34447	0.627	0.452	3.00578e-06
SDCBP	1.21436e-11	0.399827	1.49157	0.66	0.613	2.5929e-07		LGALS3	5.93457e-16	0.293655	1.34132	0.909	0.715	1.26715e-11
SH3BGRL3	7.15831e-08	0.390394	1.47756	0.617	0.623	0.00152844		DCN	1.99854e-17	0.293519	1.34114	0.997	0.976	4.26729e-13
MIR205HG	1.575e-13	0.390279	1.47739	0.171	0.047	3.36295e-09		LOXL1	1.8319e-13	0.292403	1.33964	0.204	0.081	3.91147e-09
PDPN	5.35397e-05	0.38659	1.47195	0.147	0.084	1		C1S	1.16848e-12	0.291816	1.33886	0.885	0.734	2.49493e-08
ANK2	0.000291362	0.38402	1.46817	0.227	0.171	1		SNHG8	1.67813e-15	0.289867	1.33625	0.671	0.442	3.58315e-11
MAN1A1	0.00162432	0.383618	1.46758	0.296	0.253	1		MARCKSL1	1.29123e-11	0.288616	1.33458	0.26	0.13	2.75704e-07
C4orf32	4.27802e-05	0.383485	1.46739	0.184	0.117	0.913442		GSN	1.75475e-09	0.287165	1.33264	0.971	0.908	3.74674e-05
PPP1R14B	1.01701e-06	0.38322	1.467	0.17	0.091	0.0217152		HILPDA	4.04206e-05	0.286716	1.33205	0.128	0.07	0.863061
ARID5B	4.79462e-10	0.382955	1.46661	0.782	0.713	1.02375e-05		HSPD1	3.56673e-12	0.286332	1.33153	0.53	0.341	7.61568e-08
CYP1B1	2.47541e-12	0.382225	1.46554	0.45	0.289	5.28549e-08		KLF4	4.05083e-07	0.284164	1.32865	0.584	0.451	0.00864932
IL1R1	4.09468e-05	0.379517	1.46158	0.23	0.162	0.874297		OLFML3	6.15103e-12	0.281849	1.32558	0.38	0.211	1.31337e-07
ETS1	1.9747e-05	0.379168	1.46107	0.209	0.135	0.421637		RASD1	1.68855e-06	0.281223	1.32475	0.248	0.151	0.0360539
CREBRF	0.00119243	0.374097	1.45368	0.185	0.135	1		RPS26	2.71613e-23	0.280369	1.32362	0.98	0.892	5.79948e-19
DDX21	1.27809e-05	0.373982	1.45351	0.409	0.35	0.272897		CSRP1	1.10983e-12	0.277806	1.32023	0.213	0.09	2.36971e-08
RSL24D1	4.48759e-07	0.372515	1.45138	0.559	0.534	0.0095819		IGFBP5	4.96864e-12	0.277475	1.31979	0.738	0.56	1.0609e-07
RNF144B	6.4957e-14	0.370591	1.44859	0.146	0.03	1.38696e-09		EFEMP1	5.6971e-09	0.276872	1.319	0.564	0.405	0.000121645
RRAD	0.015763	0.36702	1.44343	0.113	0.081	1		TUBA1A	1.82008e-13	0.27271	1.31352	0.481	0.286	3.88623e-09
NFAT5	0.000102924	0.3663	1.44239	0.237	0.172	1		ADAMTS4	1.03465e-12	0.272206	1.31286	0.275	0.131	2.20919e-08
EZR	2.80892e-07	0.361831	1.43596	0.197	0.106	0.00599761		DNAJB1	0.000106951	0.271795	1.31232	0.789	0.667	1
C12orf75	9.18277e-07	0.360772	1.43444	0.194	0.108	0.019607		NDN	1.21164e-14	0.271424	1.31183	0.311	0.147	2.5871e-10
TMEM50A	1.64354e-05	0.35756	1.42984	0.461	0.416	0.350929		GGT5	2.91698e-13	0.270026	1.31	0.307	0.151	6.22834e-09
TSC22D2	0.00285827	0.354132	1.42494	0.233	0.188	1		NDUFS4	2.24946e-16	0.266523	1.30542	0.394	0.195	4.80305e-12
ZFP36L1	7.79288e-17	0.351905	1.42177	0.908	0.89	1.66394e-12		EMILIN1	6.66437e-13	0.263959	1.30207	0.154	0.052	1.42298e-08
TACSTD2	4.13655e-13	0.351533	1.42125	0.163	0.044	8.83237e-09		SGCE	2.02016e-12	0.260038	1.29698	0.236	0.106	4.31345e-08
ZEB2	0.0103619	0.351418	1.42108	0.34	0.323	1		RNASET2	4.40515e-12	0.259895	1.29679	0.201	0.085	9.40588e-08
PAM	0.00197305	0.345798	1.41312	0.333	0.296	1		NDUFC2	8.12358e-14	0.259783	1.29665	0.368	0.189	1.73455e-09
UBE2D1	0.000394712	0.345012	1.41201	0.305	0.243	1		DDIT3	1.01418e-09	0.257697	1.29395	0.211	0.105	2.16548e-05
SKIL	0.00183683	0.344759	1.41165	0.231	0.184	1		IGFBP6	0.0732393	0.256772	1.29275	0.473	0.43	1
KTN1	0.000396612	0.343793	1.41029	0.393	0.356	1		SDHD	2.47307e-14	0.256536	1.29244	0.348	0.174	5.2805e-10
HAS2	0.0019593	0.343506	1.40988	0.382	0.348	1		PLP1	4.41054e-11	0.256094	1.29187	0.132	0.045	9.41738e-07
REL	0.000131773	0.342453	1.4084	0.485	0.439	1		IGFBP3	0.000108414	0.252638	1.28742	0.26	0.18	1
RCAN1	7.40317e-09	0.340498	1.40565	0.153	0.061	0.000158072		WASF2	1.62212e-12	0.251896	1.28646	0.333	0.177	3.46356e-08
PTP4A1	0.000364596	0.3402	1.40523	0.345	0.292	1		CD55	0.000130199	0.251702	1.28621	0.358	0.27	1
NET1	2.91633e-06	0.339802	1.40467	0.133	0.062	0.0622695		LHFP	2.88566e-13	0.251352	1.28576	0.505	0.296	6.16146e-09
ETS2	1.3028e-06	0.339444	1.40417	0.234	0.144	0.0278175		MYL9	2.32084e-10	0.250389	1.28452	0.405	0.246	4.95546e-06
B4GALT5	0.000132795	0.338091	1.40227	0.138	0.081	1
PLIN2	0.00532944	0.336704	1.40032	0.306	0.274	1
FTH1	2.2477e-47	0.331404	1.39292	0.996	1	4.7993e-43
UGDH	0.000999377	0.331109	1.39251	0.279	0.226	1
SERTAD2	0.00507203	0.330927	1.39226	0.226	0.186	1
OSBPL8	0.0189155	0.330477	1.39163	0.258	0.235	1
YWHAE	9.69758e-06	0.330026	1.391	0.6	0.581	0.207063
WAC	0.00332049	0.327018	1.38683	0.249	0.208	1
SIAH1	0.0529129	0.32659	1.38623	0.189	0.167	1
POLR2L	5.69668e-10	0.326362	1.38592	0.698	0.693	1.21636e-05
GREM1	1.05523e-05	0.326218	1.38572	0.176	0.1	0.225314
ARL4C	7.17842e-05	0.32598	1.38539	0.113	0.057	1
DSP	4.75022e-11	0.325826	1.38517	0.138	0.037	1.01427e-06
ANKRD28	0.000130613	0.322205	1.38017	0.21	0.142	1
CCND1	0.000135106	0.322134	1.38007	0.209	0.142	1
H2AFZ	1.04035e-13	0.321077	1.37861	0.764	0.713	2.22136e-09
MED13	0.000414345	0.32106	1.37859	0.171	0.115	1
NUFIP2	0.00579999	0.32047	1.37777	0.232	0.194	1
ZFAND5	3.22262e-07	0.319766	1.37681	0.534	0.456	0.00688093
MBNL1	0.0169215	0.319244	1.37609	0.334	0.318	1
HIF1A	0.000513777	0.317408	1.37356	0.234	0.176	1
PFDN2	0.00132729	0.316156	1.37184	0.398	0.375	1
ADIRF	8.05329e-19	0.315761	1.3713	0.903	0.9	1.71954e-14
ZNF90	0.144215	0.315739	1.37127	0.302	0.316	1
ARL8B	4.65427e-05	0.315354	1.37074	0.184	0.115	0.993779
SLC38A2	3.63061e-06	0.313584	1.36832	0.505	0.456	0.0775209
KHDRBS3	0.000385814	0.313072	1.36762	0.161	0.105	1
LAPTM4A	1.74144e-13	0.311019	1.36482	0.925	0.929	3.71833e-09
FAM107B	0.0032037	0.310813	1.36453	0.15	0.106	1
FTL	7.86141e-39	0.310654	1.36432	0.997	1	1.67857e-34
DDX3X	0.00142139	0.310173	1.36366	0.4	0.367	1
RIN2	0.0328247	0.31017	1.36366	0.192	0.164	1
ABL2	0.00209577	0.3097	1.36302	0.252	0.203	1
SERPINB2	3.41953e-08	0.308697	1.36165	0.143	0.056	0.000730137
NR4A3	0.000260148	0.306937	1.35926	0.199	0.137	1
SOX4	0.14872	0.306557	1.35874	0.436	0.444	1
FGFBP1	5.79382e-11	0.30582	1.35774	0.125	0.03	1.2371e-06
EIF3E	4.49831e-07	0.305273	1.357	0.693	0.701	0.00960479
FOSL2	0.0132302	0.304876	1.35646	0.336	0.312	1
CPNE8	0.000485832	0.30386	1.35508	0.127	0.076	1
S100A11	4.29472e-12	0.302976	1.35388	0.778	0.782	9.17009e-08
GNA13	1.86579e-05	0.300699	1.3508	0.138	0.073	0.398384
AMD1	5.82836e-05	0.300571	1.35063	0.473	0.424	1
HIPK3	0.00437399	0.29894	1.34843	0.169	0.125	1
CELF2	0.0614411	0.298245	1.34749	0.232	0.209	1
ID2	3.32565e-05	0.297512	1.3465	0.46	0.392	0.710092
TIPARP	0.00170834	0.297466	1.34644	0.192	0.14	1
HLA-DPB1	0.00106784	0.296332	1.34492	0.346	0.306	1
DDX3Y	0.00336923	0.296264	1.34483	0.183	0.139	1
SIDT2	0.0395829	0.296246	1.3448	0.138	0.111	1
PMAIP1	2.07561e-06	0.296216	1.34476	0.172	0.09	0.0443184
PCBP1	0.000217389	0.293206	1.34072	0.53	0.537	1
STRN3	0.0312453	0.292528	1.33981	0.178	0.149	1
METAP2	0.014695	0.291137	1.33795	0.236	0.204	1
SERPINB5	9.21139e-10	0.290967	1.33772	0.116	0.03	1.96682e-05
ARL5B	0.00324549	0.290801	1.3375	0.243	0.194	1
USP12	0.000289648	0.290648	1.33729	0.15	0.093	1
NAB1	0.00139839	0.290381	1.33694	0.163	0.113	1
KRTDAP	3.19864e-09	0.286372	1.33159	0.113	0.03	6.82974e-05
TM4SF1	4.04468e-13	0.286372	1.33159	0.306	0.147	8.63621e-09
C16orf72	0.0012414	0.286245	1.33142	0.189	0.135	1
ARF4	0.00270283	0.283937	1.32835	0.505	0.527	1
GPR183	7.65234e-06	0.283256	1.32744	0.117	0.052	0.163393
UBE2N	0.00818396	0.282	1.32578	0.356	0.331	1
QKI	0.0133377	0.281794	1.32551	0.288	0.26	1
CTSZ	0.0187719	0.281161	1.32467	0.185	0.154	1
FXYD3	5.46584e-11	0.281117	1.32461	0.118	0.025	1.16707e-06
YY1	0.0412248	0.280998	1.32445	0.298	0.28	1
INTS6	0.0263526	0.279726	1.32277	0.166	0.133	1
H1FX	0.767689	0.279459	1.32241	0.206	0.218	1
NFKB1	0.0369566	0.279427	1.32237	0.33	0.309	1
C4orf46	0.00250947	0.278011	1.3205	0.113	0.071	1
DARC	3.4228e-08	0.277659	1.32004	0.146	0.057	0.000730836
CDKN1A	2.05317e-05	0.277586	1.31994	0.603	0.576	0.438393
CALM2	2.30955e-14	0.277121	1.31933	0.901	0.932	4.93135e-10
GOLPH3	0.00354391	0.276931	1.31908	0.165	0.12	1
OTUD4	0.0131093	0.276849	1.31897	0.129	0.095	1
TGFBR3	0.211572	0.274746	1.3162	0.212	0.201	1
PFN1	1.63075e-11	0.273831	1.31499	0.791	0.818	3.48198e-07
EIF3A	0.119487	0.272671	1.31347	0.305	0.304	1
MTPN	0.0128887	0.271695	1.31219	0.211	0.172	1
ARPC5L	0.00341866	0.27161	1.31208	0.185	0.139	1
CSNK1A1	0.208993	0.271085	1.31139	0.362	0.382	1
LUM	5.32271e-07	0.270535	1.31067	0.829	0.799	0.011365
RPL8	7.33539e-31	0.26924	1.30897	0.988	0.997	1.56625e-26
SRSF9	0.20151	0.268634	1.30818	0.351	0.37	1
RPS19	1.71719e-34	0.266831	1.30582	0.997	0.998	3.66654e-30
MORF4L1	2.79472e-06	0.26671	1.30566	0.7	0.74	0.059673
ACTR3	0.0141744	0.266585	1.3055	0.29	0.26	1
RPS18	1.06531e-47	0.26657	1.30548	0.999	1	2.27466e-43
RHEB	0.0158356	0.266398	1.30525	0.464	0.465	1
RNF168	0.0148792	0.265111	1.30358	0.171	0.133	1
LIFR	0.0146854	0.262328	1.29995	0.197	0.159	1
SOD2	1.28692e-17	0.262034	1.29957	0.968	0.823	2.74783e-13
TES	0.000546638	0.261226	1.29852	0.105	0.057	1
PTGS2	0.00417796	0.26082	1.29799	0.238	0.184	1
AP1S2	0.00225959	0.260359	1.2974	0.149	0.101	1
C15orf48	6.38569e-07	0.260129	1.2971	0.107	0.039	0.0136347
RNF103	0.0079731	0.259968	1.29689	0.131	0.093	1
SIRT1	0.00344713	0.259647	1.29647	0.138	0.095	1
FST	0.0213668	0.25946	1.29623	0.177	0.142	1
G3BP1	0.0450572	0.259006	1.29564	0.346	0.333	1
CAMK2N1	0.206665	0.258965	1.29559	0.149	0.137	1
FAM180A	0.000916813	0.258262	1.29468	0.118	0.071	1
EIF3J	0.0311766	0.2578	1.29408	0.191	0.159	1
FNDC3B	0.0077658	0.257027	1.29308	0.207	0.164	1
HMOX1	0.00041801	0.2561	1.29188	0.107	0.057	1
CANX	0.220597	0.255637	1.29128	0.27	0.269	1
CD9	7.00963e-06	0.254162	1.28938	0.672	0.696	0.14967
TSHZ2	0.0228918	0.253512	1.28854	0.205	0.171	1
NBEAL1	0.00159793	0.253375	1.28837	0.833	0.868	1
CAPZA2	0.0355162	0.251316	1.28572	0.349	0.331	1
RBBP4	0.0867533	0.251179	1.28554	0.162	0.14	1
EIF4G2	0.0403297	0.250866	1.28514	0.441	0.456	1
GPBP1	0.0189686	0.25036	1.28449	0.425	0.414	1
EMP1	4.53082e-06	0.25015	1.28422	0.625	0.605	0.096742

## Sheet: Sec.Pap
Supplementary Table 6. Differentially expressed genes in each fibroblast subpopulation upon aging.
Genes UP-regulated in cluster #3 (secretory-papillary fibroblasts) upon aging.								Genes DOWN-regulated in cluster #3 (secretory-papillary fibroblasts) upon aging.
gene	p_val	avg_logFC	FC	pct.1	pct.2	p_val_adj		gene	p_val	avg_logFC	FC	pct.1	pct.2	p_val_adj
S100A2	6.53701e-38	1.09668	2.99422	0.495	0.198	1.39578e-33		HBB	2.02996e-91	3.55507	34.9901	0.581	0.158	4.33438e-87
KRT14	4.39183e-32	1.04207	2.83508	0.625	0.493	9.37743e-28		HBA2	8.56e-40	2.35833	10.5733	0.253	0.043	1.82773e-35
DMKN	4.46579e-34	0.887859	2.42992	0.369	0.07	9.53536e-30		HBA1	1.25093e-19	1.54444	4.68537	0.13	0.021	2.67098e-15
CD81	1.10856e-23	0.87812	2.40637	0.676	0.515	2.367e-19		UQCRB	2.42697e-73	0.876513	2.40251	0.76	0.328	5.18207e-69
PLA2G2A	2.11815e-12	0.87095	2.38918	0.191	0.053	4.52268e-08		HSPA1A	6.09917e-66	0.870317	2.38767	0.952	0.628	1.3023e-61
SFN	2.99332e-30	0.866294	2.37808	0.484	0.22	6.39134e-26		JUN	1.53982e-34	0.792657	2.20926	0.811	0.586	3.28783e-30
MGST1	9.19868e-29	0.841409	2.31963	0.314	0.053	1.9641e-24		RGS2	3.48853e-30	0.767219	2.15377	0.419	0.169	7.44872e-26
SAT1	1.49815e-34	0.82331	2.27803	0.672	0.551	3.19886e-30		MT-ND1	1.16457e-81	0.739421	2.09472	0.989	0.767	2.48658e-77
KRT1	1.69017e-26	0.792615	2.20917	0.345	0.09	3.60885e-22		LTBP4	6.30444e-48	0.739022	2.09389	0.67	0.312	1.34612e-43
S100A14	8.16959e-31	0.787507	2.19791	0.306	0.04	1.74437e-26		MTRNR2L8	9.2779e-34	0.730551	2.07622	0.857	0.616	1.98102e-29
C11orf96	9.67575e-09	0.777802	2.17668	0.358	0.233	0.000206597		MT-ND2	5.14141e-80	0.694237	2.00218	0.991	0.821	1.09779e-75
CD74	4.60968e-24	0.754233	2.12598	0.552	0.379	9.8426e-20		COL6A1	7.9959e-60	0.682974	1.97976	0.985	0.772	1.70728e-55
CLDN11	5.28218e-17	0.742569	2.10133	0.328	0.132	1.12785e-12		MTRNR2L12	2.23058e-33	0.678021	1.96997	0.581	0.265	4.76273e-29
THBS1	7.66612e-15	0.73752	2.09074	0.589	0.436	1.63687e-10		IER2	4.94248e-33	0.662401	1.93944	0.822	0.559	1.05532e-28
HLA-DRA	1.01448e-12	0.685891	1.98554	0.464	0.37	2.16613e-08		STMN1	1.45553e-27	0.625775	1.8697	0.493	0.233	3.10785e-23
BRI3	1.39728e-14	0.681699	1.97723	0.463	0.295	2.98348e-10		PPAP2B	1.28929e-40	0.620644	1.86012	0.907	0.63	2.7529e-36
CXCL1	1.27714e-20	0.672765	1.95965	0.592	0.339	2.72696e-16		MT-ND3	8.42809e-54	0.61997	1.85887	0.967	0.766	1.79957e-49
NEAT1	9.80793e-53	0.671719	1.9576	0.977	0.945	2.09419e-48		ZFP36	2.65147e-32	0.578121	1.78269	0.982	0.921	5.66141e-28
BASP1	2.17349e-15	0.669865	1.95397	0.339	0.154	4.64083e-11		MT-CYB	8.30682e-64	0.542823	1.72086	0.998	0.88	1.77367e-59
IL8	2.47739e-24	0.659293	1.93342	0.432	0.194	5.28973e-20		COL3A1	4.34444e-41	0.536708	1.71037	0.967	0.726	9.27624e-37
CCL21	1.92764e-24	0.632949	1.88316	0.265	0.037	4.11589e-20		C8orf59	4.52584e-30	0.519069	1.68046	0.339	0.109	9.66358e-26
WTAP	2.96421e-10	0.621191	1.86114	0.686	0.626	6.32919e-06		COL5A1	9.91541e-24	0.505236	1.65738	0.432	0.198	2.11714e-19
G0S2	4.90356e-15	0.61384	1.84751	0.332	0.145	1.04701e-10		ID1	8.19688e-12	0.505059	1.65708	0.604	0.425	1.7502e-07
FST	1.93303e-08	0.608682	1.83801	0.322	0.198	0.000412741		ENHO	1.04423e-26	0.501375	1.65099	0.251	0.066	2.22965e-22
CYP1B1	9.34146e-13	0.606343	1.83371	0.242	0.09	1.99459e-08		MT-ND5	4.42732e-29	0.489938	1.63222	0.769	0.469	9.45322e-25
IFI27	5.07166e-15	0.596156	1.81513	0.45	0.253	1.0829e-10		NKD2	3.57561e-27	0.48926	1.63111	0.403	0.158	7.63463e-23
THBS2	3.2393e-13	0.593969	1.81116	0.633	0.535	6.91656e-09		MT-ATP6	7.01065e-49	0.464085	1.59056	0.993	0.886	1.49691e-44
YWHAG	8.94117e-15	0.591883	1.80739	0.445	0.258	1.90912e-10		COL1A1	2.43493e-33	0.460869	1.58545	0.971	0.781	5.19905e-29
LEPR	2.18309e-19	0.567565	1.76397	0.741	0.606	4.66134e-15		TFPI2	9.80856e-30	0.458004	1.58092	0.163	0.018	2.09432e-25
SLPI	5.45682e-13	0.560347	1.75128	0.175	0.04	1.16514e-08		APOD	1.10459e-13	0.456322	1.57826	0.89	0.767	2.35852e-09
SAR1A	5.25416e-07	0.553972	1.74015	0.45	0.361	0.0112187		GNG11	9.68257e-19	0.449171	1.56701	0.548	0.329	2.06742e-14
IGLL5	7.91119e-22	0.550023	1.73329	0.207	0.015	1.6892e-17		RASD1	1.2084e-14	0.436446	1.5472	0.383	0.201	2.58017e-10
LY6D	1.13213e-21	0.53975	1.71558	0.248	0.04	2.41731e-17		MFAP2	1.4126e-19	0.435551	1.54581	0.337	0.144	3.01619e-15
PRRX2	6.7233e-08	0.536057	1.70925	0.392	0.282	0.00143556		JUNB	2.61303e-29	0.433999	1.54342	0.996	0.949	5.57934e-25
TMED2	1.11516e-16	0.520969	1.68366	0.68	0.586	2.38108e-12		TNXB	3.52951e-13	0.433908	1.54328	0.568	0.381	7.5362e-09
CTHRC1	7.7649e-11	0.518061	1.67877	0.221	0.086	1.65796e-06		PPP1R15A	9.37368e-17	0.429068	1.53582	0.822	0.654	2.00147e-12
BST2	3.10899e-08	0.512137	1.66885	0.395	0.267	0.000663832		BTG2	1.02646e-13	0.426069	1.53123	0.43	0.25	2.19171e-09
TSPAN8	4.67909e-12	0.508408	1.66264	0.181	0.048	9.9908e-08		CLEC2A	1.82453e-20	0.423384	1.52712	0.236	0.074	3.89574e-16
TM4SF1	7.48714e-15	0.507627	1.66134	0.283	0.104	1.59865e-10		MT-CO2	8.90657e-43	0.414551	1.51369	0.996	0.912	1.90173e-38
C12orf75	4.84588e-10	0.507334	1.66086	0.404	0.269	1.03469e-05		C10orf54	3.23593e-16	0.414112	1.51303	0.374	0.189	6.90937e-12
HLA-DRB5	2.94854e-17	0.505423	1.65769	0.197	0.031	6.29571e-13		EGR1	9.51575e-12	0.410009	1.50683	0.557	0.389	2.0318e-07
RP11-138A9.2	2.59e-05	0.505219	1.65735	0.21	0.13	0.553016		LAMB2	2.26097e-15	0.406802	1.50201	0.399	0.216	4.82762e-11
IGJ	6.89314e-22	0.504162	1.6556	0.221	0.022	1.47182e-17		MT-ND4	1.47579e-44	0.399624	1.49126	0.993	0.922	3.1511e-40
RP11-138A9.1	4.01586e-09	0.50304	1.65374	0.209	0.09	8.57465e-05		PTK7	1.69677e-19	0.397143	1.48757	0.295	0.112	3.62295e-15
WISP2	4.26394e-11	0.502842	1.65341	0.288	0.134	9.10436e-07		CYR61	4.87628e-08	0.395616	1.4853	0.643	0.493	0.00104118
SKIL	7.97262e-07	0.498943	1.64698	0.241	0.143	0.0170231		APCDD1	4.86479e-17	0.388177	1.47429	0.78	0.578	1.03873e-12
NAMPT	1.71567e-11	0.49671	1.64331	0.552	0.416	3.6633e-07		GADD45B	4.79992e-10	0.384399	1.46873	0.868	0.786	1.02488e-05
YWHAZ	3.26249e-14	0.496086	1.64228	0.658	0.551	6.96607e-10		GSN	1.22706e-08	0.379926	1.46218	0.978	0.887	0.000262002
ARID5B	9.97419e-11	0.492811	1.63691	0.675	0.588	2.12969e-06		FAM3C	1.139e-16	0.377956	1.4593	0.524	0.31	2.43199e-12
CRIP1	1.30903e-08	0.490683	1.63343	0.517	0.405	0.000279504		MT-CO3	6.48815e-45	0.372004	1.45064	1	0.988	1.38535e-40
BICC1	2.03158e-05	0.490682	1.63343	0.412	0.339	0.433782		TUBB2A	2.21969e-11	0.371891	1.45047	0.449	0.283	4.73949e-07
RIN2	0.004561	0.490121	1.63251	0.251	0.198	1		MMP14	3.94082e-14	0.371713	1.45022	0.337	0.17	8.41443e-10
LUM	1.35832e-13	0.489136	1.63091	0.72	0.54	2.90029e-09		COL1A2	2.16012e-27	0.369287	1.4467	0.98	0.872	4.6123e-23
FAM134B	4.7556e-10	0.476624	1.61063	0.163	0.048	1.01542e-05		TMEM119	4.06134e-16	0.368051	1.44492	0.211	0.073	8.67178e-12
FTH1	5.25686e-65	0.47225	1.6036	0.999	0.998	1.12244e-60		IL11RA	2.17062e-15	0.365259	1.44089	0.377	0.193	4.63471e-11
TMSB4X	2.81704e-58	0.471375	1.6022	0.999	1	6.01495e-54		ITM2C	2.13135e-15	0.362552	1.43699	0.447	0.257	4.55085e-11
TGFBR3	1.10334e-08	0.468357	1.59737	0.27	0.143	0.000235585		TSC22D3	3.71734e-11	0.362306	1.43664	0.652	0.486	7.93726e-07
KRT16	6.79366e-18	0.467094	1.59535	0.206	0.031	1.45058e-13		CDH11	2.59753e-16	0.361393	1.43533	0.284	0.12	5.54624e-12
HLA-DPA1	5.00635e-13	0.46548	1.59278	0.31	0.137	1.06896e-08		LAMC3	9.62856e-15	0.359071	1.432	0.335	0.166	2.05589e-10
SERPINF1	5.01221e-14	0.457817	1.58062	0.736	0.672	1.07021e-09		COL18A1	3.56041e-14	0.357627	1.42993	0.581	0.379	7.6022e-10
CLEC3B	2.66513e-09	0.456291	1.57821	0.152	0.046	5.69059e-05		FLNA	2.86601e-12	0.356421	1.42821	0.372	0.215	6.1195e-08
CELF2	2.32904e-07	0.453915	1.57446	0.38	0.275	0.00497297		RPS26	2.84496e-25	0.355997	1.4276	0.96	0.826	6.07455e-21
YBX3	1.19019e-14	0.453541	1.57387	0.692	0.61	2.5413e-10		RPL30	3.30803e-39	0.355948	1.42753	0.991	0.915	7.06331e-35
TSHZ2	3.06521e-10	0.452498	1.57223	0.183	0.062	6.54484e-06		HSPA1B	9.52812e-20	0.352991	1.42332	0.85	0.546	2.03444e-15
P4HA1	3.16075e-06	0.448215	1.56552	0.238	0.141	0.0674884		MRC2	3.18693e-12	0.349773	1.41875	0.262	0.125	6.80473e-08
DDX21	8.31664e-07	0.445038	1.56055	0.327	0.214	0.0177577		RNF24	4.27674e-13	0.347373	1.41534	0.251	0.114	9.1317e-09
CST3	1.16251e-32	0.444519	1.55974	0.925	0.96	2.4822e-28		TUBB2B	1.6895e-13	0.34518	1.41224	0.117	0.028	3.60742e-09
ZNF90	0.0038999	0.443241	1.55775	0.305	0.262	1		PLP2	7.03928e-13	0.337691	1.40171	0.454	0.272	1.50303e-08
GADD45A	6.05306e-07	0.44221	1.55614	0.531	0.447	0.0129245		DUSP1	1.33569e-13	0.334561	1.39733	0.971	0.934	2.85197e-09
SIAH1	8.86545e-07	0.442129	1.55602	0.195	0.097	0.0189295		GPR124	8.35312e-15	0.333501	1.39585	0.291	0.133	1.78356e-10
RUNX1	1.03173e-05	0.442052	1.5559	0.314	0.22	0.220294		MEOX2	4.42632e-16	0.33229	1.39416	0.26	0.102	9.45108e-12
ENAH	6.08934e-07	0.440475	1.55344	0.337	0.222	0.013002		TMEM14C	4.30327e-16	0.33153	1.3931	0.478	0.271	9.18834e-12
ARL6IP1	5.42081e-07	0.436286	1.54695	0.439	0.341	0.0115745		NPTX2	3.99741e-12	0.330545	1.39173	0.247	0.114	8.53527e-08
AQP3	2.50059e-15	0.433105	1.54204	0.199	0.04	5.33927e-11		DNAJB1	9.42927e-08	0.32942	1.39016	0.731	0.562	0.00201334
CXCL14	5.77822e-09	0.431383	1.53938	0.971	0.985	0.000123377		GEM	0.0064888	0.327986	1.38817	0.681	0.609	1
MGP	1.55856e-11	0.430769	1.53844	0.603	0.434	3.32783e-07		C12orf57	1.53286e-16	0.32772	1.3878	0.676	0.441	3.27297e-12
SLC38A2	1.25772e-08	0.427297	1.53311	0.503	0.396	0.000268548		PARK7	1.75565e-17	0.326689	1.38637	0.643	0.395	3.74866e-13
ADD3	1.54088e-06	0.427274	1.53307	0.359	0.251	0.0329009		C16orf45	3.15864e-12	0.325357	1.38452	0.357	0.2	6.74433e-08
H2AFZ	3.86382e-13	0.422487	1.52575	0.673	0.606	8.25003e-09		A1BG	1.16919e-16	0.324826	1.38379	0.262	0.1	2.49646e-12
UBE2S	1.92187e-07	0.420917	1.52336	0.273	0.156	0.00410357		COMP	0.000479585	0.322613	1.38073	0.273	0.197	1
CFD	3.45931e-20	0.420602	1.52288	0.951	0.919	7.38631e-16		RPL22	6.41973e-26	0.320717	1.37812	0.965	0.826	1.37074e-21
USP53	9.30078e-08	0.419563	1.5213	0.179	0.075	0.0019859		PDIA3	9.18431e-12	0.319376	1.37627	0.531	0.355	1.96103e-07
HLA-DPB1	2.93143e-07	0.414265	1.51326	0.34	0.231	0.00625918		MT-ND4L	8.7423e-18	0.319069	1.37585	0.504	0.27	1.86666e-13
ANKRD28	9.19352e-09	0.412898	1.51119	0.238	0.112	0.0001963		SNHG8	2.22438e-15	0.317533	1.37373	0.617	0.393	4.74949e-11
CHIC2	1.66005e-05	0.412221	1.51017	0.372	0.28	0.354454		FOSB	2.87243e-10	0.317064	1.37309	0.57	0.399	6.1332e-06
OSBPL8	2.23206e-06	0.410843	1.50809	0.255	0.152	0.047659		PDCD6	3.3871e-11	0.310498	1.3641	0.297	0.156	7.23214e-07
UGCG	1.29374e-06	0.405303	1.49976	0.192	0.095	0.027624		LGALS3	2.81598e-17	0.30877	1.36175	0.916	0.705	6.01268e-13
SDCBP	1.92412e-10	0.404636	1.49876	0.658	0.61	4.10838e-06		SERTAD1	1.97103e-12	0.307458	1.35996	0.478	0.296	4.20855e-08
PAPPA	1.61112e-06	0.402079	1.49493	0.171	0.081	0.0344007		MRPL33	2.01117e-15	0.307269	1.35971	0.403	0.21	4.29426e-11
ABI3BP	8.02571e-07	0.397389	1.48793	0.296	0.185	0.0171365		COL6A2	3.41118e-24	0.306759	1.35901	0.991	0.939	7.28355e-20
ARF6	8.7186e-07	0.396464	1.48656	0.378	0.264	0.018616		MAN1B1	2.93908e-12	0.304791	1.35634	0.141	0.044	6.27552e-08
ANGPTL5	7.75136e-05	0.396207	1.48618	0.258	0.178	1		SPARCL1	1.27788e-05	0.304026	1.3553	0.3	0.206	0.272854
NUPR1	5.57903e-08	0.392358	1.48047	0.572	0.476	0.00119123		COL16A1	5.19706e-10	0.303568	1.35468	0.247	0.127	1.10968e-05
NAB1	1.49699e-07	0.390075	1.47709	0.189	0.086	0.00319637		MT1E	3.13655e-12	0.30192	1.35245	0.551	0.352	6.69715e-08
VAPA	7.20845e-07	0.38702	1.47259	0.565	0.518	0.0153915		MATN2	3.02878e-15	0.300099	1.34999	0.161	0.046	6.46705e-11
NFKBIZ	0.000108204	0.382859	1.46647	0.45	0.383	1		FOS	8.00145e-10	0.30007	1.34995	0.892	0.837	1.70847e-05
MAN1A1	1.06371e-05	0.382713	1.46626	0.505	0.434	0.227123		LOXL1	3.63501e-14	0.296939	1.34573	0.24	0.098	7.76148e-10
AL132709.5	4.76487e-06	0.382476	1.46591	0.244	0.145	0.10174		NDN	1.29587e-11	0.293859	1.34159	0.363	0.204	2.76695e-07
ATP13A3	1.28783e-07	0.379172	1.46107	0.174	0.073	0.00274979		MAFB	7.86805e-08	0.292754	1.34011	0.293	0.179	0.00167999
TPPP3	1.30487e-05	0.378396	1.45994	0.619	0.555	0.278615		POSTN	0.00137855	0.291589	1.33855	0.26	0.197	1
TMEM50A	1.02445e-05	0.376947	1.45783	0.5	0.416	0.218741		RPS24	1.49902e-27	0.290373	1.33693	0.996	0.925	3.20071e-23
FGFBP1	5.49441e-16	0.375756	1.45609	0.154	0.011	1.17317e-11		COL21A1	4.6616e-08	0.289281	1.33547	0.143	0.062	0.000995345
PPP1R14B	2.09705e-08	0.37517	1.45524	0.181	0.07	0.000447761		CSRNP1	1.04691e-09	0.288071	1.33385	0.454	0.301	2.23536e-05
GPX4	2.86185e-15	0.374889	1.45483	0.774	0.773	6.11062e-11		DIO2	8.99979e-09	0.286412	1.33164	0.148	0.061	0.000192163
NFKB1	0.000874883	0.372567	1.45146	0.314	0.242	1		COX7B	1.88957e-13	0.284635	1.32928	0.48	0.29	4.0346e-09
RCAN1	6.91818e-10	0.371197	1.44947	0.203	0.075	1.47717e-05		LTBP3	3.54898e-08	0.284003	1.32844	0.227	0.125	0.000757777
EIF3E	1.27616e-08	0.370902	1.44904	0.704	0.663	0.000272486		RBM6	9.46567e-13	0.282001	1.32578	0.225	0.093	2.02111e-08
PTP4A1	6.64005e-06	0.370253	1.4481	0.31	0.207	0.141778		ADAM33	6.7311e-08	0.281223	1.32475	0.196	0.1	0.00143722
WAC	0.000831971	0.369548	1.44708	0.277	0.211	1		NDUFC2	5.07558e-10	0.281209	1.32473	0.361	0.219	1.08374e-05
FAM107B	3.9148e-07	0.368741	1.44591	0.145	0.055	0.00835888		COL4A2	1.01519e-13	0.280321	1.32355	0.273	0.123	2.16763e-09
C16orf72	6.61407e-07	0.368705	1.44586	0.188	0.088	0.0141224		ESF1	2.19984e-10	0.279733	1.32278	0.145	0.053	4.69709e-06
HLA-DRB1	9.61897e-06	0.368631	1.44575	0.275	0.174	0.205384		KLF4	0.000162935	0.279199	1.32207	0.654	0.561	1
STEAP2	6.68825e-06	0.36749	1.44411	0.152	0.07	0.142808		PTPRS	6.02191e-12	0.276318	1.31827	0.403	0.225	1.2858e-07
ANK2	0.000412166	0.365334	1.441	0.309	0.24	1		HSPA5	2.00629e-09	0.274931	1.31644	0.434	0.291	4.28384e-05
GLS	1.76861e-05	0.364557	1.43988	0.256	0.161	0.377633		HSPE1	1.61042e-10	0.274454	1.31581	0.608	0.428	3.43856e-06
CREBRF	8.40846e-05	0.363878	1.4389	0.235	0.152	1		HNRNPA1	4.67489e-13	0.274125	1.31538	0.872	0.713	9.98182e-09
CHMP4B	0.000419034	0.362407	1.43678	0.4	0.33	1		SHFM1	3.84096e-09	0.273663	1.31477	0.559	0.407	8.20122e-05
DSP	1.96013e-13	0.362154	1.43642	0.165	0.029	4.18528e-09		CHCHD10	5.02603e-09	0.273262	1.31424	0.295	0.173	0.000107316
IL6ST	5.32795e-05	0.361971	1.43616	0.47	0.403	1		ISCU	9.1621e-11	0.271625	1.31209	0.441	0.274	1.95629e-06
AZIN1	3.35856e-05	0.360902	1.43462	0.219	0.134	0.71712		AXIN2	1.50264e-09	0.271335	1.31171	0.262	0.138	3.20843e-05
ACTR3	2.39332e-05	0.360195	1.43361	0.32	0.231	0.511021		PPCS	9.04161e-09	0.270655	1.31082	0.183	0.087	0.000193056
RNF144B	1.8248e-14	0.359996	1.43332	0.137	0.009	3.89632e-10		SPARC	6.37796e-16	0.270649	1.31082	0.881	0.649	1.36182e-11
METRNL	2.86377e-06	0.358446	1.4311	0.161	0.073	0.0611473		EHD2	9.33863e-11	0.269827	1.30974	0.2	0.089	1.99398e-06
TACSTD2	1.79384e-11	0.356347	1.4281	0.177	0.046	3.8302e-07		POLR2G	1.15173e-09	0.26923	1.30896	0.282	0.155	2.45917e-05
PIM1	5.20398e-08	0.355638	1.42709	0.171	0.066	0.00111115		NPM1	1.44315e-12	0.268986	1.30864	0.808	0.589	3.08142e-08
TBL1XR1	0.00241061	0.354397	1.42532	0.27	0.214	1		FSCN1	6.43157e-09	0.268811	1.30841	0.258	0.143	0.000137327
GPBP1	0.00015124	0.354243	1.4251	0.455	0.388	1		F10	8.55025e-12	0.26881	1.30841	0.518	0.328	1.82565e-07
CREB5	0.00677834	0.354227	1.42508	0.237	0.187	1		RPL21	7.81808e-37	0.267882	1.30719	1	0.997	1.66932e-32
ABCA1	0.000848053	0.354154	1.42497	0.195	0.13	1		BANF1	5.29021e-11	0.267607	1.30683	0.416	0.249	1.12957e-06
REXO2	2.16973e-05	0.351642	1.4214	0.399	0.313	0.46328		MALAT1	1.69537e-37	0.266833	1.30582	1	1	3.61994e-33
PCBP1	6.93263e-05	0.351492	1.42119	0.516	0.471	1		CAPS	1.91757e-06	0.266418	1.30528	0.143	0.07	0.040944
ETS1	9.78239e-05	0.350949	1.42042	0.224	0.143	1		FKBP8	7.87386e-09	0.26605	1.3048	0.447	0.304	0.000168123
SH3BGRL3	5.45903e-06	0.349881	1.4189	0.658	0.718	0.116561		COL13A1	2.74273e-08	0.265211	1.30371	0.203	0.104	0.000585627
MIR205HG	1.38922e-11	0.349718	1.41867	0.167	0.04	2.96627e-07		RBMX	2.76055e-09	0.264942	1.30336	0.344	0.21	5.89432e-05
COPZ2	5.29749e-06	0.349509	1.41837	0.271	0.167	0.113112		ELN	3.12178e-08	0.264804	1.30318	0.344	0.213	0.000666562
KRT5	5.25994e-08	0.346896	1.41467	0.309	0.181	0.0011231		NR1D1	2.54639e-06	0.264626	1.30294	0.163	0.089	0.0543705
VCAN	5.35383e-07	0.342375	1.40829	0.642	0.617	0.0114315		LRP1	1.3017e-09	0.264035	1.30217	0.469	0.31	2.77939e-05
LATS2	2.81015e-05	0.341753	1.40741	0.17	0.09	0.600023		HTATSF1	1.31338e-09	0.261965	1.29948	0.126	0.044	2.80432e-05
ITGB1	2.34082e-05	0.341705	1.40734	0.551	0.493	0.499812		C10orf107	5.67883e-09	0.261293	1.29861	0.108	0.036	0.000121254
HIF1A	0.000428443	0.340829	1.40611	0.251	0.178	1		C1orf63	6.91508e-09	0.261238	1.29854	0.529	0.371	0.000147651
ADH1B	2.8289e-09	0.339626	1.40442	0.355	0.196	6.04027e-05		RPL6	3.21272e-20	0.260182	1.29717	0.985	0.889	6.85981e-16
LINC00152	0.000107688	0.336509	1.40005	0.24	0.159	1		THSD4	1.24399e-08	0.258106	1.29448	0.123	0.045	0.000265616
FTL	1.73033e-46	0.336358	1.39984	0.999	1	3.6946e-42		LINC00327	2.26701e-14	0.257626	1.29385	0.132	0.033	4.84053e-10
PTMA	3.24208e-30	0.336139	1.39953	0.997	1	6.92249e-26		PPP1R10	7.93867e-07	0.257555	1.29376	0.238	0.141	0.0169506
UBE2D1	1.3647e-05	0.335152	1.39815	0.221	0.128	0.29139		NME3	7.02961e-09	0.256201	1.29201	0.341	0.209	0.000150096
RAP1B	0.000970188	0.333529	1.39589	0.414	0.361	1		PLEKHH2	1.13518e-13	0.255395	1.29097	0.286	0.126	2.42383e-09
ABL2	1.61377e-05	0.333436	1.39576	0.253	0.156	0.344572		IL16	6.61997e-09	0.254373	1.28965	0.178	0.082	0.00014135
COL14A1	9.75825e-05	0.333172	1.39539	0.284	0.203	1		SDHD	1.69358e-08	0.253277	1.28824	0.368	0.231	0.000361614
IL32	0.00184248	0.332939	1.39506	0.371	0.315	1		HSPA8	3.0887e-10	0.252752	1.28756	0.727	0.526	6.595e-06
NFE2L2	4.68776e-05	0.33166	1.39328	0.442	0.348	1		TPRKB	9.24446e-10	0.251224	1.2856	0.15	0.059	1.97388e-05
SERPINB2	1.48746e-09	0.328938	1.38949	0.142	0.035	3.17602e-05		BMP4	4.8273e-09	0.250604	1.2848	0.189	0.088	0.000103073
ARL4C	4.89057e-05	0.326848	1.38659	0.151	0.077	1
RSL24D1	0.00018571	0.326458	1.38605	0.577	0.548	1
LAPTM4A	8.11123e-13	0.324901	1.38389	0.908	0.919	1.73191e-08
ITGAV	8.69428e-06	0.324034	1.38269	0.205	0.112	0.18564
FSTL1	4.48058e-08	0.322598	1.38071	0.649	0.597	0.000956694
PHLDB2	2.25727e-05	0.321091	1.37863	0.15	0.073	0.481972
IL1R1	0.000109068	0.320784	1.37821	0.191	0.115	1
INSIG1	0.00029695	0.318631	1.37524	0.379	0.3	1
REL	0.000664313	0.318303	1.37479	0.423	0.357	1
KLF3	0.000231777	0.317236	1.37333	0.25	0.17	1
SERTAD2	4.37021e-05	0.317223	1.37331	0.244	0.154	0.933128
EVA1B	0.00542885	0.31595	1.37156	0.181	0.13	1
UBE2D3	1.57713e-05	0.315315	1.37069	0.613	0.615	0.336748
MORF4L1	1.98617e-09	0.313941	1.36881	0.751	0.731	4.24088e-05
CAMK2N1	1.316e-05	0.313186	1.36778	0.125	0.053	0.280993
CLTB	5.83443e-05	0.312245	1.36649	0.383	0.291	1
ERRFI1	6.98289e-07	0.312083	1.36627	0.197	0.093	0.0149099
KLF6	5.50053e-05	0.311434	1.36538	0.595	0.577	1
EIF4E	0.00180683	0.310928	1.36469	0.292	0.231	1
ZFAND5	0.000557725	0.309913	1.36331	0.544	0.509	1
NR4A2	6.62089e-06	0.309611	1.3629	0.699	0.641	0.141369
B4GALT5	0.00077705	0.307505	1.36003	0.165	0.101	1
YWHAE	0.00221607	0.30627	1.35835	0.53	0.511	1
DARC	1.67248e-08	0.305092	1.35675	0.176	0.066	0.000357108
SMDT1	0.000611657	0.303008	1.35393	0.298	0.222	1
G3BP1	0.00539562	0.302358	1.35305	0.301	0.247	1
CLIC4	0.00246087	0.301642	1.35208	0.333	0.267	1
TM2D1	0.00116948	0.300772	1.3509	0.233	0.167	1
C4orf32	2.08928e-06	0.298934	1.34842	0.123	0.044	0.0446104
MTPN	0.000304848	0.298895	1.34837	0.262	0.181	1
RPS19	6.97524e-31	0.297521	1.34652	0.989	1	1.48935e-26
ZFP91	0.00206628	0.296934	1.34573	0.14	0.086	1
CMPK1	0.00256009	0.296668	1.34537	0.493	0.456	1
H1FX	0.155317	0.295646	1.34399	0.238	0.22	1
HAS2	0.037549	0.29437	1.34228	0.442	0.425	1
TNFAIP3	0.00012509	0.294191	1.34204	0.53	0.443	1
MAF	0.00785681	0.29263	1.33995	0.237	0.183	1
HNRNPH1	0.04194	0.292456	1.33971	0.559	0.579	1
FNDC3B	0.0153176	0.291868	1.33893	0.275	0.231	1
RP11-343N15.5	0.00141828	0.291859	1.33891	0.123	0.07	1
CYBRD1	0.000146629	0.290297	1.33682	0.597	0.606	1
SIDT2	0.0402686	0.289827	1.3362	0.133	0.101	1
RBMS1	0.0385139	0.288034	1.3338	0.353	0.326	1
ELL2	1.07731e-06	0.286547	1.33182	0.115	0.037	0.0230027
FGL2	1.03016e-06	0.283576	1.32787	0.266	0.148	0.021996
HLA-DQB1	5.0545e-06	0.282052	1.32585	0.147	0.064	0.107924
TFF3	9.6606e-13	0.282022	1.32581	0.109	0.002	2.06273e-08
NCOA7	0.00100769	0.281752	1.32545	0.141	0.081	1
RARRES2	0.00829987	0.281666	1.32534	0.249	0.198	1
C15orf48	2.0497e-09	0.281305	1.32486	0.118	0.022	4.37652e-05
PDPN	0.00194268	0.281121	1.32461	0.256	0.187	1
ETS2	3.42698e-05	0.280459	1.32374	0.234	0.141	0.731729
LDHA	7.12386e-10	0.280113	1.32328	0.788	0.815	1.52109e-05
NNMT	2.89011e-08	0.279128	1.32198	0.732	0.641	0.000617095
SRRM2	0.00344618	0.278443	1.32107	0.359	0.302	1
CTSZ	0.00296028	0.278136	1.32067	0.284	0.218	1
SUMO1	0.00372772	0.27703	1.31921	0.51	0.493	1
SEC61G	0.000529611	0.27675	1.31884	0.59	0.606	1
RALBP1	0.00201788	0.276481	1.31848	0.228	0.163	1
SERP1	0.000277357	0.275862	1.31767	0.398	0.324	1
PABPN1	0.00226648	0.275423	1.31709	0.233	0.17	1
EIF3A	0.00766808	0.275349	1.31699	0.29	0.238	1
CD55	0.0106747	0.275159	1.31674	0.32	0.269	1
PDLIM3	0.00206218	0.274917	1.31642	0.106	0.059	1
TFPI	0.000284762	0.274767	1.31622	0.251	0.167	1
YY1	0.00316677	0.274702	1.31614	0.285	0.22	1
STRN3	0.0444219	0.27439	1.31573	0.2	0.163	1
PTP4A2	0.0130138	0.274179	1.31545	0.35	0.311	1
KRT10	0.000147294	0.274134	1.31539	0.518	0.485	1
ARID1A	0.000206328	0.273896	1.31508	0.13	0.066	1
PMP22	0.00233189	0.273587	1.31467	0.689	0.696	1
PHF23	0.00360274	0.273146	1.31409	0.133	0.084	1
SYPL1	0.0269322	0.272564	1.31333	0.368	0.339	1
HNRNPC	0.00380164	0.272532	1.31328	0.481	0.441	1
HP1BP3	0.0129188	0.272372	1.31308	0.314	0.26	1
SRGN	1.07043e-05	0.271922	1.31248	0.286	0.183	0.228558
ARRDC3	0.0216373	0.271437	1.31185	0.695	0.692	1
NDRG1	0.008014	0.271429	1.31184	0.288	0.231	1
AMD1	0.000367761	0.270609	1.31076	0.38	0.297	1
SGK1	0.000129488	0.267243	1.30636	0.187	0.106	1
CALU	0.00729335	0.267091	1.30616	0.381	0.33	1
ZFP36L1	4.90934e-08	0.266741	1.3057	0.954	0.96	0.00104824
FOXN3	0.0239217	0.265882	1.30458	0.196	0.154	1
CPNE8	0.0086846	0.265834	1.30452	0.14	0.095	1
DCN	1.40495e-11	0.265361	1.3039	0.984	0.978	2.99985e-07
FGFBP2	8.72734e-08	0.265143	1.30362	0.124	0.035	0.00186346
RNF168	0.00119414	0.264951	1.30337	0.147	0.088	1
PMEPA1	0.0378519	0.264511	1.30279	0.156	0.119	1
CYLD	0.00181211	0.264358	1.30259	0.173	0.112	1
LPP	0.0333762	0.26433	1.30256	0.304	0.264	1
IGFBP6	4.06127e-05	0.264321	1.30255	0.334	0.236	0.867163
PFN1	1.92999e-08	0.263842	1.30192	0.754	0.804	0.000412091
FOSL1	1.03004e-05	0.263488	1.30146	0.179	0.09	0.219933
TMSB10	1.61468e-26	0.262882	1.30067	0.991	1	3.44766e-22
SERPINB5	6.39526e-09	0.262182	1.29976	0.117	0.024	0.000136552
COL6A5	0.322457	0.262157	1.29973	0.101	0.088	1
AVPI1	0.0014912	0.262095	1.29965	0.26	0.187	1
ACKR3	0.01014	0.261617	1.29903	0.155	0.108	1
CD164	0.030466	0.261389	1.29873	0.463	0.458	1
LYPD3	4.82656e-08	0.261162	1.29844	0.162	0.057	0.00103057
TRAM1	0.00533038	0.26078	1.29794	0.473	0.434	1
GSTT1	0.00569232	0.260432	1.29749	0.2	0.143	1
TPM1	0.0315382	0.25799	1.29433	0.358	0.33	1
TSC22D2	0.00581555	0.256953	1.29298	0.232	0.174	1
ARPC5	0.00922187	0.256814	1.2928	0.394	0.348	1
FAM180A	0.000177088	0.255847	1.29155	0.128	0.064	1
SRGAP2	0.113572	0.255725	1.2914	0.133	0.108	1
SERF2	3.00187e-12	0.254179	1.2894	0.901	0.936	6.4096e-08
LITAF	0.011546	0.253913	1.28906	0.292	0.238	1
GPR183	5.55973e-06	0.253693	1.28878	0.147	0.064	0.118711
GREM1	0.0155964	0.253586	1.28864	0.192	0.148	1
PPP2CA	0.00322274	0.253463	1.28848	0.25	0.183	1
NR2F2	0.007123	0.25266	1.28745	0.134	0.088	1
CXCL3	0.000507103	0.252511	1.28725	0.536	0.449	1
LMCD1	0.000174353	0.252486	1.28722	0.145	0.077	1
DPYSL2	0.0374904	0.252103	1.28673	0.471	0.465	1
C1orf56	0.0518522	0.251675	1.28618	0.152	0.119	1
RBM39	0.00905691	0.251417	1.28585	0.56	0.566	1
FXYD3	5.85313e-09	0.250751	1.28499	0.148	0.042	0.000124976
PPP3R1	0.00126658	0.25058	1.28477	0.133	0.077	1
PALLD	0.00415377	0.250532	1.28471	0.25	0.187	1
ASH1L	0.0470565	0.250306	1.28442	0.243	0.205	1
PPP3CA	0.0195009	0.250178	1.28425	0.306	0.256	1

## Sheet: Mes
Supplementary Table 6. Differentially expressed genes in each fibroblast subpopulation upon aging.
Genes UP-regulated in cluster #9 (mesenchymal fibroblasts) upon aging.								Genes DOWN-regulated in cluster #9 (mesenchymal fibroblasts) upon aging.
gene	p_val	avg_logFC	FC	pct.1	pct.2	p_val_adj		gene	p_val	avg_logFC	FC	pct.1	pct.2	p_val_adj
CTHRC1	2.9075e-25	2.15829	8.65634	0.486	0.138	6.2081e-21		HBB	1.25218e-29	2.73332	15.3838	0.487	0.069	2.67366e-25
C11orf96	5.57218e-16	1.14633	3.14663	0.628	0.375	1.18977e-11		COCH	9.55671e-10	2.49202	12.0857	0.274	0.085	2.04055e-05
LINC00152	5.12697e-14	1.06513	2.90121	0.413	0.173	1.09471e-09		HBA2	2.5826e-12	1.49157	4.44409	0.205	0.012	5.51437e-08
SFRP2	1.43769e-12	1.05586	2.87444	0.364	0.138	3.06975e-08		APOD	7.68983e-05	1.16591	3.20885	0.481	0.296	1
CD81	1.28598e-22	1.05469	2.87108	0.672	0.421	2.74581e-18		UQCRB	4.83538e-40	1.01401	2.75663	0.844	0.344	1.03245e-35
CLU	4.90076e-06	0.994539	2.70348	0.215	0.095	0.104641		HBA1	3.13475e-06	0.976706	2.65569	0.135	0.024	0.0669333
SAR1A	1.24291e-13	0.911187	2.48727	0.579	0.383	2.65386e-09		SPARCL1	7.02816e-11	0.933701	2.54391	0.421	0.174	1.50065e-06
BRI3	8.72284e-16	0.895922	2.44959	0.494	0.236	1.8625e-11		LTBP4	1.14632e-15	0.831342	2.2964	0.516	0.182	2.44762e-11
LUM	1.4438e-12	0.880414	2.4119	0.895	0.83	3.0828e-08		PPAPDC1B	1.26274e-11	0.8091	2.24589	0.294	0.069	2.6962e-07
KLF6	2.44593e-11	0.879007	2.40851	0.611	0.464	5.22254e-07		CRABP1	4.06261e-08	0.752575	2.12246	0.242	0.073	0.000867449
COL5A2	1.8052e-17	0.875768	2.40072	0.765	0.634	3.85446e-13		TNN	9.44152e-10	0.737821	2.09137	0.337	0.121	2.01595e-05
MMP11	0.000600967	0.872285	2.39237	0.17	0.081	1		MT-ND1	7.72169e-28	0.68212	1.97807	0.948	0.709	1.64873e-23
S100A2	6.4893e-09	0.829045	2.29113	0.409	0.239	0.00013856		PTN	3.34084e-10	0.67512	1.96427	0.473	0.215	7.13337e-06
COMP	1.07374e-08	0.774405	2.1693	0.231	0.066	0.000229264		MT-ND3	2.60217e-20	0.672631	1.95939	0.922	0.66	5.55615e-16
CXCL14	6.56251e-12	0.768748	2.15706	0.931	0.775	1.40123e-07		MTRNR2L8	7.9075e-14	0.645563	1.90706	0.81	0.498	1.68841e-09
IL8	3.01179e-09	0.761121	2.14067	0.385	0.19	6.43078e-05		SFRP1	1.29495e-12	0.637348	1.89146	0.406	0.13	2.76499e-08
CD74	0.000219868	0.731133	2.07743	0.445	0.372	1		CPE	1.97167e-07	0.636905	1.89062	0.383	0.182	0.0042099
CXCL3	1.1327e-07	0.729637	2.07433	0.336	0.167	0.00241854		MT-ATP6	5.09057e-26	0.62849	1.87478	0.974	0.826	1.08694e-21
YWHAZ	1.82309e-18	0.726273	2.06736	0.721	0.51	3.89266e-14		SRPX	1.09892e-12	0.609666	1.83982	0.447	0.162	2.34642e-08
DMKN	5.64463e-15	0.719944	2.05432	0.296	0.063	1.20524e-10		MTRNR2L12	6.06802e-07	0.605516	1.8322	0.386	0.19	0.0129564
WTAP	1.03127e-08	0.710676	2.03537	0.619	0.432	0.000220197		C8orf59	1.04558e-15	0.602411	1.82652	0.375	0.077	2.23252e-11
C12orf75	1.69854e-08	0.696267	2.00625	0.462	0.308	0.000362673		HSPA1A	2.91385e-14	0.598326	1.81907	0.882	0.684	6.22165e-10
NEAT1	2.39529e-26	0.696016	2.00575	0.976	0.902	5.11443e-22		TNMD	8.85475e-08	0.596702	1.81612	0.231	0.065	0.00189067
CXCL2	1.24271e-12	0.6777	1.96934	0.547	0.285	2.65344e-08		MEOX2	2.16589e-07	0.5781	1.78265	0.207	0.057	0.0046246
HLA-DRA	0.00864619	0.674073	1.96221	0.445	0.435	1		ZFP36	4.6411e-05	0.576731	1.78021	0.824	0.753	0.990967
MAN1A1	1.54294e-11	0.668914	1.95212	0.316	0.104	3.29448e-07		MT-ND2	2.43109e-17	0.571503	1.77093	0.914	0.684	5.19087e-13
COPZ2	3.26969e-06	0.662369	1.93938	0.352	0.225	0.0698145		MT-CYB	1.71634e-18	0.563457	1.75674	0.983	0.826	3.66473e-14
SFN	5.50714e-09	0.656824	1.92866	0.389	0.205	0.000117588		MT-ND5	2.92706e-15	0.540005	1.71602	0.729	0.368	6.24985e-11
CAV1	1.02049e-06	0.655861	1.9268	0.522	0.392	0.0217895		PLXDC1	0.000608727	0.524446	1.68952	0.216	0.117	1
G0S2	1.27143e-06	0.651189	1.91782	0.279	0.133	0.0271477		DKK3	5.3413e-10	0.517185	1.6773	0.418	0.166	1.14047e-05
ENAH	5.57534e-10	0.650315	1.91615	0.32	0.121	1.19045e-05		RPL30	1.4067e-30	0.513512	1.67115	0.994	0.915	3.00358e-26
YWHAG	4.3262e-09	0.646932	1.90967	0.457	0.28	9.2373e-05		PDIA3	3.85663e-11	0.507547	1.66121	0.602	0.312	8.23468e-07
BASP1	1.13311e-10	0.641906	1.9001	0.251	0.069	2.41942e-06		PCSK1N	5.15589e-05	0.499946	1.64863	0.112	0.024	1
CTSZ	8.74654e-08	0.63226	1.88186	0.377	0.216	0.00186756		CXCL12	3.57878e-05	0.496885	1.64359	0.565	0.417	0.764141
FN1	0.000621512	0.630529	1.8786	0.66	0.663	1		TUBA1A	1.72401e-06	0.495979	1.64211	0.591	0.397	0.0368111
TNFAIP3	0.00011255	0.628346	1.87451	0.377	0.256	1		MEIS2	1.18082e-07	0.495075	1.64062	0.268	0.089	0.00252128
PRSS23	5.2918e-05	0.623783	1.86597	0.474	0.378	1		IER2	9.72878e-07	0.492398	1.63623	0.738	0.567	0.0207729
PRRX2	2.89556e-07	0.613071	1.84609	0.348	0.19	0.0061826		CD34	2.57071e-07	0.492085	1.63572	0.231	0.073	0.00548897
NREP	8.4372e-07	0.609708	1.83989	0.324	0.179	0.0180151		MALAT1	5.0179e-31	0.488923	1.63056	1	1	1.07142e-26
RIN2	8.46492e-06	0.604758	1.83081	0.34	0.202	0.180743		PDGFRL	5.54187e-09	0.485857	1.62557	0.378	0.15	0.00011833
CAMK2N1	8.13765e-06	0.597192	1.81701	0.267	0.141	0.173755		LAMC3	3.21899e-08	0.485376	1.62479	0.303	0.105	0.00068732
S100A14	6.59127e-08	0.594139	1.81147	0.215	0.072	0.00140737		TXNIP	7.3489e-09	0.482096	1.61946	0.378	0.154	0.000156914
PERP	3.35644e-09	0.587553	1.79958	0.279	0.101	7.16666e-05		CLEC14A	4.70515e-08	0.481322	1.61821	0.156	0.02	0.00100464
FRMD6	1.91492e-05	0.586161	1.79708	0.332	0.213	0.408874		LGALS3	1.54328e-12	0.481164	1.61796	0.833	0.547	3.29521e-08
JUND	8.1277e-07	0.586014	1.79681	0.628	0.513	0.0173543		MT-ND4	1.97177e-19	0.479536	1.61532	0.988	0.903	4.21012e-15
KRT14	0.0365134	0.585439	1.79578	0.526	0.568	1		ARHGAP15	9.37289e-05	0.477087	1.61137	0.153	0.053	1
SAT1	8.37124e-06	0.581713	1.7891	0.656	0.617	0.178743		EMID1	9.36294e-09	0.476137	1.60984	0.331	0.117	0.000199917
IFI27	1.11452e-06	0.577858	1.78222	0.287	0.135	0.0237973		OGN	3.45977e-09	0.475591	1.60897	0.441	0.194	7.3873e-05
VGLL3	8.76863e-08	0.576287	1.77942	0.283	0.124	0.00187228		HES1	0.00272199	0.472297	1.60367	0.501	0.356	1
RUNX1	1.02902e-06	0.57274	1.77312	0.296	0.15	0.0219717		MAMDC2	0.00312117	0.466356	1.59417	0.147	0.073	1
BIRC3	0.000998298	0.567942	1.76463	0.255	0.161	1		JUN	0.00576706	0.462886	1.58865	0.735	0.664	1
MIR4435-1HG	5.37187e-07	0.565659	1.76061	0.332	0.173	0.01147		RASD1	2.80141e-07	0.462503	1.58804	0.233	0.069	0.00598157
FOXP1	1.17649e-09	0.562771	1.75553	0.227	0.063	2.51204e-05		SRSF5	4.44051e-07	0.462041	1.58731	0.487	0.283	0.00948138
ISLR	0.000377784	0.55929	1.74943	0.231	0.135	1		RHOB	5.14188e-06	0.461776	1.58689	0.386	0.198	0.109789
IL32	3.23133e-08	0.55474	1.74149	0.389	0.196	0.000689953		FIBIN	0.000714285	0.450203	1.56863	0.337	0.211	1
YBX3	2.09406e-10	0.552397	1.73741	0.713	0.548	4.47123e-06		MXRA8	1.05509e-09	0.443443	1.55806	0.617	0.352	2.25283e-05
ARRDC3	0.000152865	0.543546	1.7221	0.385	0.271	1		MMP14	6.97255e-05	0.440742	1.55386	0.473	0.312	1
ZFP36L1	9.42987e-11	0.535381	1.7081	0.87	0.818	2.01347e-06		TSC22D3	8.32109e-05	0.433723	1.54299	0.533	0.389	1
MT2A	1.14077e-05	0.527852	1.69529	0.7	0.605	0.243578		MT-CO2	2.09085e-14	0.431642	1.53978	0.971	0.879	4.46438e-10
PPP1R14B	1.13344e-07	0.526934	1.69373	0.312	0.153	0.00242013		SERTAD1	1.7996e-05	0.429459	1.53643	0.378	0.215	0.38425
PAM	5.2591e-07	0.517992	1.67865	0.421	0.256	0.0112292		IL11RA	2.48005e-08	0.428922	1.5356	0.398	0.166	0.000529539
ARL6IP1	0.000291424	0.517742	1.67823	0.381	0.288	1		TTC3	2.33348e-09	0.424862	1.52938	0.548	0.287	4.98244e-05
KRT1	7.83986e-07	0.508545	1.66287	0.206	0.075	0.0167397		MATN2	5.77117e-08	0.424106	1.52822	0.291	0.101	0.00123226
COL3A1	8.77244e-08	0.508539	1.66286	0.947	0.928	0.00187309		SNHG8	2.50967e-10	0.423831	1.5278	0.637	0.336	5.35864e-06
CELF2	8.01955e-07	0.496467	1.64291	0.397	0.254	0.0171233		HSPA2	0.000187404	0.413176	1.51161	0.205	0.093	1
HLA-DPA1	0.000269223	0.495842	1.64188	0.227	0.121	1		NDUFA12	2.62527e-09	0.405611	1.50022	0.36	0.13	5.60547e-05
FST	0.00241119	0.495078	1.64063	0.227	0.141	1		HSPE1	3.61823e-05	0.404591	1.49869	0.631	0.462	0.772563
PHACTR2	5.42462e-05	0.492057	1.63568	0.336	0.219	1		CNBP	1.91492e-10	0.404387	1.49838	0.741	0.441	4.08875e-06
LY6D	3.61632e-10	0.49082	1.63365	0.194	0.037	7.72156e-06		ID1	0.575362	0.399172	1.49059	0.262	0.247	1
BGN	0.000942416	0.489689	1.63181	0.462	0.375	1		LSP1	4.05131e-08	0.398542	1.48965	0.401	0.174	0.000865035
TMEM45A	9.09485e-06	0.489246	1.63109	0.3	0.164	0.194193		SEPP1	1.667e-06	0.398442	1.4895	0.836	0.721	0.0355937
SOD2	7.15948e-07	0.486047	1.62588	0.688	0.605	0.0152869		PTMS	1.09235e-08	0.397577	1.48821	0.741	0.482	0.000233238
ELN	0.0997552	0.483733	1.62212	0.283	0.236	1		ITM2C	1.83957e-07	0.395906	1.48573	0.409	0.194	0.00392785
CALD1	3.69065e-08	0.479323	1.61498	0.826	0.801	0.000788028		ATP5H	2.55003e-09	0.386754	1.47219	0.447	0.186	5.44481e-05
LEPR	3.23631e-05	0.478231	1.61322	0.19	0.084	0.691018		RSPO4	7.8721e-05	0.385023	1.46965	0.138	0.04	1
THBS2	0.000136739	0.473639	1.60583	0.486	0.398	1		MFAP4	5.30961e-06	0.382454	1.46588	0.847	0.725	0.113371
NNMT	4.27665e-06	0.471653	1.60264	0.611	0.487	0.091315		TSC22D1	5.84397e-06	0.381368	1.46429	0.559	0.348	0.12478
CAPZA1	0.000377006	0.471376	1.6022	0.372	0.274	1		ENHO	3.35178e-08	0.381281	1.46416	0.256	0.073	0.000715673
VCAN	4.50086e-08	0.469789	1.59966	0.745	0.643	0.000961024		CYP1B1	0.000702215	0.380396	1.46286	0.403	0.267	1
TMC8	0.0018313	0.469774	1.59963	0.154	0.081	1		PPAP2A	2.32194e-05	0.380028	1.46233	0.366	0.202	0.495781
THBS1	0.000494995	0.469574	1.59931	0.425	0.323	1		RGMA	5.47956e-08	0.376783	1.45759	0.156	0.02	0.00117
ID4	0.000153743	0.467707	1.59633	0.283	0.17	1		SLC39A7	1.3537e-07	0.375342	1.45549	0.303	0.109	0.00289042
CDC42SE1	0.0226823	0.467178	1.59549	0.194	0.141	1		KLF4	6.9567e-06	0.374277	1.45394	0.599	0.393	0.148539
BHLHE40	0.000921586	0.462729	1.5884	0.356	0.259	1		RPL22	4.45206e-14	0.373361	1.45261	0.945	0.802	9.50604e-10
PTP4A2	0.000360266	0.46018	1.58436	0.441	0.36	1		APP	6.74194e-07	0.372415	1.45123	0.637	0.417	0.0143954
HES4	0.000271899	0.455288	1.57663	0.291	0.176	1		CPXM1	4.56237e-07	0.370055	1.44781	0.219	0.065	0.00974158
CCL21	1.33767e-07	0.45202	1.57148	0.15	0.032	0.00285619		RPS24	6.96471e-17	0.369254	1.44666	0.986	0.98	1.48711e-12
SET	4.87153e-06	0.452013	1.57147	0.64	0.568	0.104017		PDIA6	7.94736e-07	0.367237	1.44374	0.476	0.263	0.0169692
ZNF90	3.72209e-05	0.45171	1.571	0.449	0.352	0.794741		MAGED2	1.08376e-07	0.367161	1.44363	0.363	0.158	0.00231405
UBE2S	0.000140719	0.45086	1.56966	0.316	0.199	1		MAFB	0.000457871	0.366535	1.44273	0.487	0.344	1
PRDM1	0.0100158	0.44949	1.56751	0.194	0.127	1		PGRMC1	1.18483e-05	0.365696	1.44152	0.542	0.328	0.252984
TMED2	2.77169e-07	0.44904	1.56681	0.709	0.648	0.0059181		SSPN	1.10013e-06	0.365093	1.44065	0.392	0.194	0.02349
SKIL	0.000122375	0.441205	1.55458	0.308	0.184	1		CACYBP	2.90378e-08	0.360808	1.43449	0.429	0.19	0.000620015
BICC1	0.0476788	0.441148	1.55449	0.352	0.331	1		ANTXR2	2.5972e-07	0.358243	1.43081	0.205	0.053	0.00554555
SPATS2L	0.00832483	0.43903	1.5512	0.478	0.476	1		SURF4	5.40386e-07	0.354936	1.42609	0.285	0.113	0.0115383
SLPI	0.00104594	0.438728	1.55073	0.17	0.086	1		JUNB	0.00563856	0.3546	1.42561	0.908	0.903	1
SDCBP	2.39357e-06	0.437439	1.54874	0.644	0.556	0.0511075		ACTG1	2.99086e-10	0.352966	1.42328	0.968	0.887	6.38609e-06
HLA-DPB1	0.0143686	0.435859	1.54629	0.312	0.245	1		LSM3	6.43202e-07	0.352548	1.42269	0.311	0.13	0.0137336
OSBPL8	7.41848e-05	0.433409	1.54251	0.296	0.176	1		PEBP1	1.65852e-07	0.349346	1.41814	0.697	0.441	0.00354126
NBEAL1	2.34234e-09	0.432298	1.54079	0.883	0.867	5.00137e-05		MT-CO3	7.59655e-14	0.348669	1.41718	0.994	0.98	1.62201e-09
FAM198B	0.00100605	0.429687	1.53678	0.267	0.176	1		PRRC2B	2.51972e-08	0.348191	1.4165	0.202	0.04	0.00053801
SLC41A2	1.5962e-05	0.428797	1.53541	0.154	0.052	0.34082		NDUFB4	9.65605e-06	0.348171	1.41647	0.473	0.287	0.206176
BST2	0.00013759	0.428763	1.53536	0.198	0.095	1		PPP1R14A	3.16871e-06	0.346737	1.41444	0.282	0.117	0.0676582
MYL4	0.0283813	0.425323	1.53008	0.154	0.101	1		S100A4	1.14258e-05	0.344899	1.41185	0.96	0.85	0.243963
IGJ	3.31907e-10	0.423019	1.52656	0.117	0.003	7.08689e-06		VIM	3.11906e-13	0.344585	1.4114	0.997	0.976	6.65982e-09
SERF2	9.10337e-15	0.422988	1.52652	0.943	0.942	1.94375e-10		UBE2V2	1.39324e-07	0.344477	1.41125	0.222	0.061	0.00297484
COL12A1	0.0242134	0.421826	1.52474	0.433	0.412	1		HSPD1	0.000135766	0.342611	1.40862	0.458	0.287	1
CDC42EP5	0.000608479	0.421586	1.52438	0.243	0.147	1		IGFBP4	0.000106109	0.342567	1.40856	0.588	0.409	1
IGF2	0.168038	0.421583	1.52437	0.109	0.081	1		COX7B	2.04602e-06	0.340003	1.40495	0.527	0.316	0.0436866
CRIP1	0.000277529	0.421208	1.5238	0.462	0.375	1		TBX18	1.13572e-05	0.337968	1.4021	0.161	0.045	0.242499
UBE2E2	0.000109884	0.420275	1.52238	0.263	0.153	1		NMB	0.0864003	0.336754	1.40039	0.112	0.069	1
PXDN	7.63784e-07	0.419746	1.52158	0.158	0.043	0.0163083		AIMP1	4.79704e-06	0.335634	1.39883	0.225	0.081	0.102426
FBN1	0.000571443	0.418177	1.51919	0.466	0.398	1		TBX15	3.2954e-06	0.332678	1.3947	0.271	0.109	0.0703634
RP11-417E7.2	8.99283e-06	0.415719	1.51546	0.186	0.072	0.192015		PRDX2	2.37504e-07	0.332672	1.39469	0.542	0.296	0.00507119
CAV2	0.00029376	0.414004	1.51286	0.239	0.135	1		PFN2	1.27089e-06	0.33086	1.39217	0.32	0.138	0.0271361
TM9SF3	0.0268023	0.405691	1.50034	0.308	0.268	1		SNRPD2	3.04546e-07	0.327138	1.38699	0.703	0.449	0.00650266
ASAP1	0.00340307	0.405392	1.49989	0.243	0.167	1		IGF1	0.000412227	0.326351	1.3859	0.219	0.105	1
KTN1	0.00124983	0.403614	1.49723	0.449	0.38	1		CALR	0.000142004	0.326197	1.38569	0.536	0.364	1
UGCG	0.00123215	0.40288	1.49613	0.202	0.115	1		A2M	5.07824e-05	0.324385	1.38318	0.107	0.02	1
RPSAP58	0.000843306	0.398632	1.48978	0.522	0.481	1		HOXB-AS1	0.00142704	0.324356	1.38314	0.13	0.053	1
CMIP	0.000132397	0.398292	1.48928	0.182	0.084	1		GPM6B	4.50418e-05	0.323135	1.38145	0.308	0.158	0.961733
ABL2	0.000984793	0.395543	1.48519	0.377	0.291	1		CCDC115	7.23288e-06	0.322675	1.38082	0.202	0.069	0.154436
CMTM6	0.00101584	0.395213	1.4847	0.348	0.259	1		PDE1A	9.791e-07	0.322588	1.3807	0.144	0.024	0.0209057
RAB31	0.00329966	0.39496	1.48432	0.239	0.159	1		MT-CO1	1.66745e-11	0.320197	1.3774	0.997	0.968	3.56033e-07
RALBP1	0.00512567	0.39366	1.4824	0.271	0.199	1		CYR61	0.0159031	0.319843	1.37691	0.631	0.518	1
FSTL1	9.59677e-07	0.391655	1.47943	0.737	0.631	0.020491		SBDS	5.28539e-07	0.31974	1.37677	0.671	0.445	0.0112854
SPARC	0.00455473	0.388826	1.47525	0.866	0.908	1		NDN	3.55834e-06	0.319605	1.37658	0.314	0.142	0.0759778
KRT16	0.00113097	0.388672	1.47502	0.166	0.084	1		GSN	3.74259e-07	0.319045	1.37581	0.942	0.834	0.00799118
GALNT1	0.00509447	0.385704	1.47065	0.162	0.095	1		MAGEF1	3.29644e-06	0.318811	1.37549	0.193	0.057	0.0703856
PHLDA1	0.013505	0.385388	1.47018	0.296	0.231	1		DCTN3	2.26847e-05	0.318458	1.37501	0.363	0.194	0.484364
TM4SF1	8.87969e-05	0.385214	1.46993	0.223	0.11	1		PIN4	2.448e-05	0.318286	1.37477	0.239	0.101	0.522697
LAMC1	0.073941	0.384993	1.4696	0.259	0.222	1		NCOR1	1.3108e-06	0.317347	1.37348	0.317	0.134	0.0279882
EIF3A	0.0177962	0.3832	1.46697	0.3	0.242	1		NFIX	3.71239e-07	0.316102	1.37177	0.354	0.154	0.00792669
RP11-138A9.2	0.0396514	0.382556	1.46603	0.166	0.115	1		NOTCH2NL	8.50718e-06	0.315531	1.37099	0.294	0.134	0.181645
RP11-138A9.1	0.00025988	0.38065	1.46323	0.138	0.055	1		GLOD4	5.6257e-06	0.3152	1.37053	0.164	0.045	0.12012
CALU	5.40774e-05	0.380481	1.46299	0.603	0.571	1		C20orf27	4.39569e-06	0.314574	1.36968	0.199	0.065	0.0938567
PPP1CB	0.00246928	0.380266	1.46267	0.506	0.464	1		CD55	0.00401223	0.313554	1.36828	0.568	0.449	1
INSIG1	0.00194579	0.377751	1.459	0.296	0.205	1		SCAND1	6.38468e-05	0.312706	1.36712	0.317	0.166	1
TRAM1	0.00231913	0.376746	1.45753	0.49	0.415	1		HTRA1	5.13165e-05	0.312617	1.367	0.793	0.619	1
PPIC	0.00467198	0.375238	1.45534	0.518	0.484	1		COL21A1	3.06737e-07	0.311949	1.36609	0.176	0.036	0.00654945
COL1A2	0.00316472	0.375226	1.45532	0.98	0.991	1		PPP1R15A	7.97794e-05	0.311807	1.36589	0.712	0.543	1
STRN3	0.00132205	0.373879	1.45336	0.247	0.153	1		TCP1	1.72722e-06	0.311227	1.3651	0.352	0.162	0.0368795
GLS	0.011534	0.37194	1.45055	0.271	0.202	1		ACP1	2.69453e-05	0.310656	1.36432	0.262	0.121	0.575336
H1FX	0.00569089	0.370748	1.44882	0.296	0.222	1		FIS1	6.93013e-06	0.310157	1.36364	0.438	0.243	0.147972
VEGFA	7.48308e-05	0.367979	1.44481	0.166	0.066	1		ENPP2	2.02452e-05	0.309282	1.36245	0.202	0.073	0.432276
TMEM167A	0.000812481	0.367298	1.44383	0.348	0.262	1		FGFBP2	0.00252001	0.30842	1.36127	0.176	0.085	1
LRRFIP1	0.00439462	0.367006	1.44341	0.348	0.271	1		RNF24	1.03452e-05	0.308262	1.36106	0.369	0.186	0.220891
NFKBIZ	0.0249535	0.366122	1.44213	0.356	0.3	1		ATP5G3	2.01757e-05	0.308098	1.36083	0.559	0.364	0.430791
FNIP2	0.00145239	0.364029	1.43912	0.15	0.075	1		PTGFR	0.000108159	0.307362	1.35983	0.236	0.105	1
AP3S1	0.000827773	0.363681	1.43861	0.498	0.429	1		C8orf4	1.52031e-05	0.307088	1.35946	0.19	0.065	0.324617
TPM1	0.000345657	0.363625	1.43853	0.587	0.519	1		SDHC	5.79199e-06	0.303733	1.35491	0.268	0.109	0.123671
CREBRF	0.00782038	0.363388	1.43819	0.202	0.135	1		COX6C	9.29948e-06	0.303609	1.35474	0.879	0.729	0.198563
GREM1	6.72609e-05	0.363042	1.4377	0.146	0.052	1		RAMP2	8.88046e-06	0.302417	1.35313	0.21	0.073	0.189616
RPS19	6.04875e-16	0.361414	1.43536	1	0.986	1.29153e-11		KHDRBS1	2.84061e-05	0.301335	1.35166	0.403	0.227	0.606528
ABCA1	0.0224313	0.360832	1.43452	0.198	0.141	1		ADIRF	0.649078	0.301123	1.35138	0.622	0.563	1
GLRX5	0.035572	0.360444	1.43397	0.251	0.196	1		DPEP1	5.68857e-05	0.30112	1.35137	0.274	0.126	1
DPYSL2	0.00841535	0.360042	1.43339	0.259	0.187	1		MPC2	9.88213e-06	0.300518	1.35056	0.303	0.138	0.211003
PDPN	0.00221876	0.358756	1.43155	0.178	0.098	1		FAM3C	1.70554e-05	0.299903	1.34973	0.605	0.409	0.364168
P4HA2	0.000147651	0.358722	1.4315	0.162	0.069	1		CFH	0.0236873	0.299322	1.34894	0.354	0.263	1
AL132709.5	0.129518	0.358172	1.43071	0.227	0.199	1		C1QBP	4.41815e-05	0.298438	1.34775	0.343	0.186	0.943362
MTPN	0.00364663	0.35813	1.43065	0.324	0.242	1		UFC1	5.47799e-05	0.297735	1.3468	0.326	0.174	1
RGS3	0.0261539	0.357309	1.42948	0.15	0.095	1		BEX5	5.28428e-05	0.297581	1.3466	0.124	0.028	1
CAST	0.0198939	0.355222	1.4265	0.36	0.305	1		DDX5	4.60878e-06	0.297462	1.34644	0.804	0.644	0.0984067
LIFR	0.0047924	0.355151	1.4264	0.146	0.081	1		C12orf57	4.52516e-06	0.297179	1.34606	0.723	0.51	0.0966212
B2M	6.44504e-14	0.352383	1.42245	0.992	0.994	1.37615e-09		EIF4H	1.79947e-05	0.297104	1.34596	0.383	0.202	0.384223
LY96	0.000940228	0.351491	1.42118	0.154	0.075	1		SLC39A1	2.29122e-05	0.294624	1.34262	0.271	0.121	0.489221
RNF145	0.0189233	0.350843	1.42026	0.247	0.19	1		SCPEP1	7.00459e-05	0.294076	1.34189	0.233	0.101	1
FTL	1.55057e-12	0.350774	1.42017	1	1	3.31078e-08		PSMC2	1.79736e-05	0.293682	1.34136	0.182	0.061	0.383773
HLA-DRB5	3.26483e-06	0.350292	1.41948	0.109	0.02	0.0697106		APOL4	8.3594e-06	0.292094	1.33923	0.15	0.036	0.17849
TMSB4X	1.70342e-19	0.348924	1.41754	0.996	1	3.63715e-15		PI16	0.00314521	0.291801	1.33884	0.383	0.263	1
HLA-DQB1	0.0445766	0.348625	1.41712	0.121	0.078	1		PRNP	3.20449e-06	0.291181	1.33801	0.611	0.372	0.0684223
ADSS	0.00032986	0.347485	1.4155	0.162	0.075	1		OCIAD1	1.15166e-07	0.289087	1.33521	0.34	0.13	0.00245902
KDM6B	0.0628584	0.347055	1.4149	0.271	0.222	1		NDUFB6	1.75647e-05	0.288478	1.33439	0.317	0.154	0.375041
RSL24D1	0.0088334	0.34663	1.41429	0.563	0.568	1		SSBP2	9.31905e-05	0.288189	1.33401	0.161	0.057	1
ZFAND5	0.00632561	0.345612	1.41285	0.486	0.444	1		SDF2L1	3.02333e-06	0.287537	1.33314	0.242	0.085	0.0645541
UBE2M	4.24449e-05	0.345387	1.41254	0.142	0.049	0.906284		C10orf107	4.11182e-06	0.287353	1.33289	0.118	0.016	0.0877957
CSRP2	0.000503721	0.344983	1.41197	0.154	0.069	1		HNRNPA1	6.07771e-08	0.287113	1.33257	0.905	0.781	0.00129771
DUSP1	0.0226841	0.343989	1.41056	0.781	0.758	1		LIPA	0.000716925	0.28701	1.33244	0.167	0.073	1
PEAK1	0.000911052	0.343761	1.41024	0.182	0.098	1		ADH5	2.01841e-06	0.286936	1.33234	0.225	0.073	0.043097
SUMO1	0.00182538	0.342064	1.40785	0.587	0.568	1		TPT1	1.16937e-08	0.286858	1.33224	0.963	0.919	0.000249683
CHSY1	0.00428941	0.341987	1.40774	0.178	0.104	1		SSBP1	1.01751e-06	0.285631	1.3306	0.366	0.17	0.0217259
HAS2	0.0352849	0.341338	1.40683	0.211	0.156	1		SRSF7	0.000360939	0.285536	1.33047	0.369	0.223	1
RNF144B	3.98098e-07	0.339132	1.40373	0.109	0.014	0.00850019		GFRA1	1.01714e-05	0.284	1.32843	0.228	0.085	0.217181
CHD1	0.0164402	0.338925	1.40344	0.263	0.196	1		EEF1B2	1.71996e-05	0.283288	1.32749	0.706	0.534	0.367246
EIF4E	0.000949696	0.337638	1.40163	0.364	0.251	1		TMEM66	0.000101157	0.282803	1.32684	0.412	0.243	1
HIF1A	0.01512	0.336201	1.39962	0.283	0.219	1		RPL21	4.6481e-15	0.282382	1.32629	0.997	0.988	9.92462e-11
SERTAD2	0.0535636	0.335869	1.39916	0.227	0.179	1		FKBP8	3.1284e-05	0.281875	1.32561	0.478	0.291	0.667976
APOE	0.583449	0.334092	1.39667	0.389	0.395	1		SPON2	4.48523e-05	0.281442	1.32504	0.372	0.198	0.957687
EIF3J	0.00716635	0.332847	1.39493	0.243	0.17	1		VPS28	7.99307e-05	0.280439	1.32371	0.427	0.255	1
ADAM12	0.00372912	0.33158	1.39317	0.162	0.089	1		KREMEN1	0.00127707	0.280202	1.3234	0.173	0.081	1
AQP3	2.91853e-06	0.330871	1.39218	0.138	0.035	0.0623163		S100A6	0.000158959	0.279059	1.32189	1	0.988	1
NAMPT	0.00394003	0.330535	1.39171	0.328	0.242	1		PLEC	1.32589e-05	0.277548	1.31989	0.28	0.121	0.283104
ARL4C	0.000255999	0.330369	1.39148	0.121	0.043	1		IL6	0.000153442	0.277381	1.31967	0.207	0.089	1
EDIL3	0.0525012	0.329371	1.39009	0.202	0.153	1		TPM2	5.38112e-05	0.277372	1.31966	0.458	0.275	1
TSPAN13	0.00643789	0.327881	1.38802	0.142	0.078	1		RPL5	1.11234e-08	0.276762	1.31885	0.968	0.935	0.000237507
PXDC1	0.00149842	0.32766	1.38772	0.158	0.078	1		RBBP7	3.6591e-05	0.276549	1.31857	0.248	0.109	0.781291
TNC	0.0281084	0.327623	1.38767	0.174	0.118	1		RCN1	2.88741e-05	0.276397	1.31837	0.435	0.251	0.61652
GLIPR2	0.013446	0.327411	1.38737	0.202	0.138	1		EIF3K	1.24883e-05	0.276326	1.31828	0.648	0.441	0.26665
SEMA3C	0.00390773	0.324483	1.38331	0.126	0.061	1		RERG	3.27104e-05	0.276315	1.31826	0.118	0.024	0.698432
RHOA	0.000294257	0.323967	1.3826	0.676	0.643	1		MANF	2.29093e-05	0.275489	1.31717	0.297	0.138	0.489159
PPP3CA	0.0496384	0.322492	1.38056	0.32	0.271	1		PSMG2	8.14398e-05	0.275246	1.31685	0.314	0.162	1
LAPTM4A	8.98197e-06	0.322221	1.38019	0.903	0.96	0.191783		FZD1	0.000680711	0.274674	1.3161	0.167	0.073	1
2011-09-01	0.0161224	0.319545	1.3765	0.506	0.493	1		PPAP2B	0.000214014	0.274026	1.31525	0.427	0.263	1
FAM134B	0.000576314	0.318749	1.37541	0.126	0.049	1		MYCBP2	9.91035e-05	0.273905	1.31509	0.239	0.109	1
EVA1B	0.0237186	0.318731	1.37538	0.211	0.153	1		ECM1	0.000885258	0.272974	1.31387	0.248	0.134	1
METRNL	0.0126737	0.318408	1.37494	0.178	0.115	1		DHX36	2.61534e-05	0.272505	1.31325	0.242	0.101	0.558427
SRSF9	0.0174313	0.317154	1.37321	0.449	0.424	1		FAM46A	0.000214541	0.272495	1.31324	0.3	0.166	1
CADM1	0.000907154	0.315979	1.3716	0.117	0.046	1		ESF1	4.19616e-05	0.272358	1.31306	0.176	0.061	0.895964
PMEPA1	0.264219	0.315039	1.37031	0.377	0.392	1		WHSC1L1	0.000724255	0.271899	1.31245	0.311	0.182	1
PLEKHA3	0.120692	0.314403	1.36944	0.174	0.138	1		ARPC3	5.79869e-05	0.271293	1.31166	0.461	0.279	1
TGIF1	0.0874151	0.31334	1.36799	0.312	0.288	1		U2SURP	2.53561e-05	0.271206	1.31155	0.239	0.101	0.541402
GOLPH3	0.0047328	0.312651	1.36704	0.247	0.167	1		MDH1	6.01151e-05	0.270586	1.31073	0.254	0.117	1
SEC61G	0.000321707	0.31123	1.3651	0.737	0.772	1		MXRA5	9.95281e-05	0.27053	1.31066	0.565	0.377	1
C1orf56	0.126905	0.311027	1.36483	0.219	0.182	1		OLFML2B	0.000175808	0.270486	1.3106	0.176	0.069	1
RPS18	1.04857e-12	0.31005	1.36349	1	1	2.2389e-08		LINC00969	1.64607e-05	0.269083	1.30876	0.285	0.126	0.351469
TWISTNB	0.690965	0.308962	1.36201	0.202	0.207	1		C9orf3	7.36755e-05	0.268854	1.30846	0.548	0.36	1
MZT2B	0.0129032	0.308643	1.36158	0.522	0.501	1		NDUFC2	0.000885462	0.268487	1.30798	0.398	0.259	1
BPGM	0.00426539	0.30842	1.36127	0.19	0.115	1		FCGRT	5.16377e-06	0.267898	1.30721	0.674	0.429	0.110257
SRRM2	0.0056026	0.307493	1.36001	0.498	0.467	1		IL20RB	4.69658e-05	0.267502	1.3067	0.13	0.032	1
WAC	0.0457849	0.306071	1.35808	0.296	0.245	1		PGF	0.00160964	0.267025	1.30607	0.202	0.101	1
ARF6	0.00999907	0.305964	1.35793	0.417	0.363	1		LAMA2	6.84023e-06	0.266305	1.30513	0.236	0.085	0.146053
CTSO	0.0218452	0.30504	1.35668	0.174	0.118	1		RNF115	9.20587e-05	0.265958	1.30468	0.248	0.113	1
SDC4	0.00445641	0.303251	1.35425	0.17	0.095	1		SEMA3G	3.61304e-05	0.265805	1.30448	0.118	0.024	0.771455
TGFBR2	0.00695857	0.30129	1.3516	0.215	0.138	1		HOXC6	0.000425806	0.265643	1.30427	0.156	0.061	1
TMEM176B	0.0222422	0.301151	1.35141	0.231	0.17	1		ODF2L	0.000722452	0.265452	1.30402	0.285	0.162	1
TSPAN8	0.271217	0.300988	1.35119	0.13	0.107	1		MGP	0.0268688	0.265217	1.30371	0.602	0.522	1
BMPR2	0.0525831	0.299995	1.34985	0.178	0.13	1		ATF4	3.63848e-05	0.265068	1.30352	0.542	0.344	0.776888
G3BP1	0.0610863	0.297825	1.34693	0.308	0.274	1		SUCLA2	9.00345e-05	0.264984	1.30341	0.11	0.024	1
WISP2	0.00581878	0.297308	1.34623	0.17	0.098	1		CHCHD10	5.85406e-05	0.264974	1.3034	0.378	0.202	1
ETS1	0.0562587	0.297192	1.34607	0.227	0.182	1		TPBG	4.69201e-05	0.264669	1.303	0.334	0.174	1
RBM25	0.0129382	0.296475	1.34511	0.385	0.326	1		SLIT3	9.53186e-05	0.264652	1.30298	0.478	0.283	1
PABPN1	0.169095	0.296374	1.34497	0.243	0.222	1		PDAP1	0.000210729	0.26392	1.30202	0.314	0.17	1
DAB2	0.13568	0.295617	1.34395	0.385	0.36	1		NACA	1.10532e-09	0.263558	1.30155	0.934	0.838	2.36007e-05
RP11-343N15.5	0.00400168	0.295264	1.34348	0.154	0.081	1		RPS4Y1	5.3917e-06	0.262081	1.29963	0.847	0.648	0.115124
GIPC1	0.010691	0.295149	1.34333	0.158	0.095	1		PSMF1	3.09042e-05	0.260864	1.29805	0.259	0.113	0.659866
PAWR	0.00190572	0.295047	1.34319	0.138	0.063	1		FUS	0.000236741	0.260427	1.29748	0.533	0.348	1
FAM177A1	0.0634762	0.294898	1.34299	0.283	0.242	1		ERP44	0.000120806	0.260354	1.29739	0.193	0.077	1
PLAUR	0.0360871	0.294582	1.34257	0.312	0.259	1		EBPL	0.000110268	0.260306	1.29733	0.19	0.077	1
SAV1	0.0589813	0.294275	1.34215	0.182	0.138	1		ARF1	0.0005619	0.260029	1.29697	0.53	0.368	1
CTSB	0.16923	0.293977	1.34175	0.36	0.349	1		LRP1	4.21766e-05	0.259941	1.29685	0.467	0.275	0.900554
OSTC	0.0357259	0.293965	1.34174	0.543	0.573	1		PHLDB1	0.000155294	0.259924	1.29683	0.231	0.105	1
NCKAP1	0.0947279	0.293565	1.3412	0.231	0.193	1		PSME1	4.89904e-05	0.259433	1.2962	0.467	0.275	1
KPNA4	0.0327	0.293275	1.34081	0.174	0.121	1		RPL39	2.89637e-11	0.258905	1.29551	1	0.996	6.18432e-07
TMEM123	0.00240924	0.293201	1.34071	0.312	0.222	1		HDDC2	0.000116219	0.258635	1.29516	0.196	0.081	1
SH3BGRL3	0.0011563	0.292739	1.34009	0.713	0.7	1		COX20	0.000343621	0.258552	1.29505	0.256	0.134	1
BTF3L4	0.0121993	0.290804	1.3375	0.275	0.207	1		SDR39U1	5.70897e-06	0.25814	1.29452	0.153	0.036	0.121898
SERP1	0.00751132	0.289881	1.33627	0.494	0.429	1		UROD	0.000266941	0.255849	1.29156	0.176	0.073	1
MIF	0.00183675	0.289639	1.33595	0.648	0.648	1		ANXA7	1.82724e-05	0.255813	1.29151	0.401	0.211	0.390152
ADD3	0.177151	0.28963	1.33593	0.356	0.36	1		TMEM14C	9.43402e-05	0.255154	1.29066	0.499	0.308	1
TACSTD2	0.000431848	0.289337	1.33554	0.134	0.055	1		PGK1	0.00014452	0.255106	1.2906	0.331	0.178	1
CTSC	0.000688531	0.28933	1.33553	0.117	0.043	1		PLEKHA4	0.000228643	0.255062	1.29054	0.233	0.109	1
ACBD3	0.0407868	0.289153	1.3353	0.182	0.133	1		CBX1	6.91274e-05	0.254399	1.28969	0.248	0.109	1
CD82	3.53438e-05	0.287455	1.33303	0.117	0.032	0.75466		EID1	6.05046e-05	0.254105	1.28931	0.818	0.599	1
ANKRD28	0.118481	0.28713	1.3326	0.267	0.233	1		C1orf63	0.000218486	0.253681	1.28876	0.542	0.364	1
YBEY	0.0333988	0.287077	1.33253	0.162	0.112	1		NME1	0.000117606	0.253589	1.28864	0.271	0.134	1
DDX3X	0.100848	0.286398	1.33162	0.324	0.294	1		HSP90AA1	0.00017164	0.253494	1.28852	0.899	0.777	1
ANK2	0.0363466	0.286387	1.33161	0.219	0.167	1		RBMX	1.00812e-05	0.253184	1.28812	0.447	0.231	0.215254
EIF3E	0.00239036	0.285483	1.3304	0.765	0.761	1		ID2	0.010943	0.253093	1.288	0.366	0.259	1
LYPD3	6.0557e-05	0.283992	1.32842	0.142	0.049	1		NME3	0.000139943	0.252739	1.28755	0.369	0.206	1
SPHK1	0.0444914	0.283728	1.32807	0.194	0.144	1		TLE3	5.09412e-06	0.252613	1.28739	0.176	0.049	0.10877
ARF4	0.00299606	0.28254	1.3265	0.628	0.634	1		SUCLG1	2.96441e-05	0.25212	1.28675	0.167	0.053	0.632962
RARRES2	0.189475	0.281985	1.32576	0.138	0.107	1		GNG11	0.0014403	0.251661	1.28616	0.303	0.186	1
DSP	0.000536528	0.279358	1.32228	0.121	0.046	1		ABCA8	0.000404674	0.251387	1.28581	0.233	0.113	1
ANKRD11	0.0518918	0.278561	1.32123	0.259	0.21	1		EDNRA	0.000119484	0.250844	1.28511	0.277	0.138	1
IGLL5	3.77864e-07	0.278348	1.32095	0.109	0.014	0.00806816		EIF4A3	0.00664467	0.250785	1.28503	0.343	0.239	1
EFHD2	0.0316407	0.277611	1.31997	0.158	0.107	1		C14orf166	5.27623e-06	0.250463	1.28462	0.458	0.247	0.112658
RAP1B	0.00608332	0.277222	1.31946	0.563	0.522	1		DECR1	5.04328e-05	0.250347	1.28447	0.277	0.13	1
LPP	0.365491	0.276149	1.31804	0.291	0.294	1
TWIST1	0.189864	0.275386	1.31704	0.401	0.386	1
DAAM1	0.0165223	0.275153	1.31673	0.198	0.135	1
SLC2A3	0.0448854	0.274671	1.3161	0.356	0.314	1
IL1R1	0.00236979	0.273838	1.315	0.142	0.069	1
METRN	0.000205617	0.273186	1.31415	0.101	0.029	1
CREB5	0.000612189	0.272759	1.31358	0.117	0.043	1
SEMA5A	0.152061	0.27141	1.31181	0.219	0.187	1
CHPF	0.0599314	0.271118	1.31143	0.174	0.127	1
CPNE8	0.000772347	0.271098	1.3114	0.105	0.037	1
PDLIM5	0.175793	0.270435	1.31053	0.174	0.147	1
MARCKS	0.000751018	0.270306	1.31037	0.704	0.695	1
NR4A2	0.10218	0.269259	1.30899	0.397	0.354	1
SNRNP27	0.180414	0.269213	1.30893	0.158	0.13	1
PLAGL1	0.605903	0.268957	1.3086	0.296	0.308	1
HNRNPD	0.124537	0.268627	1.30817	0.316	0.297	1
EMP1	0.000104684	0.268537	1.30805	0.761	0.726	1
HEBP2	0.00737053	0.268111	1.30749	0.194	0.121	1
MT1X	0.962267	0.268089	1.30746	0.425	0.484	1
RPS15	2.20938e-13	0.267684	1.30693	1	1	4.71747e-09
C1QTNF6	0.00785091	0.267311	1.30645	0.121	0.063	1
TMSB10	1.49274e-09	0.266992	1.30603	0.992	0.991	3.1873e-05
PRELP	0.310169	0.266806	1.30579	0.348	0.34	1
RPS5	2.43588e-08	0.266369	1.30522	0.992	0.968	0.00052011
AMD1	0.375454	0.265962	1.30469	0.352	0.369	1
C1S	0.0022335	0.265811	1.30449	0.628	0.548	1
SHOC2	0.0501646	0.265643	1.30427	0.134	0.089	1
NDRG1	0.0201479	0.265383	1.30393	0.211	0.15	1
RPS2	9.29542e-10	0.26488	1.30327	0.996	0.997	1.98476e-05
USP53	0.0171858	0.264432	1.30269	0.121	0.069	1
CDKN1A	0.0199032	0.264323	1.30255	0.466	0.412	1
ATP13A3	0.0100296	0.262999	1.30083	0.178	0.11	1
MT1M	0.398825	0.262951	1.30076	0.32	0.308	1
TAGLN	0.2709	0.262734	1.30048	0.304	0.288	1
CCDC28B	0.0291884	0.262365	1.3	0.146	0.092	1
FHL2	0.0204773	0.262054	1.2996	0.15	0.095	1
TNFAIP6	2.61659e-07	0.261925	1.29943	0.514	0.329	0.00558694
PTP4A1	0.136736	0.261818	1.29929	0.271	0.239	1
IRX2	7.90278e-05	0.261726	1.29917	0.101	0.026	1
HIGD1A	0.155534	0.261169	1.29845	0.255	0.231	1
ZC3H12A	0.149601	0.261061	1.29831	0.211	0.179	1
CAPZA2	0.0383712	0.259633	1.29645	0.425	0.395	1
SIDT2	0.00692617	0.259396	1.29615	0.109	0.052	1
ARID1A	0.0458024	0.259081	1.29574	0.17	0.121	1
COL6A3	0.0102396	0.257679	1.29392	0.802	0.853	1
KMT2A	0.130065	0.257673	1.29392	0.215	0.184	1
ITM2A	0.180933	0.256797	1.29278	0.194	0.159	1
RRAS	0.0314966	0.256263	1.29209	0.142	0.089	1
PLEKHB2	0.103496	0.255844	1.29155	0.146	0.11	1
PET100	0.178464	0.255489	1.29109	0.215	0.187	1
RHEB	0.0335794	0.254845	1.29026	0.474	0.467	1
RPS3	3.03405e-08	0.254813	1.29022	0.988	0.977	0.00064783
LATS2	0.141168	0.254654	1.29001	0.182	0.147	1
KRT10	0.00234569	0.254402	1.28969	0.571	0.519	1
UBALD2	0.00643818	0.254343	1.28961	0.113	0.055	1
PKIG	0.181437	0.253861	1.28899	0.178	0.15	1
MBNL1	0.0115373	0.253844	1.28897	0.401	0.331	1
CEBPD	0.000105053	0.253717	1.28881	0.745	0.651	1
NFKBIA	0.00853144	0.252692	1.28749	0.927	0.879	1
OMD	0.0642151	0.252345	1.28704	0.154	0.107	1
NPEPPS	0.0613851	0.251715	1.28623	0.198	0.153	1
ZFP91	0.0184829	0.251255	1.28564	0.126	0.072	1
PTGDS	0.988026	0.250867	1.28514	0.425	0.441	1
VKORC1	0.123629	0.250464	1.28462	0.417	0.409	1
HNRNPH1	0.313038	0.250419	1.28456	0.575	0.622	1
